# Supplementary material for: Designing minimal genomes using whole-cell models
Source: Nat Commun. 2020 Feb 11;11:836. doi: 10.1038/s41467-020-14545-0 (PMC7012841; doi:10.1038/s41467-020-14545-0)
Supplement: Supplementary file 4 — Supplementary Data 1 [file 41467_2020_14545_MOESM4_ESM.xlsx]

## Sheet: 1
Single gene knockout analysis
Results of simulations of protein coding Mycoplasma genitalium single gene knockouts, compared to Karr's phenotypes (col D).
Mutants in each of the 359 protein-coding genes were simulated individually (10 replicates each, col H - aa), with 152 genes being classified as non-essential and 207 genes classified as essential (i.e. producing a dividing or nondividing in-silico cell, respectively).
Results are summarised in col E and F. Seven phenotypes: i) non-essential ii) Slow Growing; and essential if producing a non-dividing cell because of a iii) DNA replication mutation, iv) RNA production mutation, v) protein production mutation, vi) metabolic mutation, or vii) division mutation.
318 genes showed consistent results (col G) across knockout replicates, the same phenotype in 10/10 cases, with 41 showing inconsistent results.
Sims	Gene	Missing	Karr	10x Sims 2018-07-10	E / NE 2018-07-10	Consistent	1 Times	1 Results	2 Times	2 Results	3 Times	3 Results	4 Times	4 Results	5 Times	5 Results	6 Times	6 Results	7 Times	7 Results	8 Times	8 Results	9 Times	9 Results	10 Times	10 Results
1	MG_001'	1	DNA	DNA	Essential	Y			13.89	DNA	13.89	DNA	13.89	DNA	13.89	DNA	13.89	DNA	13.89	DNA	13.89	DNA	13.89	DNA	13.89	DNA
2	MG_003'	0	Septum	Septum	Essential	Y	13.89	Septum	13.89	Septum	13.89	Septum	13.89	Septum	13.89	Septum	13.89	Septum	13.89	Septum	13.89	Septum	13.89	Septum	13.89	Septum
3	MG_004'	0	Septum	Septum	Essential	Y	13.89	Septum	13.89	Septum	13.89	Septum	13.89	Septum	13.89	Septum	13.89	Septum	13.89	Septum	13.89	Septum	13.89	Septum	13.89	Septum
4	MG_005'	0	Protein	Protein	Essential	Y	13.89	Protein	13.89	Protein	13.89	Protein	13.89	Protein	13.89	Protein	13.89	Protein	13.89	Protein	13.89	Protein	13.89	Protein	13.89	Protein
5	MG_006'	0	Metabolic	Metabolic	Essential	Y	13.89	Metabolic	13.89	Metabolic	13.89	Metabolic	13.89	Metabolic	13.89	Metabolic	13.89	Metabolic	13.89	Metabolic	13.89	Metabolic	13.89	Metabolic	13.89	Metabolic
6	MG_007'	0	DNA	DNA	Essential	Y	13.89	DNA	13.89	DNA	13.89	DNA	13.89	DNA	13.89	DNA	13.89	DNA	13.89	DNA	13.89	DNA	13.89	DNA	13.89	DNA
7	MG_008'	1	Protein	Protein	Essential	N (E 9/10)			13.89	Protein	13.89	Protein	13.89	Protein	13.89	Protein	13.89	Protein	13.89	Protein	11.84	Non Essential	13.89	Protein	13.89	Protein
8	MG_009'	1	Non Essential	Non Essential	Non Essential	Y			8.514	Non Essential	10.03	Non Essential	7.737	Non Essential	9.732	Non Essential	9.187	Non Essential	9.102	Non Essential	8.605	Non Essential	7.81	Non Essential	8.783	Non Essential
9	MG_012'	1	Non-perpetuating	Non Essential	Non Essential	Y			8.885	Non Essential	8.532	Non Essential	9.512	Non Essential	7.725	Non Essential	9.105	Non Essential	8.656	Non Essential	9.351	Non Essential	7.88	Non Essential	8.707	Non Essential
10	MG_013'	0	Metabolic	Metabolic	Essential	Y	13.89	Metabolic	13.89	Metabolic	13.89	Metabolic	13.89	Metabolic	13.89	Metabolic	13.89	Metabolic	13.89	Metabolic	13.89	Metabolic	13.89	Metabolic	13.89	Metabolic
11	MG_014'	0	Non Essential	Non Essential	Non Essential	Y	11.05	Non Essential	9.016	Non Essential	9.214	Non Essential	8.663	Non Essential	10.48	Non Essential	8.942	Non Essential	9.895	Non Essential	8.717	Non Essential	9.986	Non Essential	8.758	Non Essential
12	MG_015'	0.5	Non Essential	Non Essential	Non Essential	Y	9.685	Non Essential	9.43	Non Essential	1.502		9.424	Non Essential	9.531	Non Essential	9.606	Non Essential	11.1	Non Essential	11.04	Non Essential	9.133	Non Essential	9.288	Non Essential
13	MG_019'	1	Non-perpetuating	Septum	Essential	Y			13.89	Septum	13.89	Septum	13.89	Septum	13.89	Septum	13.89	Septum	13.89	Septum	13.89	Septum	13.89	Septum	13.89	Septum
14	MG_020'	0	Toxin	Non Essential	Non Essential	Y	9.275	Non Essential	9.942	Non Essential	11.33	Non Essential	9.555	Non Essential	8.958	Non Essential	8.183	Non Essential	9.576	Non Essential	10.05	Non Essential	9.363	Non Essential	10.99	Non Essential
15	MG_021'	0	Protein	Protein	Essential	Y	13.89	Protein	13.89	Protein	13.89	Protein	13.89	Protein	13.89	Protein	13.89	Protein	13.89	Protein	13.89	Protein	13.89	Protein	13.89	Protein
16	MG_022'	0	RNA	RNA / Metabolic	Essential	N (E 10/10)	13.89	RNA	13.89	RNA	13.89	RNA	13.89	Metabolic	13.89	RNA	13.89	Metabolic	13.89	RNA	13.89	RNA	13.89	Metabolic	13.89	RNA
17	MG_023'	0	Decomposing	Metabolic	Essential	Y	13.89	Metabolic	13.89	Metabolic	13.89	Metabolic	13.89	Metabolic	13.89	Metabolic	13.89	Metabolic	13.89	Metabolic	13.89	Metabolic	13.89	Metabolic	13.89	Metabolic
18	MG_026'	0	Protein	Protein	Essential	Y	13.89	Protein	13.89	Protein	13.89	Protein	13.89	Protein	13.89	Protein	13.89	Protein	13.89	Protein	13.89	Protein	13.89	Protein	13.89	Protein
19	MG_027'	0	Non Essential	Non Essential	Non Essential	Y	8.589	Non Essential	8.046	Non Essential	8.542	Non Essential	10.6	Non Essential	10.2	Non Essential	7.877	Non Essential	7.916	Non Essential	8.949	Non Essential	7.428	Non Essential	8.669	Non Essential
20	MG_029'	0.5	Non Essential	Non Essential	Non Essential	Y	9.867	Non Essential	0.0005556		8.904	Non Essential	9.579	Non Essential	9.049	Non Essential	8.278	Non Essential	8.653	Non Essential	10.02	Non Essential	9.054	Non Essential	8.861	Non Essential
21	MG_030'	0	Non Essential	Non Essential	Non Essential	Y	10.03	Non Essential	9.04	Non Essential	9.402	Non Essential	8.743	Non Essential	9.398	Non Essential	9.033	Non Essential	9.149	Non Essential	8.891	Non Essential	10.32	Non Essential	9.258	Non Essential
22	MG_031'	0	DNA	DNA	Essential	Y	13.89	DNA	13.89	DNA	13.89	DNA	13.89	DNA	13.89	DNA	13.89	DNA	13.89	DNA	13.89	DNA	13.89	DNA	13.89	DNA
23	MG_033'	1	Non Essential	Non Essential	Non Essential	Y			9.132	Non Essential	8.68	Non Essential	8.931	Non Essential	8.653	Non Essential	9.753	Non Essential	9.9	Non Essential	10.36	Non Essential	9.019	Non Essential	8.887	Non Essential
24	MG_034'	1	Metabolic	Metabolic	Essential	Y			13.89	Metabolic	13.89	Metabolic	13.89	Metabolic	13.89	Metabolic	13.89	Metabolic	13.89	Metabolic	13.89	Metabolic	13.89	Metabolic	13.89	Metabolic
25	MG_035'	1	Protein	Protein	Essential	Y			13.89	Protein	13.89	Protein	13.89	Protein	13.89	Protein	13.89	Protein	13.89	Protein	13.89	Protein	13.89	Protein	13.89	Protein
26	MG_036'	1	Protein	Protein	Essential	Y			13.89	Protein	13.89	Protein	13.89	Protein	13.89	Protein	13.89	Protein	13.89	Protein	13.89	Metabolic	13.89	Protein	13.89	Protein
27	MG_037'	0	Metabolic	Metabolic	Essential	Y	13.89	Metabolic	13.89	Metabolic	13.89	Metabolic	13.89	Metabolic	13.89	Metabolic	13.89	Metabolic	13.89	Metabolic	13.89	Metabolic	13.89	Metabolic	13.89	Metabolic
28	MG_038'	0	Metabolic	Metabolic	Essential	Y	13.89	Metabolic	13.89	Metabolic	13.89	Metabolic	13.89	Metabolic	13.89	Metabolic	13.89	Metabolic	13.89	Metabolic	13.89	Metabolic	13.89	Metabolic	13.89	Metabolic
29	MG_039'	0	Non Essential	Non Essential	Non Essential	Y	8.641	Non Essential	8.585	Non Essential	8.483	Non Essential	8.683	Non Essential	8.282	Non Essential	9.595	Non Essential	9.475	Non Essential	9.184	Non Essential	9.19	Non Essential	9.869	Non Essential
30	MG_040'	0	Non Essential	Non Essential	Non Essential	Y	10.24	Non Essential	8.762	Non Essential	8.697	Non Essential	8.74	Non Essential	9.072	Non Essential	8.283	Non Essential	8.639	Non Essential	9.279	Non Essential	9.252	Non Essential	9.54	Non Essential
31	MG_041'	0	Decomposing	Metabolic	Essential	Y	13.89	Metabolic	13.89	Metabolic	13.89	Metabolic	13.89	Metabolic	13.89	Metabolic	13.89	Metabolic	13.89	Metabolic	13.89	Metabolic	13.89	Metabolic	13.89	Metabolic
32	MG_042'	1	Metabolic	Metabolic	Essential	Y			13.89	Metabolic	13.89	Metabolic	13.89	Metabolic	13.89	Metabolic	13.89	Metabolic	13.89	Metabolic	13.89	Metabolic	13.89	Metabolic	13.89	Metabolic
33	MG_043'	0	Metabolic	Metabolic	Essential	Y	13.89	Metabolic	13.89	Metabolic	13.89	Metabolic	13.89	Metabolic	13.89	Metabolic	13.89	Metabolic	13.89	Metabolic	13.89	Metabolic	13.89	Metabolic	13.89	Metabolic
34	MG_044'	0	Metabolic	Metabolic	Essential	Y	13.89	Metabolic	13.89	Metabolic	13.89	Metabolic	13.89	Metabolic	13.89	Metabolic	13.89	Metabolic	13.89	Metabolic	13.89	Metabolic	13.89	Metabolic	13.89	Metabolic
35	MG_045'	0	Metabolic	Metabolic	Essential	Y	13.89	Metabolic	13.89	Metabolic	13.89	Metabolic	13.89	Metabolic	13.89	Metabolic	13.89	Metabolic	13.89	Metabolic	13.89	Metabolic	13.89	Metabolic	13.89	Metabolic
36	MG_046'	0	Toxin	Non Essential	Non Essential	Y	11.93	Non Essential	11.21	Non Essential	10.93	Non Essential	11.64	Non Essential	9.182	Non Essential	12.71	Non Essential	9.776	Non Essential	12.5	Non Essential	11.3	Non Essential	10.09	Non Essential
37	MG_047'	1	Metabolic	Metabolic	Essential	Y			13.89	Metabolic	13.89	Metabolic	13.89	Metabolic	13.89	Metabolic	13.89	Metabolic	13.89	Metabolic	13.89	Metabolic	13.89	Metabolic	13.89	Metabolic
38	MG_048'	0	Non-perpetuating	Non Essential	Non Essential	Y	9.733	Non Essential	9.225	Non Essential	8.69	Non Essential	9.408	Non Essential	8.752	Non Essential	9.332	Non Essential	9.204	Non Essential	8.918	Non Essential	8.468	Non Essential	8.296	Non Essential
39	MG_049'	1	Quasi Essential	Protein / Slow Growing	Essential	N (E 8/10)			13.89	Septum	13.89	Protein	13.89	Protein	12.87	Non Essential	13.89	Protein	13.89	Slow Growing	13.89	Protein	13.89	Slow Growing	13.48	Non Essential
40	MG_050'	0	Non Essential	Non Essential	Non Essential	Y	11.15	Non Essential	9.079	Non Essential	8.333	Non Essential	9.061	Non Essential	9.752	Non Essential	7.811	Non Essential	7.923	Non Essential	9.207	Non Essential	8.51	Non Essential	9.503	Non Essential
41	MG_051'	1	Quasi Essential	Protein	Essential	N (E 9/9)			13.89	Protein	13.89	Protein	13.89	Slow Growing	13.89	Protein	13.89	Protein	13.89	Protein	13.89	Protein	13.89	Protein	13.89	Protein
42	MG_052'	0	Non Essential	Non Essential	Non Essential	N (NE 9/10)	10.52	Non Essential	10.35	Non Essential	9.111	Non Essential	13.89	DNA	8.516	Non Essential	9.027	Non Essential	8.958	Non Essential	9.283	Non Essential	9.849	Non Essential	10.26	Non Essential
43	MG_053'	1	Metabolic	Metabolic	Essential	Y			13.89	Metabolic	13.89	Metabolic	13.89	Metabolic	13.89	Metabolic	13.89	Metabolic	13.89	Metabolic	13.89	Metabolic	13.89	Metabolic	13.89	Metabolic
44	MG_055'	0	Non Essential	Non Essential	Non Essential	Y	9.027	Non Essential	10.69	Non Essential	9.085	Non Essential	8.812	Non Essential	9.129	Non Essential	8.508	Non Essential	9.365	Non Essential	10.8	Non Essential	9.309	Non Essential	9.989	Non Essential
45	MG_473'	0	Protein	Protein	Essential	Y	13.89	Protein	13.89	Protein	13.89	Protein	13.89	Protein	13.89	Protein	13.89	Protein	13.89	Protein	13.89	Protein	13.89	Protein	13.89	Protein
46	MG_058'	0	Metabolic	Metabolic	Essential	Y	13.89	Metabolic	13.89	Metabolic	13.89	Metabolic	13.89	Metabolic	13.89	Metabolic	13.89	Metabolic	13.89	Metabolic	13.89	Metabolic	13.89	Metabolic	13.89	Metabolic
47	MG_059'	0	Non Essential	Non Essential	Non Essential	Y	8.561	Non Essential	8.542	Non Essential	8.745	Non Essential	8.984	Non Essential	8.232	Non Essential	8.496	Non Essential	8.519	Non Essential	9.705	Non Essential	8.116	Non Essential	8.901	Non Essential
48	MG_061'	1	Non Essential	Non Essential	Non Essential	Y			10.2	Non Essential	8.292	Non Essential	11.98	Non Essential	10.31	Non Essential	8.962	Non Essential	8.796	Non Essential	9.462	Non Essential	8.946	Non Essential	8.629	Non Essential
49	MG_062'	0	Non Essential	Non Essential	Non Essential	Y	9.149	Non Essential	7.544	Non Essential	8.431	Non Essential	7.881	Non Essential	9.346	Non Essential	9.137	Non Essential	9.524	Non Essential	10.78	Non Essential	8.469	Non Essential	10.77	Non Essential
50	MG_063'	0	Non Essential	Non Essential	Non Essential	Y	9.112	Non Essential	8.52	Non Essential	6.875	Non Essential	8.997	Non Essential	7.842	Non Essential	8.991	Non Essential	9.376	Non Essential	9.119	Non Essential	9.55	Non Essential	8.745	Non Essential
51	MG_064'	0	Non Essential	Non Essential	Non Essential	Y	7.709	Non Essential	8.324	Non Essential	9.412	Non Essential	10.08	Non Essential	8.677	Non Essential	8.274	Non Essential	8.578	Non Essential	8.744	Non Essential	8.446	Non Essential	10.3	Non Essential
52	MG_065'	0	Non Essential	Non Essential	Non Essential	Y	9.029	Non Essential	9.232	Non Essential	10.43	Non Essential	7.685	Non Essential	8.709	Non Essential	8.378	Non Essential	8	Non Essential	9.652	Non Essential	8.936	Non Essential	9.086	Non Essential
53	MG_066'	1	Metabolic	Metabolic	Essential	Y			13.89	Metabolic	13.89	Metabolic	13.89	Metabolic	13.89	Metabolic	13.89	Metabolic	13.89	Metabolic	13.89	Metabolic	13.89	Metabolic	13.89	Metabolic
54	MG_069'	1	Decomposing	Metabolic	Essential	Y			13.89	Metabolic	13.89	Metabolic	13.89	Metabolic	13.89	Metabolic	13.89	Metabolic	13.89	Metabolic	13.89	Metabolic	13.89	Metabolic	13.89	Metabolic
55	MG_070'	1	Protein	Protein	Essential	Y			13.89	Protein	13.89	Protein	13.89	Protein	13.89	Protein	13.89	Protein	13.89	Protein	13.89	Protein	13.89	Protein	13.89	Protein
56	MG_071'	0	Metabolic	Metabolic	Essential	Y	13.89	Metabolic	13.89	Metabolic	13.89	Metabolic	13.89	Metabolic	13.89	Metabolic	13.89	Metabolic	13.89	Metabolic	13.89	Metabolic	13.89	Metabolic	13.89	Metabolic
57	MG_072'	0	Non-perpetuating	Non Essential	Non Essential	Y	7.891	Non Essential	9.424	Non Essential	8.417	Non Essential	8.936	Non Essential	9.266	Non Essential	10.02	Non Essential	8.577	Non Essential	11.11	Non Essential	8.941	Non Essential	9.96	Non Essential
58	MG_073'	0	Non Essential	Non Essential	Non Essential	Y	7.582	Non Essential	10.15	Non Essential	8.694	Non Essential	9.628	Non Essential	8.404	Non Essential	8.347	Non Essential	8.989	Non Essential	10.36	Non Essential	8.245	Non Essential	10.02	Non Essential
59	MG_075'	0	Non Essential	Non Essential	Non Essential	Y	8.54	Non Essential	9.029	Non Essential	7.774	Non Essential	10.69	Non Essential	9.047	Non Essential	8.723	Non Essential	9.708	Non Essential	8.84	Non Essential	9.607	Non Essential	9.743	Non Essential
60	MG_077'	0	Metabolic	Metabolic	Essential	Y	13.89	Metabolic	13.89	Metabolic	13.89	Metabolic	13.89	Metabolic	13.89	Metabolic	13.89	Metabolic	13.89	Metabolic	13.89	Metabolic	13.89	Metabolic	13.89	Metabolic
61	MG_078'	1	Metabolic	Metabolic	Essential	Y			13.89	Metabolic	13.89	Metabolic	13.89	Metabolic	13.89	Metabolic	13.89	Metabolic	13.89	Metabolic	13.89	Metabolic	13.89	Metabolic	13.89	Metabolic
62	MG_079'	0	Metabolic	Metabolic	Essential	Y	13.89	Metabolic	13.89	Metabolic	13.89	Metabolic	13.89	Metabolic	13.89	Metabolic	13.89	Metabolic	13.89	Metabolic	13.89	Metabolic	13.89	Metabolic	13.89	Metabolic
63	MG_080'	0	Metabolic	Metabolic	Essential	Y	13.89	Metabolic	13.89	Metabolic	13.89	Metabolic	13.89	Metabolic	13.89	Metabolic	13.89	Metabolic	13.89	Metabolic	13.89	Metabolic	13.89	Metabolic	13.89	Metabolic
64	MG_081'	0	Protein	Protein	Essential	Y	13.89	Protein	13.89	Protein	13.89	Protein	13.89	Protein	13.89	Protein	13.89	Protein	13.89	Protein	13.89	Protein	13.89	Protein	13.89	Protein
65	MG_082'	0	Protein	Protein	Essential	Y	13.89	Protein	13.89	Protein	13.89	Protein	13.89	Protein	13.89	Protein	13.89	Protein	13.89	Protein	13.89	Protein	13.89	Protein	13.89	Protein
66	MG_083'	0	Non Essential	Non Essential	Non Essential	Y	9.74	Non Essential	10.35	Non Essential	7.076	Non Essential	9.585	Non Essential	9.777	Non Essential	9.205	Non Essential	8.76	Non Essential	8.452	Non Essential	13.89	Slow Growing	8.917	Non Essential
67	MG_084'	0	Quasi Essential	Protein	Essential	N (E 6/10)	8.188	Non Essential	7.944	Non Essential	13.89	Protein	13.89	Protein	13.89	Protein	13.89	Protein	9.086	Non Essential	10.17	Non Essential	13.89	Protein	13.89	Protein
68	MG_085'	0	Non Essential	Non Essential	Non Essential	Y	8.081	Non Essential	8.337	Non Essential	7.784	Non Essential	8.091	Non Essential	10.72	Non Essential	8.414	Non Essential	9.09	Non Essential	8.25	Non Essential	10.44	Non Essential	9.837	Non Essential
69	MG_086'	0	Non Essential	Non Essential	Non Essential	Y	9.922	Non Essential	8.229	Non Essential	8.149	Non Essential	9.754	Non Essential	8.576	Non Essential	8.598	Non Essential	9.508	Non Essential	8.998	Non Essential	7.536	Non Essential	8.822	Non Essential
70	MG_087'	0	Protein	Protein	Essential	Y	13.89	Protein	13.89	Protein	13.89	Protein	13.89	DNA	13.89	Protein	13.89	Protein	13.89	Protein	13.89	Protein	13.89	Protein	13.89	Protein
71	MG_088'	0	Protein	Protein	Essential	Y	13.89	Protein	13.89	Protein	13.89	Protein	13.89	Protein	13.89	Protein	13.89	Protein	13.89	Protein	13.89	Protein	13.89	Protein	13.89	Protein
72	MG_089'	0	Protein	Protein	Essential	Y	13.89	Protein	13.89	Protein	13.89	Protein	13.89	Protein	13.89	Protein	13.89	Protein	13.89	Protein	13.89	Protein	13.89	Protein	13.89	Protein
73	MG_090'	0	Protein	Protein	Essential	Y	13.89	Protein	13.89	Protein	13.89	Protein	13.89	Protein	13.89	Protein	13.89	Protein	13.89	Protein	13.89	Protein	13.89	Protein	13.89	Protein
74	MG_091'	0	Septum	DNA	Essential	Y	13.89	DNA	13.89	DNA	13.89	DNA	13.89	DNA	13.89	DNA	13.89	DNA	13.89	DNA	13.89	DNA	13.89	DNA	13.89	DNA
75	MG_092'	0	Protein	Protein	Essential	Y	13.89	Protein	13.89	Protein	13.89	Protein	13.89	Protein	13.89	Protein	13.89	Protein	13.89	Protein	13.89	Protein	13.89	Protein	13.89	Protein
76	MG_093'	0	Protein	Protein	Essential	Y	13.89	Protein	13.89	Protein	13.89	Protein	13.89	Protein	13.89	Protein	13.89	Protein	13.89	Protein	13.89	Protein	13.89	Protein	13.89	Protein
77	MG_094'	0	DNA	DNA	Essential	Y	13.89	DNA	13.89	DNA	13.89	DNA	13.89	DNA	13.89	DNA	13.89	DNA	13.89	DNA	13.89	DNA	13.89	DNA	13.89	DNA
78	MG_097'	0	Non Essential	Non Essential	Non Essential	Y	9.027	Non Essential	9.774	Non Essential	10.13	Non Essential	10.11	Non Essential	9.074	Non Essential	8.938	Non Essential	8.457	Non Essential	8.989	Non Essential	7.559	Non Essential	8.583	Non Essential
79	MG_098'	0	Protein	Protein	Essential	Y	13.89	Protein	13.89	Protein	13.89	Protein	13.89	Protein	13.89	Protein	13.89	Protein	13.89	Protein	13.89	Protein	13.89	Protein	13.89	Protein
80	MG_099'	0	Protein	Protein	Essential	Y	13.89	Protein	13.89	Protein	13.89	Protein	13.89	Protein	13.89	Protein	13.89	Protein	13.89	Protein	13.89	Protein	13.89	Protein	13.89	Protein
81	MG_100'	1	Protein	Protein	Essential	Y	13.89	Protein	13.89	Protein	13.89	Protein	13.89	Protein	13.89	Protein	13.89	Protein			13.89	Protein	13.89	Protein	13.89	Protein
82	MG_101'	1	Non Essential	Non Essential	Non Essential	Y	8.33	Non Essential	9.814	Non Essential	9.853	Non Essential	7.605	Non Essential	8.327	Non Essential	8.942	Non Essential			8.733	Non Essential	8.654	Non Essential	8.059	Non Essential
83	MG_102'	0	Metabolic	Metabolic	Essential	Y	13.89	Metabolic	13.89	Metabolic	13.89	Metabolic	13.89	Metabolic	13.89	Metabolic	13.89	Metabolic	13.89	Metabolic	13.89	Metabolic	13.89	Metabolic	13.89	Metabolic
84	MG_476'	0	Non-perpetuating	Non Essential	Non Essential	Y	10.42	Non Essential	7.491	Non Essential	8.706	Non Essential	8.683	Non Essential	9.141	Non Essential	9.17	Non Essential	9.731	Non Essential	9.709	Non Essential	9.456	Non Essential	8.783	Non Essential
85	MG_104'	0	Quasi Essential	Non Essential	Non Essential	N (NE 8/10)	13.89	Metabolic	13.89	Slow Growing	9.498	Non Essential	12.39	Non Essential	9.7	Non Essential	9.334	Non Essential	8.274	Non Essential	11.28	Non Essential	13.89	DNA	8.841	Non Essential
86	MG_105'	0	Non Essential	Non Essential	Non Essential	Y	9.988	Non Essential	8.999	Non Essential	10.71	Non Essential	10.72	Non Essential	8.192	Non Essential	8.182	Non Essential	9.076	Non Essential	9.019	Non Essential	8.293	Non Essential	8.082	Non Essential
87	MG_106'	0	Protein	Protein	Essential	Y	13.89	Protein	13.89	Protein	13.89	Protein	13.89	Protein	13.89	Protein	13.89	Protein	13.89	Protein	13.89	Protein	13.89	Protein	13.89	Protein
88	MG_107'	0	Metabolic	Metabolic	Essential	Y	13.89	Metabolic	13.89	Metabolic	13.89	Metabolic	13.89	Metabolic	13.89	Metabolic	13.89	Metabolic	13.89	Metabolic	13.89	Metabolic	13.89	Metabolic	13.89	Metabolic
89	MG_109'	0	Non-perpetuating	Non Essential	Non Essential	Y	9.398	Non Essential	9.33	Non Essential	8.722	Non Essential	8.203	Non Essential	8.929	Non Essential	8.856	Non Essential	9.004	Non Essential	8.058	Non Essential	9.051	Non Essential	9.801	Non Essential
90	MG_110'	0	Non-perpetuating	Non Essential	Non Essential	Y	10.04	Non Essential	7.78	Non Essential	9.37	Non Essential	10.79	Non Essential	10.64	Non Essential	9.36	Non Essential	8.833	Non Essential	8.982	Non Essential	8.944	Non Essential	11.77	Non Essential
91	MG_111'	0	Decomposing	Metabolic	Essential	Y	13.89	Metabolic	13.89	Metabolic	13.89	Metabolic	13.89	Metabolic	13.89	Metabolic	13.89	Metabolic	13.89	Metabolic	13.89	Metabolic	13.89	Metabolic	13.89	Metabolic
92	MG_112'	0	Metabolic	Metabolic	Essential	Y	13.89	Metabolic	13.89	Metabolic	13.89	Metabolic	13.89	Metabolic	13.89	Metabolic	13.89	Metabolic	13.89	Metabolic	13.89	Metabolic	13.89	Metabolic	13.89	Metabolic
93	MG_113'	0	Protein	Protein	Essential	Y	13.89	Protein	13.89	Protein	13.89	Protein	13.89	Protein	13.89	Protein	13.89	Protein	13.89	Protein	13.89	Protein	13.89	Protein	13.89	Protein
94	MG_114'	0	Metabolic	Metabolic	Essential	Y	13.89	Metabolic	13.89	Metabolic	13.89	Metabolic	13.89	Metabolic	13.89	Metabolic	13.89	Metabolic	13.89	Metabolic	13.89	Metabolic	13.89	Metabolic	13.89	Metabolic
95	MG_118'	0	Metabolic	Metabolic	Essential	Y	13.89	Metabolic	13.89	Metabolic	13.89	Metabolic	13.89	Metabolic	13.89	Metabolic	13.89	Metabolic	13.89	Metabolic	13.89	Metabolic	13.89	Metabolic	13.89	Metabolic
96	MG_119'	0	Non Essential	Non Essential	Non Essential	Y	9.23	Non Essential	9.755	Non Essential	7.807	Non Essential	7.797	Non Essential	9.15	Non Essential	8.474	Non Essential	7.897	Non Essential	9.852	Non Essential	8.514	Non Essential	9.324	Non Essential
97	MG_120'	0	Non Essential	Non Essential	Non Essential	Y	9.106	Non Essential	9.902	Non Essential	7.933	Non Essential	9.076	Non Essential	10.03	Non Essential	8.259	Non Essential	7.687	Non Essential	8.328	Non Essential	9.402	Non Essential	8.35	Non Essential
98	MG_121'	0	Non Essential	Non Essential	Non Essential	Y	9.945	Non Essential	9.025	Non Essential	9.536	Non Essential	8.776	Non Essential	7.534	Non Essential	10.27	Non Essential	9.438	Non Essential	8.9	Non Essential	8.845	Non Essential	9.039	Non Essential
99	MG_122'	0	Septum	Non Essential	Non Essential	N (NE 7/10)	13.89	Septum	10.19	Non Essential	8.227	Non Essential	8.568	Non Essential	13.89	Septum	13.89	Septum	7.401	Non Essential	8.586	Non Essential	7.636	Non Essential	8.885	Non Essential
100	MG_123'	0	Non Essential	Non Essential	Non Essential	Y	8.292	Non Essential	8.631	Non Essential	9.103	Non Essential	9.018	Non Essential	9.643	Non Essential	8.833	Non Essential	8.796	Non Essential	8.521	Non Essential	9.04	Non Essential	11.01	Non Essential
101	MG_124'	0	Metabolic	Metabolic	Essential	Y	13.89	Metabolic	13.89	Metabolic	13.89	Metabolic	13.89	Metabolic	13.89	Metabolic	13.89	Metabolic	13.89	Metabolic	13.89	Metabolic	13.89	Metabolic	13.89	Metabolic
102	MG_126'	0	Quasi Essential	Protein	Essential	N (E 9/10)	11.57	Non Essential	13.89	Protein	13.89	Protein	13.89	Protein	13.89	Protein	13.89	Protein	13.89	Protein	13.89	Protein	13.89	Protein	13.89	Protein
103	MG_127'	0	Non Essential	Non Essential	Non Essential	N (NE 9/10)	9.824	Non Essential	8.151	Non Essential	11.02	Non Essential	9.378	Non Essential	9.875	Non Essential	13.89	DNA	9.099	Non Essential	8.056	Non Essential	8.173	Non Essential	9.417	Non Essential
104	MG_128'	0	Metabolic	Metabolic	Essential	Y	13.89	Metabolic	13.89	Metabolic	13.89	Metabolic	13.89	Metabolic	13.89	Metabolic	13.89	Metabolic	13.89	Metabolic	13.89	Metabolic	13.89	Metabolic	13.89	Metabolic
105	MG_130'	0	Non Essential	Non Essential	Non Essential	Y	9.947	Non Essential	8.332	Non Essential	8.559	Non Essential	8.405	Non Essential	10.06	Non Essential	8.645	Non Essential	11.54	Non Essential	9.663	Non Essential	10.64	Non Essential	8.614	Non Essential
106	MG_132'	0	Non Essential	Non Essential	Non Essential	Y	10.09	Non Essential	9.748	Non Essential	7.599	Non Essential	10.17	Non Essential	9.981	Non Essential	8.86	Non Essential	9.476	Non Essential	8.798	Non Essential	8.8	Non Essential	8.071	Non Essential
107	MG_136'	0	Protein	Protein	Essential	Y	13.89	Protein	13.89	Protein	13.89	Protein	13.89	Protein	13.89	Protein	13.89	Protein	13.89	Protein	13.89	Protein	13.89	Protein	13.89	Protein
108	MG_137'	0	Metabolic	Metabolic	Essential	Y	13.89	Metabolic	13.89	Metabolic	13.89	Metabolic	13.89	Metabolic	13.89	Metabolic	13.89	Metabolic	13.89	Metabolic	13.89	Metabolic	13.89	Metabolic	13.89	Metabolic
109	MG_139'	0	Non-perpetuating	Non Essential	Non Essential	Y	7.862	Non Essential	8.563	Non Essential	7.12	Non Essential	7.813	Non Essential	9.197	Non Essential	9.519	Non Essential	8.822	Non Essential	8.263	Non Essential	8.177	Non Essential	8.665	Non Essential
110	MG_141'	0	RNA	RNA / Metabolic	Essential	N (E 10/10)	13.89	Metabolic	13.89	RNA	13.89	RNA	13.89	Metabolic	13.89	RNA	13.89	RNA	13.89	Metabolic	13.89	RNA	13.89	RNA	13.89	RNA
111	MG_142'	0	Protein	Protein	Essential	Y	13.89	Protein	13.89	Protein	13.89	Protein	13.89	Protein	13.89	Protein	13.89	Protein	13.89	Protein	13.89	Protein	13.89	Protein	13.89	Protein
112	MG_143'	0	Non-perpetuating	Non Essential	Non Essential	Y	10.38	Non Essential	9.471	Non Essential	9.113	Non Essential	9.98	Non Essential	9.364	Non Essential	8.239	Non Essential	8.703	Non Essential	8.181	Non Essential	8.598	Non Essential	10.22	Non Essential
113	MG_145'	0	Metabolic	Metabolic	Essential	Y	13.89	Metabolic	13.89	Metabolic	13.89	Metabolic	13.89	Metabolic	13.89	Metabolic	13.89	Metabolic	13.89	Metabolic	13.89	Metabolic	13.89	Metabolic	13.89	Metabolic
114	MG_149'	0	Non Essential	Non Essential	Non Essential	Y	7.691	Non Essential	13.89	Slow Growing	9.974	Non Essential	8.785	Non Essential	8.592	Non Essential	8.922	Non Essential	9.016	Non Essential	8.862	Non Essential	7.995	Non Essential	10.26	Non Essential
115	MG_150'	0	Protein	Protein	Essential	Y	13.89	Protein	13.89	Protein	13.89	Protein	13.89	Protein	13.89	Protein	13.89	Protein	13.89	Protein	13.89	Protein	13.89	Protein	13.89	Protein
116	MG_151'	0	Protein	Protein / DNA	Essential	N (E 10/10)	13.89	Protein	13.89	DNA	13.89	Protein	13.89	Protein	13.89	Protein	13.89	Protein	13.89	Protein	13.89	Protein	13.89	Protein	13.89	Protein
117	MG_152'	0	Protein	Protein	Essential	Y	13.89	Protein	13.89	Protein	13.89	Protein	13.89	Protein	13.89	Protein	13.89	Protein	13.89	Protein	13.89	Protein	13.89	Protein	13.89	Protein
118	MG_153'	0	Protein	Protein	Essential	Y	13.89	Protein	13.89	Protein	13.89	Protein	13.89	Protein	13.89	Protein	13.89	Protein	13.89	Protein	13.89	Protein	13.89	Protein	13.89	Protein
119	MG_154'	0	Protein	Protein / DNA	Essential	N (E 10/10)	13.89	Protein	13.89	Protein	13.89	Protein	13.89	Protein	13.89	Protein	13.89	Protein	13.89	DNA	13.89	Protein	13.89	Protein	13.89	Protein
120	MG_155'	0	Protein	Protein	Essential	Y	13.89	Protein	13.89	Protein	13.89	Protein	13.89	Protein	13.89	Protein	13.89	Protein	13.89	Protein	13.89	Protein	13.89	Protein	13.89	Protein
121	MG_156'	0	Protein	Protein	Essential	Y	13.89	Protein	13.89	Protein	13.89	Protein	13.89	Protein	13.89	Protein	13.89	Protein	13.89	Protein	13.89	Protein	13.89	Protein	13.89	Protein
122	MG_157'	0	Protein	Protein	Essential	Y	13.89	Protein	13.89	Protein	13.89	Protein	13.89	Protein	13.89	Protein	13.89	Protein	13.89	Protein	13.89	Protein	13.89	Protein	13.89	Protein
123	MG_158'	0	Protein	Protein	Essential	Y	13.89	Protein	13.89	Protein	13.89	Protein	13.89	Protein	13.89	Protein	13.89	Protein	13.89	Protein	13.89	Protein	13.89	Protein	13.89	Protein
124	MG_159'	0	Protein	Protein	Essential	Y	13.89	Protein	13.89	Protein	13.89	Protein	13.89	Protein	13.89	Protein	13.89	Protein	13.89	Protein	13.89	Protein	13.89	Protein	13.89	Protein
125	MG_160'	0	Protein	Protein	Essential	Y	13.89	Protein	13.89	Protein	13.89	Protein	13.89	Protein	13.89	Protein	13.89	Protein	13.89	Protein	13.89	Protein	13.89	Protein	13.89	Protein
126	MG_161'	0	Protein	Protein	Essential	Y	13.89	Protein	13.89	Protein	13.89	Protein	13.89	Protein	13.89	Protein	13.89	Protein	13.89	Protein	13.89	Protein	13.89	Protein	13.89	Protein
127	MG_162'	0	Protein	Protein	Essential	Y	13.89	Protein	13.89	Protein	13.89	Protein	13.89	Protein	13.89	Protein	13.89	Protein	13.89	Protein	13.89	Protein	13.89	Protein	13.89	Protein
128	MG_163'	0	Protein	Protein	Essential	Y	13.89	Protein	13.89	Protein	13.89	Protein	13.89	Protein	13.89	Protein	13.89	Protein	13.89	Protein	13.89	Protein	13.89	Protein	13.89	Protein
129	MG_164'	0	Protein	Protein	Essential	Y	13.89	Protein	13.89	Protein	13.89	Protein	13.89	Protein	13.89	Protein	13.89	Protein	13.89	Protein	13.89	Protein	13.89	Protein	13.89	Protein
130	MG_165'	0	Protein	Protein	Essential	Y	13.89	Protein	13.89	Protein	13.89	Protein	13.89	Protein	13.89	Protein	13.89	Protein	13.89	Protein	13.89	Protein	13.89	Protein	13.89	Protein
131	MG_166'	0	Protein	Protein	Essential	Y	13.89	Protein	13.89	Protein	13.89	Protein	13.89	Protein	13.89	Protein	13.89	Protein	13.89	Protein	13.89	Protein	13.89	Protein	13.89	Protein
132	MG_167'	0	Protein	Protein	Essential	Y	13.89	Protein	13.89	Protein	13.89	Protein	13.89	Protein	13.89	Protein	13.89	Protein	13.89	Protein	13.89	Protein	13.89	Protein	13.89	Protein
133	MG_168'	0	Protein	Protein	Essential	Y	13.89	Protein	13.89	Protein	13.89	Protein	13.89	Protein	13.89	Protein	13.89	Protein	13.89	Protein	13.89	Protein	13.89	Protein	13.89	Protein
134	MG_169'	0	Protein	Protein	Essential	Y	13.89	Protein	13.89	Protein	13.89	Protein	13.89	Protein	13.89	Protein	13.89	Protein	13.89	Protein	13.89	Protein	13.89	Protein	13.89	Protein
135	MG_170'	0	Non-perpetuating	Non Essential	Non Essential	Y	8.232	Non Essential	9.502	Non Essential	8.83	Non Essential	9.318	Non Essential	9.735	Non Essential	9.272	Non Essential	9.419	Non Essential	8.561	Non Essential	8.25	Non Essential	8.186	Non Essential
136	MG_171'	0	Decomposing	Metabolic	Essential	Y	13.89	Metabolic	13.89	Metabolic	13.89	Metabolic	13.89	Metabolic	13.89	Metabolic	13.89	Metabolic	13.89	Metabolic	13.89	Metabolic	13.89	Metabolic	13.89	Metabolic
137	MG_172'	0	Non-perpetuating	Non Essential	Non Essential	Y	9.236	Non Essential	9.373	Non Essential	8.472	Non Essential	9.183	Non Essential	10.23	Non Essential	8.122	Non Essential	9.409	Non Essential	11.07	Non Essential	8.711	Non Essential	10.36	Non Essential
138	MG_173'	0	Protein	Protein	Essential	Y	13.89	Protein	13.89	Protein	13.89	Protein	13.89	Protein	13.89	Protein	13.89	Protein	13.89	Protein	13.89	Protein	13.89	Protein	13.89	Protein
139	MG_174'	0	Protein	Protein / DNA	Essential	N (E 10/10)	13.89	DNA	13.89	Protein	13.89	Protein	13.89	Protein	13.89	Protein	13.89	Protein	13.89	Protein	13.89	Protein	13.89	Protein	13.89	Protein
140	MG_175'	0	Protein	Protein	Essential	Y	13.89	Protein	13.89	Protein	13.89	Protein	13.89	Protein	13.89	Protein	13.89	Protein	13.89	Protein	13.89	Protein	13.89	Protein	13.89	Protein
141	MG_176'	0	Protein	Protein	Essential	Y	13.89	Protein	13.89	Protein	13.89	Protein	13.89	Protein	13.89	Protein	13.89	Protein	13.89	Protein	13.89	Protein	13.89	Protein	13.89	Protein
142	MG_177'	0	RNA	RNA	Essential	Y	13.89	RNA	13.89	RNA	13.89	RNA	13.89	RNA	13.89	RNA	13.89	RNA	13.89	RNA	13.89	RNA	13.89	RNA	13.89	RNA
143	MG_178'	0	Protein	Protein	Essential	Y	13.89	Protein	13.89	Protein	13.89	Protein	13.89	Protein	13.89	Protein	13.89	Protein	13.89	Protein	13.89	Protein	13.89	Protein	13.89	Protein
144	MG_179'	0	Metabolic	Metabolic	Essential	Y	13.89	Metabolic	13.89	Metabolic	13.89	Metabolic	13.89	Metabolic	13.89	Metabolic	13.89	Metabolic	13.89	Metabolic	13.89	Metabolic	13.89	Metabolic	13.89	Metabolic
145	MG_180'	0	Metabolic	Metabolic	Essential	Y	13.89	Metabolic	13.89	Metabolic	13.89	Metabolic	13.89	Metabolic	13.89	Metabolic	13.89	Metabolic	13.89	Metabolic	13.89	Metabolic	13.89	Metabolic	13.89	Metabolic
146	MG_181'	0	Metabolic	Metabolic	Essential	Y	13.89	Metabolic	13.89	Metabolic	13.89	Metabolic	13.89	Metabolic	13.89	Metabolic	13.89	Metabolic	13.89	Metabolic	13.89	Metabolic	13.89	Metabolic	13.89	Metabolic
147	MG_182'	0	Protein	Protein	Essential	Y	13.89	Protein	13.89	Protein	13.89	Protein	13.89	Protein	13.89	Protein	13.89	Protein	13.89	Protein	13.89	Protein	13.89	Protein	13.89	Protein
148	MG_183'	0	Toxin	Non Essential	Non Essential	N (NE 9/10)	11.53	Non Essential	8.603	Non Essential	10.46	Non Essential	13.89	DNA	10.19	Non Essential	9.912	Non Essential	10.4	Non Essential	10.1	Non Essential	10.27	Non Essential	10.1	Non Essential
149	MG_184'	0	Non-perpetuating	Non Essential	Non Essential	Y	9.581	Non Essential	8.635	Non Essential	10.78	Non Essential	7.934	Non Essential	8.56	Non Essential	9.655	Non Essential	8.584	Non Essential	10.08	Non Essential	8.749	Non Essential	9.209	Non Essential
150	MG_186'	0	Non Essential	Non Essential	Non Essential	Y	9.833	Non Essential	10.25	Non Essential	7.939	Non Essential	9.404	Non Essential	8.982	Non Essential	10.23	Non Essential	8.977	Non Essential	9.107	Non Essential	9.011	Non Essential	9.024	Non Essential
151	MG_187'	0	Non Essential	Non Essential	Non Essential	Y	10	Non Essential	8.309	Non Essential	8.247	Non Essential	9.515	Non Essential	8.666	Non Essential	8.469	Non Essential	7.843	Non Essential	9.136	Non Essential	8.672	Non Essential	8.677	Non Essential
152	MG_188'	0	Non Essential	Non Essential	Non Essential	Y	10.09	Non Essential	9.841	Non Essential	9.156	Non Essential	9.459	Non Essential	9.887	Non Essential	8.863	Non Essential	8.945	Non Essential	8.955	Non Essential	9.14	Non Essential	8.381	Non Essential
153	MG_189'	0	Non Essential	Non Essential	Non Essential	N (NE 9/10)	9.177	Non Essential	8.792	Non Essential	8.436	Non Essential	9.944	Non Essential	9.148	Non Essential	11.27	Non Essential	9.425	Non Essential	9.866	Non Essential	13.89	DNA	8.278	Non Essential
154	MG_190'	0	Non Essential	Non Essential	Non Essential	N (NE 9/10)	9.846	Non Essential	8.193	Non Essential	8.304	Non Essential	12.08	Non Essential	13.89	DNA	9.968	Non Essential	13.65	Non Essential	7.707	Non Essential	7.735	Non Essential	9.288	Non Essential
155	MG_191'	1	No terminal organelle	Non Essential	Non Essential	Y	9.469	Non Essential	9.765	Non Essential	9.251	Non Essential	9.09	Non Essential	9.857	Non Essential	8.108	Non Essential			9.434	Non Essential	9.819	Non Essential	8.774	Non Essential
156	MG_192'	1	No terminal organelle	Non Essential	Non Essential	Y	10.53	Non Essential	9.549	Non Essential	9.766	Non Essential	9.146	Non Essential	9.328	Non Essential	8.345	Non Essential			9.412	Non Essential	8.318	Non Essential	10.16	Non Essential
157	MG_194'	1	Protein	Protein	Essential	Y	13.89	Protein	13.89	Protein	13.89	Protein	13.89	Protein	13.89	Protein	13.89	Protein			13.89	Protein	13.89	Protein	13.89	Protein
158	MG_195'	0	Protein	Protein	Essential	Y	13.89	Protein	13.89	Protein	13.89	Protein	13.89	Protein	13.89	Protein	13.89	Protein	13.89	Protein	13.89	Protein	13.89	Protein	13.89	Protein
159	MG_196'	0	Protein	Protein	Essential	Y	13.89	Protein	13.89	Protein	13.89	Protein	13.89	Protein	13.89	Protein	13.89	Protein	13.89	Protein	13.89	Protein	13.89	Protein	13.89	Protein
160	MG_197'	0	Protein	Protein	Essential	Y	13.89	Protein	13.89	Protein	13.89	Protein	13.89	Protein	13.89	Protein	13.89	Protein	13.89	Protein	13.89	Protein	13.89	Protein	13.89	Protein
161	MG_198'	0	Protein	Protein	Essential	Y	13.89	Protein	13.89	Protein	13.89	Protein	13.89	Protein	13.89	Protein	13.89	Protein	13.89	Protein	13.89	Protein	13.89	Protein	13.89	Protein
162	MG_200'	0	Non Essential	Non Essential	Non Essential	Y	8.715	Non Essential	9.4	Non Essential	8.958	Non Essential	9.042	Non Essential	11.22	Non Essential	8.286	Non Essential	8.562	Non Essential	8.916	Non Essential	8.454	Non Essential	8.024	Non Essential
163	MG_201'	0	Septum	Septum	Essential	Y	13.89	Septum	13.89	Septum	13.89	Septum	13.89	Septum	13.89	Septum	13.89	Septum	13.89	Septum	13.89	Septum	13.89	Septum	13.89	Septum
164	MG_203'	0	Non Essential	Septum	Essential	Y	13.89	Septum	13.89	Septum	13.89	Septum	13.89	Septum	13.89	Septum	13.89	Septum	13.89	Septum	13.89	Septum	13.89	Septum	13.89	Septum
165	MG_204'	0	Septum	Septum	Essential	Y	13.89	Septum	13.89	Septum	13.89	Septum	13.89	Septum	13.89	Septum	13.89	Septum	13.89	Septum	13.89	Septum	13.89	Septum	13.89	Septum
166	MG_205'	0	Non Essential	Non Essential	Non Essential	Y	8.921	Non Essential	9.468	Non Essential	13.06	Non Essential	8.788	Non Essential	10.6	Non Essential	9.002	Non Essential	9.388	Non Essential	8.877	Non Essential	9.014	Non Essential	9.503	Non Essential
167	MG_206'	0	Non Essential	Non Essential	Non Essential	Y	8.561	Non Essential	9.423	Non Essential	9.424	Non Essential	9.508	Non Essential	9.886	Non Essential	10.2	Non Essential	9.252	Non Essential	7.426	Non Essential	8.319	Non Essential	9.391	Non Essential
168	MG_208'	0	Toxin	Non Essential	Non Essential	Y	9.404	Non Essential	11.02	Non Essential	9.928	Non Essential	9.319	Non Essential	11.64	Non Essential	8.237	Non Essential	12.79	Non Essential	10.57	Non Essential	9.539	Non Essential	9.655	Non Essential
169	MG_209'	0	Non Essential	Non Essential	Non Essential	Y	8.371	Non Essential	7.852	Non Essential	8.622	Non Essential	8.104	Non Essential	9.095	Non Essential	8.501	Non Essential	9.119	Non Essential	10.67	Non Essential	9.271	Non Essential	8.554	Non Essential
170	MG_210'	0	Non-perpetuating	Non Essential	Non Essential	Y	9.058	Non Essential	8.014	Non Essential	9.904	Non Essential	9.356	Non Essential	8.203	Non Essential	9.653	Non Essential	8.435	Non Essential	8.602	Non Essential	9.533	Non Essential	8.939	Non Essential
171	MG_481'	1	Protein	Protein	Essential	Y	13.89	Protein	13.89	Protein	13.89	Protein	13.89	Protein	13.89	Protein	13.89	Protein			13.89	Protein	13.89	Protein	13.89	Protein
172	MG_482'	0	Non Essential	Non Essential	Non Essential	Y	7.679	Non Essential	9.702	Non Essential	8.215	Non Essential	9.388	Non Essential	8.729	Non Essential	9.03	Non Essential	10.35	Non Essential	9.039	Non Essential	9.197	Non Essential	8.503	Non Essential
173	MG_212'	0	Metabolic	Metabolic	Essential	Y	13.89	Metabolic	13.89	Metabolic	13.89	Metabolic	13.89	Metabolic	13.89	Metabolic	13.89	Metabolic	13.89	Metabolic	13.89	Metabolic	13.89	Metabolic	13.89	Metabolic
174	MG_213'	0	Non Essential	Non Essential	Non Essential	Y	8.772	Non Essential	9.516	Non Essential	7.466	Non Essential	8.152	Non Essential	8.784	Non Essential	9.972	Non Essential	9.961	Non Essential	9.179	Non Essential	9.476	Non Essential	8.638	Non Essential
175	MG_214'	0	Non Essential	Non Essential	Non Essential	N (NE 9/10)	8.453	Non Essential	9.654	Non Essential	8.98	Non Essential	8.131	Non Essential	8.18	Non Essential	11.27	Non Essential	8.534	Non Essential	10.36	Non Essential	13.89	DNA	10.8	Non Essential
176	MG_215'	0	Decomposing	Metabolic	Essential	Y	13.89	Metabolic	13.89	Metabolic	13.89	Metabolic	13.89	Metabolic	13.89	Metabolic	13.89	Metabolic	13.89	Metabolic	13.89	Metabolic	13.89	Metabolic	13.89	Metabolic
177	MG_216'	0	Metabolic	Metabolic	Essential	Y	13.89	Metabolic	13.89	Metabolic	13.89	Metabolic	13.89	Metabolic	13.89	Metabolic	13.89	Metabolic	13.89	Metabolic	13.89	Metabolic	13.89	Metabolic	13.89	Metabolic
178	MG_217'	0	No terminal organelle	Non Essential	Non Essential	Y	8.917	Non Essential	10.74	Non Essential	8.624	Non Essential	9.501	Non Essential	10.55	Non Essential	8.627	Non Essential	9.007	Non Essential	8.272	Non Essential	8.975	Non Essential	8.794	Non Essential
179	MG_218'	0	No terminal organelle	Non Essential	Non Essential	Y	9.036	Non Essential	8.057	Non Essential	9.508	Non Essential	13.89	Slow Growing	9.459	Non Essential	8.534	Non Essential	8.836	Non Essential	8.818	Non Essential	8.018	Non Essential	9.208	Non Essential
180	MG_221'	1	Septum	Septum	Essential	Y	13.89	Septum	13.89	Septum	13.89	Septum	13.89	Septum	13.89	Septum			13.89	Septum	13.89	Septum	13.89	Septum	13.89	Septum
181	MG_224'	1	Septum	Septum	Essential	Y	13.89	Septum	13.89	Septum	13.89	Septum	13.89	Septum	13.89	Septum			13.89	Septum	13.89	Septum	13.89	Septum	13.89	Septum
182	MG_225'	0	Non Essential	Non Essential	Non Essential	Y	8.651	Non Essential	7.532	Non Essential	8.574	Non Essential	8.726	Non Essential	9.084	Non Essential	8.595	Non Essential	9.674	Non Essential	9.566	Non Essential	7.875	Non Essential	10.29	Non Essential
183	MG_226'	0	Non Essential	Non Essential	Non Essential	Y	13.27	Non Essential	8.64	Non Essential	9.289	Non Essential	8.04	Non Essential	9.6	Non Essential	9.434	Non Essential	9.329	Non Essential	9.757	Non Essential	13.89	Slow Growing	8.619	Non Essential
184	MG_227'	0	Non Essential	Non Essential	Non Essential	Y	8.09	Non Essential	9.801	Non Essential	8.425	Non Essential	8.622	Non Essential	8.518	Non Essential	8.503	Non Essential	7.708	Non Essential	9.09	Non Essential	9.023	Non Essential	9.043	Non Essential
185	MG_228'	0	Metabolic	Metabolic	Essential	Y	13.89	Metabolic	13.89	Metabolic	13.89	Metabolic	13.89	Metabolic	13.89	Metabolic	13.89	Metabolic	13.89	Metabolic	13.89	Metabolic	13.89	Metabolic	13.89	Metabolic
186	MG_229'	1	Metabolic	Metabolic	Essential	Y	13.89	Metabolic	13.89	Metabolic	13.89	Metabolic	13.89	Metabolic	13.89	Metabolic			13.89	Metabolic	13.89	Metabolic	13.89	Metabolic	13.89	Metabolic
187	MG_230'	1	Metabolic	Metabolic	Essential	Y	13.89	Metabolic	13.89	Metabolic	13.89	Metabolic	13.89	Metabolic	13.89	Metabolic			13.89	Metabolic	13.89	Metabolic	13.89	Metabolic	13.89	Metabolic
188	MG_231'	0	Metabolic	Metabolic	Essential	Y	13.89	Metabolic	13.89	Metabolic	13.89	Metabolic	13.89	Metabolic	13.89	Metabolic	13.89	Metabolic	13.89	Metabolic	13.89	Metabolic	13.89	Metabolic	13.89	Metabolic
189	MG_232'	0	Protein	Protein	Essential	Y	13.89	Protein	13.89	Protein	13.89	Protein	13.89	Protein	13.89	Protein	13.89	Protein	13.89	Protein	13.89	Protein	13.89	Protein	13.89	Protein
190	MG_234'	0	Protein	Protein	Essential	Y	13.89	Protein	13.89	Protein	13.89	Protein	13.89	Protein	13.89	Protein	13.89	Protein	13.89	Protein	13.89	Protein	13.89	Protein	13.89	Protein
191	MG_235'	0	Non Essential	Non Essential	Non Essential	Y	9.22	Non Essential	9.507	Non Essential	8.685	Non Essential	8.697	Non Essential	10.21	Non Essential	10.99	Non Essential	8.156	Non Essential	8.413	Non Essential	9.684	Non Essential	8.79	Non Essential
192	MG_236'	0	Non Essential	Non Essential	Non Essential	N (NE 9/10)	7.684	Non Essential	8.155	Non Essential	13.89	DNA	9.608	Non Essential	9.722	Non Essential	9.164	Non Essential	10.72	Non Essential	8.421	Non Essential	9.901	Non Essential	8.583	Non Essential
193	MG_238'	1	Protein	Septum / Protein	Essential	N (E 9/9)	13.89	Septum	13.89	Septum	13.89	Septum	13.89	Septum	13.89	Septum			13.89	Septum	13.89	Protein	13.89	Protein	13.89	Septum
194	MG_239'	0	Toxin	Non Essential	Non Essential	Y	9.563	Non Essential	12.43	Non Essential	12.43	Non Essential	9.521	Non Essential	9.055	Non Essential	9.98	Non Essential	8.884	Non Essential	9.938	Non Essential	11	Non Essential	8.849	Non Essential
195	MG_240'	0	Non Essential	Non Essential	Non Essential	Y	10.4	Non Essential	8.472	Non Essential	9.051	Non Essential	9.365	Non Essential	8.489	Non Essential	9.258	Non Essential	8.797	Non Essential	8.611	Non Essential	7.398	Non Essential	8.898	Non Essential
196	MG_244'	0	Non Essential	Non Essential	Non Essential	Y	9.061	Non Essential	8.785	Non Essential	8.393	Non Essential	8.574	Non Essential	7.714	Non Essential	9.773	Non Essential	10.36	Non Essential	7.631	Non Essential	10.14	Non Essential	9.888	Non Essential
197	MG_245'	0	Metabolic	Metabolic	Essential	Y	13.89	Metabolic	13.89	Metabolic	13.89	Metabolic	13.89	Metabolic	13.89	Metabolic	13.89	Metabolic	13.89	Metabolic	13.89	Metabolic	13.89	Metabolic	13.89	Metabolic
198	MG_249'	0	RNA	RNA	Essential	Y	13.89	RNA	13.89	RNA	13.89	RNA	13.89	RNA	13.89	RNA	13.89	RNA	13.89	RNA	13.89	RNA	13.89	RNA	13.89	RNA
199	MG_250'	0	Non Essential	Non Essential	Essential	N (E 8/10)	13.89	DNA	13.89	DNA	13.89	DNA	8.364	Non Essential	13.89	DNA	13.89	DNA	13.89	DNA	13.89	DNA	13.89	Slow Growing	8.871	Non Essential
200	MG_251'	0	Protein	Protein	Essential	Y	13.89	Protein	13.89	Protein	13.89	Protein	13.89	Protein	13.89	Protein	13.89	Protein	13.89	Protein	13.89	Protein	13.89	Protein	13.89	Protein
201	MG_252'	0	Non Essential	Non Essential	Non Essential	Y	8.469	Non Essential	10.45	Non Essential	9.651	Non Essential	8.587	Non Essential	9.116	Non Essential	7.879	Non Essential	9.787	Non Essential	9.035	Non Essential	8.533	Non Essential	9.414	Non Essential
202	MG_253'	0	Protein	Protein	Essential	Y	13.89	Protein	13.89	Protein	13.89	Protein	13.89	Protein	13.89	Protein	13.89	Protein	13.89	Protein	13.89	Protein	13.89	Protein	13.89	Protein
203	MG_254'	0	Quasi Essential	Known Error	Essential	Y	13.89	Known Error	13.89	Known Error	13.89	Known Error	13.89	Known Error	13.89	Known Error	13.89	Known Error	13.89	Known Error	13.89	Known Error	13.89	Known Error	13.89	Known Error
204	MG_257'	0	Protein	Protein	Essential	Y	13.89	Protein	13.89	Protein	13.89	Protein	13.89	Protein	13.89	Protein	13.89	Protein	13.89	Protein	13.89	Protein	13.89	Protein	13.89	Protein
205	MG_258'	0	Protein	Protein	Essential	Y	13.89	Protein	13.89	Protein	13.89	Protein	13.89	Protein	13.89	Protein	13.89	Protein	13.89	Protein	13.89	Protein	13.89	Protein	13.89	Protein
206	MG_259'	0	Non Essential	Non Essential	Non Essential	Y	7.785	Non Essential	8.774	Non Essential	8.818	Non Essential	8.317	Non Essential	8.457	Non Essential	8.623	Non Essential	8.689	Non Essential	8.28	Non Essential	8.627	Non Essential	8.502	Non Essential
207	MG_261'	0	DNA	DNA	Essential	Y	13.89	DNA	13.89	DNA	13.89	DNA	13.89	DNA	13.89	DNA	13.89	DNA	13.89	DNA	13.89	DNA	13.89	DNA	13.89	DNA
208	MG_262'	0	Non Essential	Non Essential	Non Essential	Y	7.539	Non Essential	9.584	Non Essential	10.44	Non Essential	8.807	Non Essential	9.001	Non Essential	10.69	Non Essential	8.572	Non Essential	11.17	Non Essential	8.834	Non Essential	7.99	Non Essential
209	MG_498'	0	Non Essential	Non Essential	Non Essential	Y	9.273	Non Essential	8.702	Non Essential	10.94	Non Essential	9.249	Non Essential	9.205	Non Essential	11.18	Non Essential	8.097	Non Essential	8.818	Non Essential	9.153	Non Essential	8.08	Non Essential
210	MG_264'	0	Non Essential	Non Essential	Non Essential	Y	9.539	Non Essential	9.032	Non Essential	9.229	Non Essential	9.444	Non Essential	8.578	Non Essential	8.623	Non Essential	8.243	Non Essential	9.697	Non Essential	8.636	Non Essential	9.714	Non Essential
211	MG_265'	0	Non Essential	Non Essential	Non Essential	N (NE 9/10)	8.538	Non Essential	9.145	Non Essential	13.89	DNA	8.394	Non Essential	8.595	Non Essential	9.572	Non Essential	9.298	Non Essential	9.432	Non Essential	9.304	Non Essential	9.409	Non Essential
212	MG_266'	0	Protein	Protein	Essential	Y	13.89	Protein	13.89	Protein	13.89	Protein	13.89	Protein	13.89	Protein	13.89	Protein	13.89	Protein	13.89	Protein	13.89	Protein	13.89	Protein
213	MG_270'	0	Metabolic	Metabolic	Essential	Y	13.89	Metabolic	13.89	Metabolic	13.89	Metabolic	13.89	Metabolic	13.89	Metabolic	13.89	Metabolic	13.89	Metabolic	13.89	Metabolic	13.89	Metabolic	13.89	Metabolic
214	MG_271'	1	Decomposing	Metabolic	Essential	Y	13.89	Metabolic	13.89	Metabolic	13.89	Metabolic	13.89	Metabolic	13.89	Metabolic	13.89	Metabolic			13.89	Metabolic	13.89	Metabolic	13.89	Metabolic
215	MG_272'	0	Decomposing	Metabolic	Essential	Y	13.89	Metabolic	13.89	Metabolic	13.89	Metabolic	13.89	Metabolic	13.89	Metabolic	13.89	Metabolic	13.89	Metabolic	13.89	Metabolic	13.89	Metabolic	13.89	Metabolic
216	MG_273'	1	Decomposing	Metabolic	Essential	Y	13.89	Metabolic	13.89	Metabolic	13.89	Metabolic	13.89	Metabolic	13.89	Metabolic	13.89	Metabolic			13.89	Metabolic	13.89	Metabolic	13.89	Metabolic
217	MG_274'	0	Decomposing	Metabolic	Essential	Y	13.89	Metabolic	13.89	Metabolic	13.89	Metabolic	13.89	Metabolic	13.89	Metabolic	13.89	Metabolic	13.89	Metabolic	13.89	Metabolic	13.89	Metabolic	13.89	Metabolic
218	MG_275'	0	Decomposing	Metabolic	Essential	Y	13.89	Metabolic	13.89	Metabolic	13.89	Metabolic	13.89	Metabolic	13.89	Metabolic	13.89	Metabolic	13.89	Metabolic	13.89	Metabolic	13.89	Metabolic	13.89	Metabolic
219	MG_276'	0	Metabolic	Metabolic	Essential	Y	13.89	Metabolic	13.89	Metabolic	13.89	Metabolic	13.89	Metabolic	13.89	Metabolic	13.89	Metabolic	13.89	Metabolic	13.89	Metabolic	13.89	Metabolic	13.89	Metabolic
220	MG_277'	0	Non-perpetuating	Non Essential	Non Essential	Y	7.827	Non Essential	8.765	Non Essential	9.558	Non Essential	8.418	Non Essential	7.756	Non Essential	9.801	Non Essential	8.176	Non Essential	8.646	Non Essential	8.745	Non Essential	9.124	Non Essential
221	MG_278'	0	Metabolic	Metabolic	Essential	Y	13.89	Metabolic	13.89	Metabolic	13.89	Metabolic	13.89	Metabolic	13.89	Metabolic	13.89	Metabolic	13.89	Metabolic	13.89	Metabolic	13.89	Metabolic	13.89	Metabolic
222	MG_282'	0	RNA	RNA	Essential	Y	13.89	RNA	13.89	RNA	13.89	RNA	13.89	RNA	13.89	RNA	13.89	RNA	13.89	RNA	13.89	RNA	13.89	RNA	13.89	RNA
223	MG_283'	0	Protein	Protein	Essential	Y	13.89	Protein	13.89	Protein	13.89	Protein	13.89	Protein	13.89	Protein	13.89	Protein	13.89	Protein	13.89	Protein	13.89	Protein	13.89	Protein
224	MG_287'	0	Metabolic	Metabolic	Essential	Y	13.89	Metabolic	13.89	Metabolic	13.89	Metabolic	13.89	Metabolic	13.89	Metabolic	13.89	Metabolic	13.89	Metabolic	13.89	Metabolic	13.89	Metabolic	13.89	Metabolic
225	MG_288'	0	Non Essential	Non Essential	Non Essential	Y	10.38	Non Essential	8.283	Non Essential	9.235	Non Essential	8.835	Non Essential	9.682	Non Essential	8.416	Non Essential	10.07	Non Essential	7.369	Non Essential	9.534	Non Essential	9.093	Non Essential
226	MG_289'	0	Non Essential	Non Essential	Non Essential	N (NE 9/10)	9.041	Non Essential	10.72	Non Essential	9.166	Non Essential	8.383	Non Essential	9.617	Non Essential	8.981	Non Essential	11.88	Non Essential	8.401	Non Essential	9.199	Non Essential	13.89	DNA
227	MG_290'	0	Non Essential	Non Essential	Non Essential	Y	8.674	Non Essential	8.772	Non Essential	9.053	Non Essential	10.64	Non Essential	8.528	Non Essential	8.032	Non Essential	8.393	Non Essential	8.256	Non Essential	9.274	Non Essential	7.753	Non Essential
228	MG_291'	0	Non Essential	Non Essential	Non Essential	Y	9.104	Non Essential	9.85	Non Essential	8.519	Non Essential	10.33	Non Essential	11.13	Non Essential	9.37	Non Essential	9.224	Non Essential	8.623	Non Essential	8.894	Non Essential	9.747	Non Essential
229	MG_292'	0	Protein	Protein	Essential	Y	13.89	Protein	13.89	Protein	13.89	Protein	13.89	Protein	13.89	Protein	13.89	Protein	13.89	Protein	13.89	Protein	13.89	Protein	13.89	Protein
230	MG_293'	0	Non Essential	Non Essential	Non Essential	Y	8.709	Non Essential	8.695	Non Essential	8.845	Non Essential	9.479	Non Essential	9.084	Non Essential	8.067	Non Essential	9.792	Non Essential	9.353	Non Essential	9.752	Non Essential	10.45	Non Essential
231	MG_295'	0	Protein	Non Essential	Essential	N (E 9/10)	13.89	Protein	13.89	Protein	13.89	Protein	13.89	Protein	13.89	Protein	13.89	Protein	13.89	Protein	13.89	Protein	13.89	Protein	12.14	Non Essential
232	MG_297'	0	Non-perpetuating	Non Essential	Non Essential	Y	8.222	Non Essential	10.04	Non Essential	8.816	Non Essential	9.782	Non Essential	9.924	Non Essential	8.157	Non Essential	9.22	Non Essential	8.909	Non Essential	10.54	Non Essential	9.484	Non Essential
233	MG_298'	0	Non Essential	Non Essential	Non Essential	Y	9.985	Non Essential	8.873	Non Essential	8.472	Non Essential	9.044	Non Essential	9.018	Non Essential	10.08	Non Essential	9.889	Non Essential	9.9	Non Essential	9.984	Non Essential	9.209	Non Essential
234	MG_299'	0	Decomposing	Metabolic	Essential	Y	13.89	Metabolic	13.89	Metabolic	13.89	Metabolic	13.89	Metabolic	13.89	Metabolic	13.89	Metabolic	13.89	Metabolic	13.89	Metabolic	13.89	Metabolic	13.89	Metabolic
235	MG_300'	0	Decomposing	Metabolic	Essential	Y	13.89	Metabolic	13.89	Metabolic	13.89	Metabolic	13.89	Metabolic	13.89	Metabolic	13.89	Metabolic	13.89	Metabolic	13.89	Metabolic	13.89	Metabolic	13.89	Metabolic
236	MG_301'	0	Decomposing	Metabolic	Essential	Y	13.89	Metabolic	13.89	Metabolic	13.89	Metabolic	13.89	Metabolic	13.89	Metabolic	13.89	Metabolic	13.89	Metabolic	13.89	Metabolic	13.89	Metabolic	13.89	Metabolic
237	MG_302'	0	Metabolic	Metabolic	Essential	Y	13.89	Metabolic	13.89	Metabolic	13.89	Metabolic	13.89	Metabolic	13.89	Metabolic	13.89	Metabolic	13.89	Metabolic	13.89	Metabolic	13.89	Metabolic	13.89	Metabolic
238	MG_303'	1	Metabolic	Metabolic	Essential	Y	13.89	Metabolic	13.89	Metabolic	13.89	Metabolic	13.89	Metabolic	13.89	Metabolic			13.89	Metabolic	13.89	Metabolic	13.89	Metabolic	13.89	Metabolic
239	MG_304'	1	Metabolic	Metabolic	Essential	Y	13.89	Metabolic	13.89	Metabolic	13.89	Metabolic	13.89	Metabolic	13.89	Metabolic			13.89	Metabolic	13.89	Metabolic	13.89	Metabolic	13.89	Metabolic
240	MG_305'	0	Non-perpetuating	Non Essential	Non Essential	Y	9.241	Non Essential	8.844	Non Essential	9.715	Non Essential	9.534	Non Essential	10	Non Essential	9.982	Non Essential	13.89	Slow Growing	8.733	Non Essential	9.792	Non Essential	8.889	Non Essential
241	MG_309'	0	Non Essential	Non Essential	Non Essential	Y	9.662	Non Essential	9.423	Non Essential	10.25	Non Essential	8.661	Non Essential	9.74	Non Essential	11.24	Non Essential	8.247	Non Essential	9.062	Non Essential	9.088	Non Essential	8.542	Non Essential
242	MG_310'	0	Non Essential	Non Essential	Non Essential	Y	8.908	Non Essential	8.606	Non Essential	8.111	Non Essential	8.61	Non Essential	11.19	Non Essential	9.144	Non Essential	10.35	Non Essential	7.62	Non Essential	10.57	Non Essential	7.683	Non Essential
243	MG_311'	0	Protein	Protein	Essential	Y	13.89	Protein	13.89	Protein	13.89	Protein	13.89	Protein	13.89	Protein	13.89	Protein	13.89	Protein	13.89	Protein	13.89	Protein	13.89	Protein
244	MG_312'	0	No terminal organelle	Non Essential	Non Essential	Y	8.818	Non Essential	8.45	Non Essential	9.78	Non Essential	9.212	Non Essential	11.25	Non Essential	8.928	Non Essential	8.055	Non Essential	7.969	Non Essential	9.145	Non Essential	9.694	Non Essential
245	MG_315'	0	DNA	DNA	Essential	Y	13.89	DNA	13.89	DNA	13.89	DNA	13.89	DNA	13.89	DNA	13.89	DNA	13.89	DNA	13.89	DNA	13.89	DNA	13.89	DNA
246	MG_316'	0	Non Essential	Non Essential	Non Essential	Y	9.21	Non Essential	9.066	Non Essential	8.094	Non Essential	9.738	Non Essential	7.945	Non Essential	8.758	Non Essential	7.624	Non Essential	10.04	Non Essential	10.23	Non Essential	9.541	Non Essential
247	MG_317'	1	No terminal organelle	Non Essential	Non Essential	Y	9.657	Non Essential	9.453	Non Essential	10.08	Non Essential	10.56	Non Essential	7.421	Non Essential	8.428	Non Essential	7.96	Non Essential	8.774	Non Essential	9.017	Non Essential
248	MG_318'	1	No terminal organelle	Non Essential	Non Essential	Y	9.171	Non Essential	9.389	Non Essential	9.171	Non Essential	8.541	Non Essential	9.486	Non Essential	9.031	Non Essential	8.788	Non Essential	7.997	Non Essential	8.545	Non Essential
249	MG_321'	0	Metabolic	Metabolic	Essential	Y	13.89	Metabolic	13.89	Metabolic	13.89	Metabolic	13.89	Metabolic	13.89	Metabolic	13.89	Metabolic	13.89	Metabolic	13.89	Metabolic	13.89	Metabolic	13.89	Metabolic
250	MG_322'	0	Metabolic	Metabolic	Essential	Y	13.89	Metabolic	13.89	Metabolic	13.89	Metabolic	13.89	Metabolic	13.89	Metabolic	13.89	Metabolic	13.89	Metabolic	13.89	Metabolic	13.89	Metabolic	13.89	Metabolic
251	MG_323'	0	Metabolic	Metabolic	Essential	Y	13.89	Metabolic	13.89	Metabolic	13.89	Metabolic	13.89	Metabolic	13.89	Metabolic	13.89	Metabolic	13.89	Metabolic	13.89	Metabolic	13.89	Metabolic	13.89	Metabolic
252	MG_324'	0	Non Essential	Non Essential	Non Essential	N (NE 9/10)	10.99	Non Essential	9.042	Non Essential	8.928	Non Essential	8.157	Non Essential	13.89	DNA	8.59	Non Essential	8.856	Non Essential	10.43	Non Essential	9.742	Non Essential	10.34	Non Essential
253	MG_325'	1	Protein	Protein	Essential	Y	13.89	Protein	13.89	Protein	13.89	Protein	13.89	Protein	13.89	Protein	13.89	Protein	13.89	Protein	13.89	Protein	13.89	Protein
254	MG_327'	0	Non Essential	Non Essential	Non Essential	Y	9.283	Non Essential	8.948	Non Essential	8.51	Non Essential	7.996	Non Essential	8.494	Non Essential	10.14	Non Essential	9.008	Non Essential	9.031	Non Essential	9.084	Non Essential	8.503	Non Essential
255	MG_329'	1	Non-perpetuating	Non Essential	Non Essential	Y	9.318	Non Essential	9.667	Non Essential	8.97	Non Essential	9.29	Non Essential	9.233	Non Essential	9.244	Non Essential	10.41	Non Essential	9.323	Non Essential	9.78	Non Essential
256	MG_330'	2	Metabolic	Metabolic	Essential	Y	13.89	Metabolic	13.89	Metabolic	13.89	Metabolic	13.89	Metabolic	13.89	Metabolic			13.89	Metabolic	13.89	Metabolic	13.89	Metabolic
257	MG_333'	1	Non Essential	Non Essential	Non Essential	Y	7.557	Non Essential	8.028	Non Essential	9.789	Non Essential	8.683	Non Essential	8.636	Non Essential	8.154	Non Essential	9.136	Non Essential	9.717	Non Essential	8.621	Non Essential
258	MG_334'	1	Protein	Protein	Essential	Y	13.89	Protein	13.89	Protein	13.89	Protein	13.89	Protein	13.89	Protein	13.89	Protein	13.89	Protein	13.89	Protein	13.89	Protein
259	MG_335'	2	Non-perpetuating	Non Essential	Non Essential	Y	7.867	Non Essential	8.651	Non Essential	8.617	Non Essential	9.997	Non Essential	8.146	Non Essential			8.167	Non Essential	9.057	Non Essential	8.879	Non Essential
260	MG_517'	0	Metabolic	Metabolic	Essential	Y	13.89	Metabolic	13.89	Metabolic	13.89	Metabolic	13.89	Metabolic	13.89	Metabolic	13.89	Metabolic	13.89	Metabolic	13.89	Metabolic	13.89	Metabolic	13.89	Metabolic
261	MG_336'	0	Non Essential	Non Essential	Non Essential	Y	10.28	Non Essential	8.774	Non Essential	10.44	Non Essential	8.554	Non Essential	9.05	Non Essential	9.282	Non Essential	9.721	Non Essential	11.51	Non Essential	10.27	Non Essential	10.46	Non Essential
262	MG_339'	0	Non Essential	Non Essential	Non Essential	Y	7.472	Non Essential	8.159	Non Essential	9.449	Non Essential	9.774	Non Essential	10.91	Non Essential	9.757	Non Essential	9.641	Non Essential	8.577	Non Essential	8.457	Non Essential	8.703	Non Essential
263	MG_340'	0	RNA	RNA	Essential	Y	13.89	RNA	13.89	RNA	13.89	RNA	13.89	RNA	13.89	RNA	13.89	RNA	13.89	Metabolic	13.89	RNA	13.89	RNA	13.89	RNA
264	MG_341'	0	RNA	RNA / Metabolic	Essential	N (E 10/10)	13.89	RNA	13.89	RNA	13.89	Metabolic	13.89	Metabolic	13.89	Metabolic	13.89	Metabolic	13.89	RNA	13.89	RNA	13.89	Metabolic	13.89	RNA
265	MG_342'	0	Metabolic	Metabolic	Essential	Y	13.89	Metabolic	13.89	Metabolic	13.89	Metabolic	13.89	Metabolic	13.89	Metabolic	13.89	Metabolic	13.89	Metabolic	13.89	Metabolic	13.89	Metabolic	13.89	Metabolic
266	MG_344'	0	Non Essential	Non Essential	Non Essential	Y	8.389	Non Essential	8.601	Non Essential	8.588	Non Essential	7.756	Non Essential	8.892	Non Essential	8.098	Non Essential	9.91	Non Essential	8.403	Non Essential	8.822	Non Essential	9.863	Non Essential
267	MG_345'	0	Protein	Protein	Essential	Y	13.89	Protein	13.89	Protein	13.89	Protein	13.89	Protein	13.89	Protein	13.89	Protein	13.89	Protein	13.89	Protein	13.89	Protein	13.89	Protein
268	MG_346'	0	Non Essential	Non Essential	Non Essential	Y	8.777	Non Essential	9.335	Non Essential	8.879	Non Essential	10.17	Non Essential	8.817	Non Essential	8.818	Non Essential	8.329	Non Essential	9.797	Non Essential	8.856	Non Essential	8.646	Non Essential
269	MG_347'	0	RNA	Protein	Essential	Y	13.89	Protein	13.89	Protein	13.89	Protein	13.89	Protein	13.89	Protein	13.89	Protein	13.89	Protein	13.89	Protein	13.89	Protein	13.89	Protein
270	MG_349'	0	Non Essential	Non Essential	Non Essential	Y	9.223	Non Essential	7.771	Non Essential	10.75	Non Essential	9.348	Non Essential	8.781	Non Essential	8.441	Non Essential	9.113	Non Essential	8.827	Non Essential	9.018	Non Essential	9.169	Non Essential
271	MG_351'	0	Metabolic	Metabolic / Protein	Essential	N (E 10/10)	13.89	Metabolic	13.89	Metabolic	13.89	Metabolic	13.89	Metabolic	13.89	Metabolic	13.89	Metabolic	13.89	Metabolic	13.89	Metabolic	13.89	Protein	13.89	Metabolic
272	MG_352'	0	Non Essential	Non Essential	Non Essential	N (NE 9/10)	8.422	Non Essential	8.92	Non Essential	13.89	DNA	8.109	Non Essential	9.109	Non Essential	10.18	Non Essential	8.008	Non Essential	9.054	Non Essential	7.974	Non Essential	9.535	Non Essential
273	MG_353'	0	Non Essential	Non Essential	Non Essential	Y	8.717	Non Essential	9.988	Non Essential	8.979	Non Essential	8.615	Non Essential	8.856	Non Essential	8.634	Non Essential	8.988	Non Essential	8.589	Non Essential	8.482	Non Essential	8.679	Non Essential
274	MG_355'	0	Non Essential	Non Essential	Non Essential	Y	8.126	Non Essential	10.65	Non Essential	9.349	Non Essential	11.47	Non Essential	8.337	Non Essential	9.379	Non Essential	8.439	Non Essential	8.68	Non Essential	9.818	Non Essential	8.248	Non Essential
275	MG_356'	0	Non Essential	Non Essential	Non Essential	Y	8.166	Non Essential	8.254	Non Essential	9.274	Non Essential	8.82	Non Essential	9.256	Non Essential	9.926	Non Essential	8.698	Non Essential	8.824	Non Essential	8.607	Non Essential	10.48	Non Essential
276	MG_357'	0	Decomposing	Metabolic	Essential	Y	13.89	Metabolic	13.89	Metabolic	13.89	Metabolic	13.89	Metabolic	13.89	Metabolic	13.89	Metabolic	13.89	Metabolic	13.89	Metabolic	13.89	Metabolic	13.89	Metabolic
277	MG_358'	0	Non Essential	Non Essential	Non Essential	Y	9.089	Non Essential	11.43	Non Essential	10.39	Non Essential	8.005	Non Essential	9.087	Non Essential	8.233	Non Essential	9.206	Non Essential	9.155	Non Essential	8.938	Non Essential	9.387	Non Essential
278	MG_359'	0	Non Essential	Non Essential	Non Essential	N (NE 9/10)	9.178	Non Essential	8.815	Non Essential	9.422	Non Essential	9.536	Non Essential	13.89	DNA	8.524	Non Essential	8.794	Non Essential	8.56	Non Essential	9.962	Non Essential	11.9	Non Essential
279	MG_361'	0	Protein	Protein	Essential	Y	13.89	Protein	13.89	Protein	13.89	Protein	13.89	Protein	13.89	Protein	13.89	Protein	13.89	Protein	13.89	Protein	13.89	Protein	13.89	Protein
280	MG_362'	0	Protein	Protein	Essential	Y	13.89	Protein	13.89	Protein	13.89	Protein	13.89	Protein	13.89	Protein	13.89	Protein	13.89	Protein	13.89	Protein	13.89	Protein	13.89	Protein
281	MG_363'	0	Protein	Protein	Essential	Y	13.89	Protein	13.89	Protein	13.89	Protein	13.89	Protein	13.89	Protein	13.89	Protein	13.89	Protein	13.89	Protein	13.89	Protein	13.89	Protein
282	MG_522'	0	Protein	Protein	Essential	Y	13.89	Protein	13.89	Protein	13.89	Protein	13.89	Protein	13.89	Protein	13.89	Protein	13.89	Protein	13.89	Protein	13.89	Protein	13.89	Protein
283	MG_365'	0	Protein	Protein	Essential	Y	13.89	Protein	13.89	Protein	13.89	Protein	13.89	Protein	13.89	Protein	13.89	Protein	13.89	Protein	13.89	Protein	13.89	Protein	13.89	Protein
284	MG_367'	0	RNA	Protein	Essential	Y	13.89	Protein	13.89	Protein	13.89	Protein	13.89	Protein	13.89	Protein	13.89	Protein	13.89	Protein	13.89	Protein	13.89	Protein	13.89	Protein
285	MG_368'	0	Metabolic	Metabolic / Protein	Essential	N (E 10/10)	13.89	Metabolic	13.89	Metabolic	13.89	Metabolic	13.89	Metabolic	13.89	Metabolic	13.89	Metabolic	13.89	Metabolic	13.89	Metabolic	13.89	Metabolic	13.89	Protein
286	MG_369'	0	Non Essential	Non Essential	Non Essential	Y	10.86	Non Essential	13.44	Non Essential	9.34	Non Essential	9.966	Non Essential	11.27	Non Essential	13.89	Slow Growing	7.464	Non Essential	8.532	Non Essential	8.092	Non Essential	9.656	Non Essential
287	MG_370'	0	Non Essential	Non Essential	Non Essential	Y	9.22	Non Essential	10.1	Non Essential	7.889	Non Essential	7.542	Non Essential	9.328	Non Essential	8.617	Non Essential	8.242	Non Essential	9.786	Non Essential	9.847	Non Essential	9.648	Non Essential
288	MG_372'	0	RNA	Protein	Essential	Y	13.89	Protein	13.89	Protein	13.89	Protein	13.89	Protein	13.89	Protein	13.89	Protein	13.89	Protein	13.89	Protein	13.89	Protein	13.89	Protein
289	MG_375'	0	Protein	Protein	Essential	Y	13.89	Protein	13.89	Protein	13.89	Protein	13.89	Protein	13.89	Protein	13.89	Protein	13.89	Protein	13.89	Protein	13.89	Protein	13.89	Protein
290	MG_376'	0	Non Essential	Non Essential	Non Essential	Y	7.628	Non Essential	7.899	Non Essential	10.65	Non Essential	8.483	Non Essential	8.779	Non Essential	9.634	Non Essential	9.321	Non Essential	8.714	Non Essential	9.358	Non Essential	8.041	Non Essential
291	MG_378'	0	Protein	Protein	Essential	Y	13.89	Protein	13.89	Protein	13.89	Protein	13.89	Protein	13.89	Protein	13.89	Protein	13.89	Protein	13.89	Protein	13.89	Protein	13.89	Protein
292	MG_379'	0	Protein	Protein	Essential	N (E 9/10)	13.89	Protein	13.89	Protein	13.89	Protein	10.63	Non Essential	13.89	Protein	13.89	Protein	13.89	Protein	13.89	Protein	13.89	Protein	13.89	Protein
293	MG_380'	0	Non Essential	Non Essential	Non Essential	Y	8.977	Non Essential	8.88	Non Essential	9.555	Non Essential	10.09	Non Essential	8.778	Non Essential	8.624	Non Essential	11.16	Non Essential	8.393	Non Essential	10.99	Non Essential	9.015	Non Essential
294	MG_382'	0	Metabolic	Metabolic	Essential	Y	13.89	Metabolic	13.89	Metabolic	13.89	Metabolic	13.89	Metabolic	13.89	Metabolic	13.89	Metabolic	13.89	Metabolic	13.89	Metabolic	13.89	Metabolic	13.89	Metabolic
295	MG_383'	0	Metabolic	Metabolic / Protein	Essential	Y	13.89	Metabolic	13.89	Metabolic	13.89	Metabolic	13.89	Metabolic	13.89	Protein	13.89	Metabolic	13.89	Metabolic	13.89	Metabolic	13.89	Metabolic	13.89	Metabolic
296	MG_384'	0	Non-perpetuating	Septum	Essential	N (E 8/10)	13.89	Septum	13.89	Septum	13.89	Septum	13.89	Septum	13.89	Septum	12.84	Non Essential	13.89	Septum	13.89	Septum	10.76	Non Essential	13.89	Septum
297	MG_385'	0	Non Essential	Non Essential	Non Essential	Y	9.12	Non Essential	8.892	Non Essential	9.237	Non Essential	9.218	Non Essential	9.017	Non Essential	8.867	Non Essential	8.871	Non Essential	8.711	Non Essential	9.197	Non Essential	9.501	Non Essential
298	MG_386'	0	No terminal organelle	Non Essential	Non Essential	Y	8.244	Non Essential	9.046	Non Essential	10.02	Non Essential	7.849	Non Essential	8.829	Non Essential	8.653	Non Essential	9.48	Non Essential	9.934	Non Essential	9.596	Non Essential	9.165	Non Essential
299	MG_387'	0	Septum	Septum	Essential	N (E 7/10)	9.872	Non Essential	12.57	Non Essential	13.89	Septum	13.89	Septum	13.89	Slow Growing	13.89	Septum	13.89	Septum	9.906	Non Essential	13.89	Septum	13.89	Septum
300	MG_390'	0	Non Essential	Non Essential	Non Essential	Y	7.911	Non Essential	9.269	Non Essential	9.353	Non Essential	9.102	Non Essential	10.01	Non Essential	8.986	Non Essential	8.927	Non Essential	8.499	Non Essential	7.907	Non Essential	9.141	Non Essential
301	MG_391'	0	Toxin	Non Essential	Non Essential	Y	10.19	Non Essential	9.763	Non Essential	10.52	Non Essential	12.75	Non Essential	8.249	Non Essential	9.531	Non Essential	9.361	Non Essential	9.392	Non Essential	11.16	Non Essential	9.288	Non Essential
302	MG_392'	0	Non-perpetuating	Non Essential	Non Essential	Y	9.003	Non Essential	9.71	Non Essential	9.391	Non Essential	9.392	Non Essential	9.525	Non Essential	8.763	Non Essential	10.07	Non Essential	9.114	Non Essential	9.527	Non Essential	7.84	Non Essential
303	MG_393'	0	Quasi Essential	Non Essential	Non Essential	Y	10.09	Non Essential	8.939	Non Essential	11.09	Non Essential	9.736	Non Essential	10.31	Non Essential	8.915	Non Essential	9.619	Non Essential	11.1	Non Essential	9.234	Non Essential	12.96	Non Essential
304	MG_394'	0	Metabolic	Metabolic	Essential	Y	13.89	Metabolic	13.89	Metabolic	13.89	Metabolic	13.89	Metabolic	13.89	Metabolic	13.89	Metabolic	13.89	Metabolic	13.89	Metabolic	13.89	Metabolic	13.89	Metabolic
305	MG_396'	0	Metabolic	Metabolic	Essential	Y	13.89	Metabolic	13.89	Metabolic	13.89	Metabolic	13.89	Metabolic	13.89	Metabolic	13.89	Metabolic	13.89	Metabolic	13.89	Metabolic	13.89	Metabolic	13.89	Metabolic
306	MG_398'	0	Non Essential	Non Essential	Non Essential	Y	7.957	Non Essential	10.15	Non Essential	8.864	Non Essential	9.644	Non Essential	9.005	Non Essential	8.496	Non Essential	11.02	Non Essential	8.236	Non Essential	8.679	Non Essential	9.178	Non Essential
307	MG_399'	0	Non Essential	Non Essential	Non Essential	Y	8.923	Non Essential	8.581	Non Essential	9.412	Non Essential	10.83	Non Essential	8.829	Non Essential	8.199	Non Essential	7.634	Non Essential	8.431	Non Essential	9.374	Non Essential	10.27	Non Essential
308	MG_400'	0	Non Essential	Non Essential	Non Essential	Y	8.322	Non Essential	8.216	Non Essential	8.474	Non Essential	8.183	Non Essential	8.734	Non Essential	9.141	Non Essential	10.65	Non Essential	7.634	Non Essential	9.096	Non Essential	10.01	Non Essential
309	MG_401'	0	Non Essential	Non Essential	Non Essential	N (NE 9/10)	8.486	Non Essential	9.269	Non Essential	8.98	Non Essential	13.89	DNA	10.23	Non Essential	7.582	Non Essential	9.785	Non Essential	10.6	Non Essential	9.468	Non Essential	8.787	Non Essential
310	MG_402'	0	Non Essential	Non Essential	Non Essential	Y	7.92	Non Essential	8.914	Non Essential	11.93	Non Essential	9.381	Non Essential	9.44	Non Essential	8.428	Non Essential	8.466	Non Essential	8.692	Non Essential	9.463	Non Essential	9.508	Non Essential
311	MG_403'	0	Non Essential	Non Essential	Non Essential	Y	10.41	Non Essential	9.32	Non Essential	8.989	Non Essential	9.729	Non Essential	10.7	Non Essential	8.67	Non Essential	8.75	Non Essential	8.576	Non Essential	8.397	Non Essential	8.266	Non Essential
312	MG_404'	0	Non Essential	Non Essential	Non Essential	Y	8.564	Non Essential	7.805	Non Essential	8.295	Non Essential	9.765	Non Essential	9.574	Non Essential	9.219	Non Essential	8.643	Non Essential	8.189	Non Essential	9.543	Non Essential	9.29	Non Essential
313	MG_405'	0	Non Essential	Non Essential	Non Essential	Y	9.543	Non Essential	8.712	Non Essential	7.174	Non Essential	7.603	Non Essential	10.97	Non Essential	9.143	Non Essential	7.586	Non Essential	9.012	Non Essential	7.905	Non Essential	8.739	Non Essential
314	MG_407'	0	Decomposing	Metabolic	Essential	Y	13.89	Metabolic	13.89	Metabolic	13.89	Metabolic	13.89	Metabolic	13.89	Metabolic	13.89	Metabolic	13.89	Metabolic	13.89	Metabolic	13.89	Metabolic	13.89	Metabolic
315	MG_408'	1	Non Essential	Non Essential	Non Essential	Y	8.016	Non Essential	9.339	Non Essential	8.833	Non Essential	8.88	Non Essential	9.79	Non Essential			9.887	Non Essential	8.855	Non Essential	8.432	Non Essential	10.47	Non Essential
316	MG_409'	1	Non Essential	Non Essential	Non Essential	Y	8.022	Non Essential	9.009	Non Essential	10.95	Non Essential	8.819	Non Essential	7.894	Non Essential			9.827	Non Essential	9.639	Non Essential	7.53	Non Essential	9.282	Non Essential
317	MG_410'	0	Non Essential	Non Essential	Non Essential	N (NE 9/10)	10.02	Non Essential	13.89	DNA	10.85	Non Essential	13.89	Slow Growing	9.059	Non Essential	10.17	Non Essential	9.015	Non Essential	8.087	Non Essential	9.029	Non Essential	8.687	Non Essential
318	MG_411'	0	Non Essential	Non Essential	Non Essential	Y	8.429	Non Essential	9.977	Non Essential	9.222	Non Essential	8.618	Non Essential	8.375	Non Essential	8.519	Non Essential	9.244	Non Essential	9.243	Non Essential	8.33	Non Essential	9.053	Non Essential
319	MG_412'	1	Non Essential	Non Essential	Non Essential	Y	8.884	Non Essential	9.508	Non Essential	7.911	Non Essential	8.957	Non Essential	9.093	Non Essential			10.07	Non Essential	9.966	Non Essential	8.816	Non Essential	8.366	Non Essential
320	MG_417'	0	Protein	Protein	Essential	Y	13.89	Protein	13.89	Protein	13.89	Protein	13.89	Protein	13.89	Protein	13.89	Protein	13.89	Protein	13.89	Protein	13.89	Protein	13.89	Protein
321	MG_418'	1	Protein	Protein	Essential	Y	13.89	Protein	13.89	Protein	13.89	Protein	13.89	Protein	13.89	Protein			13.89	Protein	13.89	Protein	13.89	Protein	13.89	Protein
322	MG_419'	0	DNA	DNA	Essential	Y	13.89	DNA	13.89	DNA	13.89	DNA	13.89	DNA	13.89	DNA	13.89	DNA	13.89	DNA	13.89	DNA	13.89	DNA	13.89	DNA
323	MG_421'	0	Non Essential	Non Essential	Non Essential	Y	9.645	Non Essential	9.124	Non Essential	8.433	Non Essential	10	Non Essential	9.012	Non Essential	9.267	Non Essential	8.55	Non Essential	7.957	Non Essential	8.387	Non Essential	8.881	Non Essential
324	MG_424'	0	Protein	Protein	Essential	Y	13.89	Protein	13.89	Protein	13.89	Protein	13.89	Protein	13.89	Protein	13.89	Protein	13.89	Protein	13.89	Protein	13.89	Protein	13.89	Protein
325	MG_425'	1	Non-perpetuating	Non Essential	Non Essential	N (NE 9/10)	13.89	DNA	11.83	Non Essential	9.993	Non Essential	8.449	Non Essential	9.591	Non Essential	8.089	Non Essential	7.658	Non Essential			7.914	Non Essential	8.091	Non Essential
326	MG_426'	0	Protein	Protein	Essential	N (E 10/10)	13.89	Protein	13.89	Protein	13.89	Protein	13.89	Protein	13.89	Protein	13.89	Protein	13.89	DNA	13.89	Protein	13.89	Protein	13.89	Protein
327	MG_427'	0	Non Essential	Non Essential	Non Essential	Y	7.388	Non Essential	9.011	Non Essential	9.234	Non Essential	8.527	Non Essential	7.354	Non Essential	9.28	Non Essential	9.687	Non Essential	9.548	Non Essential	9.658	Non Essential	8.376	Non Essential
328	MG_428'	0	Non Essential	Non Essential	Non Essential	Y	10.08	Non Essential	8.966	Non Essential	8.138	Non Essential	8.474	Non Essential	9.278	Non Essential	9.279	Non Essential	8.592	Non Essential	10.14	Non Essential	9.117	Non Essential	8.056	Non Essential
329	MG_429'	0	Decomposing	Metabolic	Essential	Y	13.89	Metabolic	13.89	Metabolic	13.89	Metabolic	13.89	Metabolic	13.89	Metabolic	13.89	Metabolic	13.89	Metabolic	13.89	Metabolic	13.89	Metabolic	13.89	Metabolic
330	MG_430'	0	Decomposing	Metabolic	Essential	Y	13.89	Metabolic	13.89	Metabolic	13.89	Metabolic	13.89	Metabolic	13.89	Metabolic	13.89	Metabolic	13.89	Metabolic	13.89	Metabolic	13.89	Metabolic	13.89	Metabolic
331	MG_431'	0	Decomposing	Metabolic	Essential	Y	13.89	Metabolic	13.89	Metabolic	13.89	Metabolic	13.89	Metabolic	13.89	Metabolic	13.89	Metabolic	13.89	Metabolic	13.89	Metabolic	13.89	Metabolic	13.89	Metabolic
332	MG_433'	0	Protein	Protein	Essential	Y	13.89	Protein	13.89	Protein	13.89	Protein	13.89	Protein	13.89	Protein	13.89	Protein	13.89	Protein	13.89	Protein	13.89	Protein	13.89	Protein
333	MG_434'	0	Metabolic	Metabolic	Essential	Y	13.89	Metabolic	13.89	Metabolic	13.89	Metabolic	13.89	Metabolic	13.89	Metabolic	13.89	Metabolic	13.89	Metabolic	13.89	Metabolic	13.89	Metabolic	13.89	Metabolic
334	MG_435'	0	Protein	Protein	Essential	Y	13.89	Protein	13.89	Protein	13.89	Protein	13.89	Protein	13.89	Protein	13.89	Protein	13.89	Protein	13.89	Protein	13.89	Protein	13.89	Protein
335	MG_437'	0	Metabolic	Metabolic	Essential	Y	13.89	Metabolic	13.89	Metabolic	13.89	Metabolic	13.89	Metabolic	13.89	Metabolic	13.89	Metabolic	13.89	Metabolic	13.89	Metabolic	13.89	Metabolic	13.89	Metabolic
336	MG_438'	0	Non Essential	Non Essential	Non Essential	N (NE 8/10)	9.143	Non Essential	8.116	Non Essential	9.766	Non Essential	8.904	Non Essential	8.492	Non Essential	13.89	DNA	8.576	Non Essential	13.89	DNA	10.15	Non Essential	8.877	Non Essential
337	MG_442'	0	Non-perpetuating	Non Essential	Non Essential	Y	8.788	Non Essential	8.331	Non Essential	8.082	Non Essential	8.615	Non Essential	10.91	Non Essential	10.13	Non Essential	9.797	Non Essential	7.619	Non Essential	9.09	Non Essential	8.612	Non Essential
338	MG_444'	0	Protein	Protein	Essential	Y	13.89	Protein	13.89	Protein	13.89	Protein	13.89	Protein	13.89	Protein	13.89	Protein	13.89	Protein	13.89	Protein	13.89	Protein	13.89	Protein
339	MG_445'	0	Protein	Protein	Essential	N (E 9/10)	13.89	Protein	13.89	Protein	13.89	Protein	13.89	Protein	9.225	Non Essential	13.89	Protein	13.89	Protein	13.89	Protein	13.89	Protein	13.89	Protein
340	MG_446'	1	Protein	Protein	Essential	Y	13.89	Protein	13.89	Protein	13.89	Protein	13.89	Protein	13.89	Protein			13.89	Protein	13.89	Protein	13.89	Protein	13.89	Protein
341	MG_447'	0	Non Essential	Non Essential	Non Essential	Y	8.933	Non Essential	8.419	Non Essential	9.087	Non Essential	10.09	Non Essential	8.94	Non Essential	9.202	Non Essential	8.995	Non Essential	8.732	Non Essential	8.679	Non Essential	9.317	Non Essential
342	MG_448'	0	Non Essential	Non Essential	Non Essential	Y	9.771	Non Essential	8.51	Non Essential	9.921	Non Essential	8.161	Non Essential	8.447	Non Essential	9.47	Non Essential	10.51	Non Essential	8.898	Non Essential	10.15	Non Essential	8.807	Non Essential
343	MG_451'	0	Protein	Protein	Essential	Y	13.89	Protein	13.89	Protein	13.89	Protein	13.89	Protein	13.89	Protein	13.89	Protein	13.89	Protein	13.89	Protein	13.89	Protein	13.89	Protein
344	MG_453'	0	Metabolic	Metabolic	Essential	Y	13.89	Metabolic	13.89	Metabolic	13.89	Metabolic	13.89	Metabolic	13.89	Metabolic	13.89	Metabolic	13.89	Metabolic	13.89	Metabolic	13.89	Metabolic	13.89	Metabolic
345	MG_454'	0	Non Essential	Non Essential	Non Essential	Y	8.803	Non Essential	8.803	Non Essential	10.51	Non Essential	10.09	Non Essential	9.411	Non Essential	8.532	Non Essential	8.879	Non Essential	8.286	Non Essential	8.909	Non Essential	7.926	Non Essential
346	MG_455'	0	Protein	Protein	Essential	Y	13.89	Protein	13.89	Protein	13.89	Protein	13.89	Protein	13.89	Protein	13.89	Protein	13.89	Protein	13.89	Protein	13.89	Protein	13.89	Protein
347	MG_457'	0	Non Essential	Non Essential	Non Essential	Y	9.514	Non Essential	9.906	Non Essential	9.059	Non Essential	9.241	Non Essential	9.474	Non Essential	7.901	Non Essential	9.629	Non Essential	9.537	Non Essential	10.43	Non Essential	13.89	Slow Growing
348	MG_458'	0	Metabolic	Metabolic	Essential	Y	13.89	Metabolic	13.89	Metabolic	13.89	Metabolic	13.89	Metabolic	13.89	Metabolic	13.89	Metabolic	13.89	Metabolic	13.89	Metabolic	13.89	Metabolic	13.89	Metabolic
349	MG_460'	0	Non Essential	Non Essential	Non Essential	Y	8.962	Non Essential	10.59	Non Essential	8.486	Non Essential	7.875	Non Essential	8.497	Non Essential	8.78	Non Essential	9.612	Non Essential	9.915	Non Essential	8.079	Non Essential	9.594	Non Essential
350	MG_462'	0	Protein	Protein	Essential	Y	13.89	Protein	13.89	Protein	13.89	Protein	13.89	Protein	13.89	Protein	13.89	Protein	13.89	Protein	13.89	Protein	13.89	Protein	13.89	Protein
351	MG_463'	0	Non Essential	Non Essential	Non Essential	Y	9.625	Non Essential	8.411	Non Essential	9.648	Non Essential	13.89	Slow Growing	10.4	Non Essential	7.857	Non Essential	7.898	Non Essential	8.859	Non Essential	9.695	Non Essential	9.402	Non Essential
352	MG_464'	0	Non-perpetuating	Non Essential	Non Essential	N (NE 9/10)	8.727	Non Essential	9.582	Non Essential	10.15	Non Essential	8.338	Non Essential	8.506	Non Essential	9.091	Non Essential	8.821	Non Essential	9.812	Non Essential	13.89	DNA	8.702	Non Essential
353	MG_465'	1	RNA	Protein	Essential	Y	13.89	Protein	13.89	Protein	13.89	Protein	13.89	Protein	13.89	Protein			13.89	Protein	13.89	Protein	13.89	Protein	13.89	Protein
354	MG_466'	0	Protein	Protein	Essential	Y	13.89	Protein	13.89	Protein	13.89	Protein	13.89	Protein	13.89	Protein	13.89	Protein	13.89	Protein	13.89	Protein	13.89	Protein	13.89	Protein
355	MG_467'	0	Non Essential	Non Essential	Non Essential	Y	10.78	Non Essential	9.034	Non Essential	9.126	Non Essential	9.725	Non Essential	8.297	Non Essential	9.969	Non Essential	8.725	Non Essential	10.74	Non Essential	9.072	Non Essential	9.236	Non Essential
356	MG_468'	0	Non Essential	Non Essential	Non Essential	Y	10.82	Non Essential	8.477	Non Essential	9.239	Non Essential	9.501	Non Essential	10.03	Non Essential	11.74	Non Essential	8.974	Non Essential	9.606	Non Essential	8.701	Non Essential	7.819	Non Essential
357	MG_526'	0	Non Essential	Non Essential	Non Essential	Y	8.359	Non Essential	10.89	Non Essential	8.725	Non Essential	9.367	Non Essential	9.089	Non Essential	8.767	Non Essential	10.98	Non Essential	9.016	Non Essential	10.11	Non Essential	8.4	Non Essential
358	MG_469'	7.5	DNA	Known Error	Essential	Y		Known Error	13.89	DNA											13.89	DNA
359	MG_470'	0	Non Essential	Septum	Essential	N (E 8/10)	13.89	Septum	13.89	Septum	13.89	Septum	13.89	Septum	10.41	Non Essential	13.89	Septum	13.89	Septum	13.89	Septum	10.23	Non Essential	13.89	Septum
