# Supplementary material for: Designing minimal genomes using whole-cell models
Source: Nat Commun. 2020 Feb 11;11:836. doi: 10.1038/s41467-020-14545-0 (PMC7012841; doi:10.1038/s41467-020-14545-0)
Supplement: Supplementary file 5 — Supplementary Data 2 [file 41467_2020_14545_MOESM5_ESM.xlsx]

## Sheet: 2
Inconsistent Genes									Consistency Ratios	95% CI interval lower	95% CI interval upper											10x Sims 2018-07-10	E / NE 2018-07-10
Inspection of 41 genes that produced inconsistent phenotypes (i.e. showed both essential and non-essential phenotypes, col H). Rows 6 - 36 display information from sheet A.									6 / 10	5.74	6.87											Inconsistent	41
Binomial Proportion Confidence interval was used (% success from the outcome of a series of success–failure experiments), to see whether we should use the majority classifcation.									7 / 10	6.66	7.93											Consistent	318
Code used to run the R Binom package is available on Github and graphed using R and Python package Seaborn (row 38, col J - T).									8 / 10	7.56	8.97											Inconsistent %	11.4206
The statistical raw data is below (row 39 - 70), with the results summary to the right (row 1 - 5).									9 / 10	8.45	9.99
Inconsistent Genes	Sims	Gene	Missing	Karr	10x Sims 2018-07-10	E / NE 2018-07-10	Consistent	1 Times	1 Results	2 Times	2 Results	3 Times	3 Results	4 Times	4 Results	5 Times	5 Results	6 Times	6 Results	7 Times	7 Results	8 Times	8 Results	9 Times	9 Results	10 Times	10 Results
1	67	MG_084'	0	Slow Growing	Protein / NE	Essential	N (E 6/10)	8.188	Non Essential	7.944	Non Essential	13.89	Protein	13.89	Protein	13.89	Protein	13.89	Protein	9.086	Non Essential	10.17	Non Essential	13.89	Protein	13.89	Protein
2	49	MG_387'	0	Septum	Septum / Slow Growing / NE	Essential	N (E 7/10)	9.872	Non Essential	12.57	Non Essential	13.89	Septum	13.89	Septum	13.89	Slow Growing	13.89	Septum	13.89	Septum	9.906	Non Essential	13.89	Septum	13.89	Septum
3	39	MG_049'	1	Slow Growing	Protein / Septum / NE	Essential	N (E 7/9)			13.89	Septum	13.89	Protein	13.89	Protein	12.87	Non Essential	13.89	Protein	13.89	Slow Growing	13.89	Protein	13.89	Slow Growing	13.48	Non Essential
4	199	MG_250'	0	Non Essential	DNA / Slow Growing / NE	Essential	N (E 8/10)	13.89	DNA	13.89	DNA	13.89	DNA	8.364	Non Essential	13.89	DNA	13.89	DNA	13.89	DNA	13.89	DNA	13.89	Slow Growing	8.871	Non Essential
5	109	MG_470'	0	Non Essential	Septum / NE	Essential	N (E 8/10)	13.89	Septum	13.89	Septum	13.89	Septum	13.89	Septum	10.41	Non Essential	13.89	Septum	13.89	Septum	13.89	Septum	10.23	Non Essential	13.89	Septum
6	46	MG_384'	0	Non-perpetuating	Septum / NE	Essential	N (E 8/10)	13.89	Septum	13.89	Septum	13.89	Septum	13.89	Septum	13.89	Septum	12.84	Non Essential	13.89	Septum	13.89	Septum	10.76	Non Essential	13.89	Septum
7	7	MG_008'	1	Protein	Protein / NE	Essential	N (E 8/9)			13.89	Protein	13.89	Protein	13.89	Protein	13.89	Protein	13.89	Protein	13.89	Protein	11.84	Non Essential	13.89	Protein	13.89	Protein
8	42	MG_379'	0	Protein	Protein / NE	Essential	N (E 9/10)	13.89	Protein	13.89	Protein	13.89	Protein	10.63	Non Essential	13.89	Protein	13.89	Protein	13.89	Protein	13.89	Protein	13.89	Protein	13.89	Protein
9	89	MG_445'	0	Protein	Protein / NE	Essential	N (E 9/10)	13.89	Protein	13.89	Protein	13.89	Protein	13.89	Protein	9.225	Non Essential	13.89	Protein	13.89	Protein	13.89	Protein	13.89	Protein	13.89	Protein
10	102	MG_126'	0	Slow Growing	Protein / NE	Essential	N (E 9/10)	11.57	Non Essential	13.89	Protein	13.89	Protein	13.89	Protein	13.89	Protein	13.89	Protein	13.89	Protein	13.89	Protein	13.89	Protein	13.89	Protein
11	231	MG_295'	0	Protein	Protein / NE	Essential	N (E 9/10)	13.89	Protein	13.89	Protein	13.89	Protein	13.89	Protein	13.89	Protein	13.89	Protein	13.89	Protein	13.89	Protein	13.89	Protein	12.14	Non Essential
1	99	MG_122'	0	Septum	Non Essential / Septum	Non Essential	N (NE 7/10)	13.89	Septum	10.19	Non Essential	8.227	Non Essential	8.568	Non Essential	13.89	Septum	13.89	Septum	7.401	Non Essential	8.586	Non Essential	7.636	Non Essential	8.885	Non Essential
2	85	MG_104'	0	Slow Growing	Non Essential/ M / SG / DNA	Non Essential	N (NE 7/10)	13.89	Metabolic	13.89	Slow Growing	9.498	Non Essential	12.39	Non Essential	9.7	Non Essential	9.334	Non Essential	8.274	Non Essential	11.28	Non Essential	13.89	DNA	8.841	Non Essential
3	86	MG_438'	0	Non Essential	Non Essential / DNA	Non Essential	N (NE 8/10)	9.143	Non Essential	8.116	Non Essential	9.766	Non Essential	8.904	Non Essential	8.492	Non Essential	13.89	DNA	8.576	Non Essential	13.89	DNA	10.15	Non Essential	8.877	Non Essential
4	75	MG_425'	1	Non-perpetuating	Non Essential / DNA	Non Essential	N (NE 8/9)	13.89	DNA	11.83	Non Essential	9.993	Non Essential	8.449	Non Essential	9.591	Non Essential	8.089	Non Essential	7.658	Non Essential			7.914	Non Essential	8.091	Non Essential
5	67	MG_410'	0	Non Essential	Non Essential / DNA / SG	Non Essential	N (NE 9/10)	10.02	Non Essential	13.89	DNA	10.85	Non Essential	13.89	Slow Growing	9.059	Non Essential	10.17	Non Essential	9.015	Non Essential	8.087	Non Essential	9.029	Non Essential	8.687	Non Essential
6	226	MG_289'	0	Non Essential	Non Essential / DNA	Non Essential	N (NE 9/10)	9.041	Non Essential	10.72	Non Essential	9.166	Non Essential	8.383	Non Essential	9.617	Non Essential	8.981	Non Essential	11.88	Non Essential	8.401	Non Essential	9.199	Non Essential	13.89	DNA
7	2	MG_324'	0	Non Essential	Non Essential / DNA	Non Essential	N (NE 9/10)	10.99	Non Essential	9.042	Non Essential	8.928	Non Essential	8.157	Non Essential	13.89	DNA	8.59	Non Essential	8.856	Non Essential	10.43	Non Essential	9.742	Non Essential	10.34	Non Essential
8	22	MG_352'	0	Non Essential	Non Essential / DNA	Non Essential	N (NE 9/10)	8.422	Non Essential	8.92	Non Essential	13.89	DNA	8.109	Non Essential	9.109	Non Essential	10.18	Non Essential	8.008	Non Essential	9.054	Non Essential	7.974	Non Essential	9.535	Non Essential
9	28	MG_359'	0	Non Essential	Non Essential / DNA	Non Essential	N (NE 9/10)	9.178	Non Essential	8.815	Non Essential	9.422	Non Essential	9.536	Non Essential	13.89	DNA	8.524	Non Essential	8.794	Non Essential	8.56	Non Essential	9.962	Non Essential	11.9	Non Essential
10	42	MG_052'	0	Non Essential	Non Essential / DNA	Non Essential	N (NE 9/10)	10.52	Non Essential	10.35	Non Essential	9.111	Non Essential	13.89	DNA	8.516	Non Essential	9.027	Non Essential	8.958	Non Essential	9.283	Non Essential	9.849	Non Essential	10.26	Non Essential
11	59	MG_401'	0	Non Essential	Non Essential / DNA	Non Essential	N (NE 9/10)	8.486	Non Essential	9.269	Non Essential	8.98	Non Essential	13.89	DNA	10.23	Non Essential	7.582	Non Essential	9.785	Non Essential	10.6	Non Essential	9.468	Non Essential	8.787	Non Essential
12	102	MG_464'	0	Non-perpetuating	Non Essential / DNA	Non Essential	N (NE 9/10)	8.727	Non Essential	9.582	Non Essential	10.15	Non Essential	8.338	Non Essential	8.506	Non Essential	9.091	Non Essential	8.821	Non Essential	9.812	Non Essential	13.89	DNA	8.702	Non Essential
13	103	MG_127'	0	Non Essential	Non Essential / DNA	Non Essential	N (NE 9/10)	9.824	Non Essential	8.151	Non Essential	11.02	Non Essential	9.378	Non Essential	9.875	Non Essential	13.89	DNA	9.099	Non Essential	8.056	Non Essential	8.173	Non Essential	9.417	Non Essential
14	148	MG_183'	0	Toxin	Non Essential / DNA	Non Essential	N (NE 9/10)	11.53	Non Essential	8.603	Non Essential	10.46	Non Essential	13.89	DNA	10.19	Non Essential	9.912	Non Essential	10.4	Non Essential	10.1	Non Essential	10.27	Non Essential	10.1	Non Essential
15	153	MG_189'	0	Non Essential	Non Essential / DNA	Non Essential	N (NE 9/10)	9.177	Non Essential	8.792	Non Essential	8.436	Non Essential	9.944	Non Essential	9.148	Non Essential	11.27	Non Essential	9.425	Non Essential	9.866	Non Essential	13.89	DNA	8.278	Non Essential
16	154	MG_190'	0	Non Essential	Non Essential / DNA	Non Essential	N (NE 9/10)	9.846	Non Essential	8.193	Non Essential	8.304	Non Essential	12.08	Non Essential	13.89	DNA	9.968	Non Essential	13.65	Non Essential	7.707	Non Essential	7.735	Non Essential	9.288	Non Essential
17	175	MG_214'	0	Non Essential	Non Essential / DNA	Non Essential	N (NE 9/10)	8.453	Non Essential	9.654	Non Essential	8.98	Non Essential	8.131	Non Essential	8.18	Non Essential	11.27	Non Essential	8.534	Non Essential	10.36	Non Essential	13.89	DNA	10.8	Non Essential
18	192	MG_236'	0	Non Essential	Non Essential / DNA	Non Essential	N (NE 9/10)	7.684	Non Essential	8.155	Non Essential	13.89	DNA	9.608	Non Essential	9.722	Non Essential	9.164	Non Essential	10.72	Non Essential	8.421	Non Essential	9.901	Non Essential	8.583	Non Essential
19	211	MG_265'	0	Non Essential	Non Essential / DNA	Non Essential	N (NE 9/10)	8.538	Non Essential	9.145	Non Essential	13.89	DNA	8.394	Non Essential	8.595	Non Essential	9.572	Non Essential	9.298	Non Essential	9.432	Non Essential	9.304	Non Essential	9.409	Non Essential
Sims	Genes from (B)	Method	X	N	Mean	Lower	Upper		Seaborn					R
67	MG_084	exact	6	10	0.6	0.262378	0.878448
99	MG_122	exact	7	10	0.7	0.347547	0.93326
299	MG_387	exact	7	10	0.7	0.347547	0.93326
39	MG_049	exact	8	10	0.8	0.443905	0.974789
85	MG_104	exact	8	10	0.8	0.443905	0.974789
199	MG_250	exact	8	10	0.8	0.443905	0.974789
296	MG_384	exact	8	10	0.8	0.443905	0.974789
336	MG_438	exact	8	10	0.8	0.443905	0.974789
359	MG_470	exact	8	10	0.8	0.443905	0.974789
7	MG_008	exact	9	10	0.9	0.554984	0.997471
42	MG_052	exact	9	10	0.9	0.554984	0.997471
102	MG_126	exact	9	10	0.9	0.554984	0.997471
103	MG_127	exact	9	10	0.9	0.554984	0.997471
148	MG_183	exact	9	10	0.9	0.554984	0.997471
153	MG_189	exact	9	10	0.9	0.554984	0.997471
154	MG_190	exact	9	10	0.9	0.554984	0.997471
175	MG_214	exact	9	10	0.9	0.554984	0.997471
192	MG_236	exact	9	10	0.9	0.554984	0.997471
211	MG_265	exact	9	10	0.9	0.554984	0.997471
226	MG_289	exact	9	10	0.9	0.554984	0.997471
231	MG_295	exact	9	10	0.9	0.554984	0.997471
252	MG_324	exact	9	10	0.9	0.554984	0.997471
272	MG_352	exact	9	10	0.9	0.554984	0.997471
278	MG_359	exact	9	10	0.9	0.554984	0.997471
292	MG_379	exact	9	10	0.9	0.554984	0.997471
309	MG_401	exact	9	10	0.9	0.554984	0.997471
317	MG_410	exact	9	10	0.9	0.554984	0.997471
325	MG_425	exact	9	10	0.9	0.554984	0.997471
326	MG_426	exact	9	10	0.9	0.554984	0.997471
339	MG_445	exact	9	10	0.9	0.554984	0.997471
352	MG_464	exact	9	10	0.9	0.554984	0.997471
