# Supplementary material for: Designing minimal genomes using whole-cell models
Source: Nat Commun. 2020 Feb 11;11:836. doi: 10.1038/s41467-020-14545-0 (PMC7012841; doi:10.1038/s41467-020-14545-0)
Supplement: Supplementary file 6 — Supplementary Data 3 [file 41467_2020_14545_MOESM6_ESM.xlsx]

## Sheet: 3
This Paper vs Karr et al. 2012			% Disagree with Karr et al	% Agree with Karr et al
Disagreements with prior single knockout classifications.			2.50696	97.493
Broadly (row 6 - 16), our results agree 97% with Karr et.al 2012 (row 1 + 2, to the right), with an explanation of why (column F).
Specifically (row 18 - 39), covers reclassifying subcategories and disagreement over the use of Quasi Essential.
Broad: Non Essential / Essential
Sims	Gene	Karr et al	Our Results	Number of Disagreements	Why
164	MG_203'	Non Essential	Septum (Essential)	1	From reading Karr et al's Supplementary Information
109	MG_470'	Non Essential	Septum (Essential)	2	and investigating the Whole Cell model code base,
13	MG_019'	Non-perpetuating (Non Essential in one generation)	Septum (Essential)	3	we believe that the classifications were based on 5x
46	MG_384'	Non-perpetuating (Non Essential in one generation)	Septum (Essential)	4	simulations per gene, the results were then averaged together,
99	MG_122'	Septum (Essential)	Non Essential	5	and the classifications assigned computationally to averaged data.
39	MG_049'	Quasi Essential (Non Essential)	Protein / Slow Growing (Essential)	6	We completed 10x simulations per gene, and assigned
41	MG_051'	Quasi Essential (Non Essential)	Protein (Essential)	7	classifications manually. The differences may be due to
67	MG_084'	Quasi Essential (Non Essential)	Protein (Essential)	8	edge cases that were missed by averaging and computational
102	MG_126'	Quasi Essential (Non Essential)	Protein (Essential)	9	assessment.
Specific: Reclassifying / recounting sub categories
Karr Category		Our Translation		Reason for Reclassification
Non-Perpetuating	23	Non Essential	21	Tested by Karr et al with only growth submodel not whole-cell model
Toxin	6	Non Essential	6	Tested by Karr et al with only growth submodel not whole-cell model
No Terminal Organelle	8	Non Essential	6	Something we do not consider essential for a minimal genome.
Decomposing	19	Metabolic	19	Equivalent to Metabolic
Slow Growing	7	Slow Growing	5	Recount (2 Slow Growing genes divided on single KO = Non essential instead).
In mmc3-S2G and Figure 6B Karr reports 17 Slow Growing Genes, this is a typo - there are 7 slow growing protein-coding genes listed in the SI.
There are an additional 4 slow growing rna-coding genes (MG496, MG497, MG504, MG507) listed in their SI, but are not considered here.
Specific: Use Of Quasi Essential
Karr et al defines Quasi Essential as plateaued growth / protein but still divides (it affects the speed of growth in the cell).
We instead use Slow Growing classification (defined by started division but failed due to complete due to simulation timeout). Karr et al expects division, we do not.
This is due to not agreeing with quasi essential classification for minimal genome research, and not seeing the plateauing behaviour of protein and growth in the majority of simulations.
7 Slow Growing / Quasi Essential	Karr et al	Our Results	Essential / Non Essential
MG_049'	Quasi Essential (divides)	Protein / Slow Growing (no division)	Essential
MG_051'	Quasi Essential (divides)	Protein (no division)	Essential
MG_084'	Quasi Essential (divides)	Protein (no division)	Essential
MG_104' (sim 85)	Slow Growing	Non Essential (divides)	Non Essential
MG_126'	Quasi Essential (divides)	Protein	Essential
MG_254'	Slow Growing	Known Error	Error	Not included in recount.
MG_393' (sim 303 (simB 53)	Slow Growing	Non Essential (divides)	Non Essential	Jonathan Karr (personal communication) relayed that different versions of MATLAB produce errors with different genes.
