# Supplementary material for: Designing minimal genomes using whole-cell models
Source: Nat Commun. 2020 Feb 11;11:836. doi: 10.1038/s41467-020-14545-0 (PMC7012841; doi:10.1038/s41467-020-14545-0)
Supplement: Supplementary file 7 — Supplementary Data 4 [file 41467_2020_14545_MOESM7_ESM.xlsx]

## Sheet: 4
Decision tree
How phenotypes are determined for simulations, based on intial analysis (pdf/fig) produced by runGraphs.m.
Note: 13.89 hours is the simulated time allowed before the simulation ends.
Translation: Did the cell start dividing? Yes (min != max), No (min = max)
Translation: Is cellular function within the range for wild-type cells? Yes (Functioning / F), No (Not Functioning / NF)
