# Supplementary material for: Designing minimal genomes using whole-cell models
Source: Nat Commun. 2020 Feb 11;11:836. doi: 10.1038/s41467-020-14545-0 (PMC7012841; doi:10.1038/s41467-020-14545-0)
Supplement: Supplementary file 8 — Supplementary Data 5 [file 41467_2020_14545_MOESM8_ESM.xlsx]

## Sheet: 5
Minesweeper_256 + GAMA_236 / 237 Comparison
List of non-essential, essential, low and high essential genes in the context of the Minesweeper and GAMA genomes, plus investigation of Low and High Essential genes in GAMA_236 and Minesweeper_256.
See column headers for explanations, and additional results (col E, row 20-27), (col J, row 32-35).			Key = NE (non essential), E (essential), HE (high essential), LE (low essential)
Single Gene Knockouts		Minesweeper_256					GAMA_236 / GAMA_237					Additional Experiments
Produced a non dividing	Produced a dividing	Largest N of genes KO'd by	Plus 4 High Essential genes	Genes that changed essentiality	Genes that changed essentiality	Genes that could not be	Largest N of genes KO'd by	N of genes KO'd by GAMA	Genes that changed essentiality	Genes that changed essentiality	Genes that could not be	Simulations to find out whether Minesweeper LE genes could			Simulations to find out the impact of additionally deleting MG_104 on top of Minesweeper_256.				Simulations investigating group deletion of 4/18 HE
cell when KO singly	cell when KO singly	Minesweeper algorithm	discovered by GAMA (col T, U)	in context of Minesweeper genome	in context of Minesweeper genome	removed by Minesweeper	GAMA algorithm	with best division %	in context of GAMA genome	in context of GAMA genome	removed by GAMA	be removed in GAMA (they could not).			MG_104 increases number of non-dividing cells by 9x.				that could be removed singly in addtion to Mine_256
Single KO Essential (Sheet A)	Single KO Non Essential (Sheet A)	Minesweeper -145 (NE)	Minesweeper -149 (4 HE + NE)	Single KO Essential (col A)	Single KO Non Essential (col B)	Minesweeper (203 E)	GAMA -165 (NE + 18 HE)	GAMA -164 (NE + 18 HE)	Single KO Essential	Single KO Non Essential	GAMA (189 E)	GAMA_236 + Minesweeper_256 Low Essential Genes			Minesweeper_256	Phenotypic Penetrance	Minesweeper_256 + MG_104	Phenotypic Penetrance	Minesweeper_256 + 4 HE	Phenotypic Penetrance
MG_001'	MG_009'	MG_009	MG_009	NE in Minesweeper genome (col C)	E in Minesweeper genome (col C)	MG_001	MG_008	MG_008	NE in GAMA genome	E in GAMA genome	MG_001	1	GAMA_236	Non Essential	1	Non Essential	51	Non Essential	151	Essential
MG_003'	MG_012'	MG_012	MG_012	Minesweeper (4 HE)	Minesweeper (6 LE)	MG_003	MG_009	MG_009	GAMA (17 HE)	GAMA (5 LE)	MG_003	2	GAMA_236	Metabolic	2	Non Essential	52	Non Essential	152	Essential
MG_004'	MG_014'	MG_014	MG_014	MG_084	MG_039	MG_004	MG_012	MG_012	MG_008	MG_033	MG_004	3	GAMA_236	Metabolic	3	Essential	53	Non Essential	153	Non Essential
MG_005'	MG_015'	MG_015	MG_015	MG_295	MG_289	MG_005	MG_014	MG_014	MG_022	MG_410	MG_005	4	GAMA_236	Metabolic	4	Non Essential	54	Non Essential	154	Essential
MG_006'	MG_020'	MG_020	MG_020	MG_379	MG_290	MG_006	MG_015	MG_015	MG_084	MG_411	MG_006	5	GAMA_236	Metabolic	5	Non Essential	55	Essential	155	Essential
MG_007'	MG_027'	MG_027	MG_027	MG_445	MG_291	MG_007	MG_020	MG_020	MG_141	MG_412	MG_007	6	GAMA_236	Division mutant	6	Non Essential	56	Essential	156	Non Essential
MG_008'	MG_029'	MG_029	MG_029		MG_305	MG_008	MG_022	MG_022	MG_177	MG_305	MG_013	7	GAMA_236	-	7	Non Essential	57	Essential	157	Essential
MG_013'	MG_030'	MG_030	MG_030		MG_427	MG_013	MG_027	MG_027	MG_182		MG_019	8	GAMA_236	-	8	Non Essential	58	Non Essential	158	Essential
MG_019'	MG_033'	MG_033	MG_033			MG_019	MG_029	MG_029	MG_249		MG_021	9	GAMA_236	-	9	Non Essential	59	Non Essential	159	Essential
MG_021'	MG_039'	MG_040	MG_040			MG_021	MG_030	MG_030	MG_270	Reintroduced in	MG_023	10	GAMA_236	Metabolic	10	Non Essential	60	Essential	160	Essential
MG_022'	MG_040'	MG_046	MG_046	Minesweeper Additional Results		MG_022	MG_039	MG_039	MG_282	GAMA_237 (-164)	MG_026	11	GAMA_236 + MG033	Metabolic	11	Non Essential	61	Non Essential	161	Essential
MG_023'	MG_046'	MG_048	MG_048	MG_104 (single ko non essential) (col P - S)		MG_023	MG_040	MG_040	MG_295		MG_031	12	GAMA_236 + MG033	Metabolic	12	Non Essential	62	Essential	162	-
MG_026'	MG_048'	MG_050	MG_050	Minesweeper can remove (-146) (Non Essential)		MG_026	MG_046	MG_046	MG_340		MG_034	13	GAMA_236 + MG033	Metabolic	13	Non Essential	63	Non Essential	163	-
MG_031'	MG_050'	MG_052	MG_052	But decreases number of dividing cells (by 9x)		MG_031	MG_048	MG_048	MG_341		MG_035	14	GAMA_236 + MG033	Metabolic	14	Non Essential	64	Non Essential	164	Essential
MG_034'	MG_052'	MG_055	MG_055	But doesn't always kill the cell (Low Essential)		MG_034	MG_050	MG_050	MG_347		MG_036	15	GAMA_236 + MG033	Metabolic	15	Non Essential	65	Essential	165	-
MG_035'	MG_055'	MG_059	MG_059			MG_035	MG_052	MG_052	MG_367		MG_037	16	GAMA_236 + MG033	Metabolic	16	Non Essential	66	Non Essential	166	Essential
MG_036'	MG_059'	MG_061	MG_061	And not deleting MG_400		MG_036	MG_055	MG_055	MG_372		MG_038	17	GAMA_236 + MG033	Metabolic	17	Non Essential	67	Non Essential	167	-
MG_037'	MG_061'	MG_062	MG_062	Allows -MG_008, MG_270 instead		MG_037	MG_059	MG_059	MG_379		MG_041	18	GAMA_236 + MG033	Metabolic	18	Non Essential	68	Essential	168	-
MG_038'	MG_062'	MG_063	MG_063			MG_038	MG_061	MG_061	MG_445		MG_042	19	GAMA_236 + MG033	Metabolic	19	Non Essential	69	Essential	169	-
MG_041'	MG_063'	MG_064	MG_064			MG_041	MG_062	MG_062	MG_465		MG_043	20	GAMA_236 + MG033	Metabolic	20	-	70	Non Essential	170	Non Essential
MG_042'	MG_064'	MG_065	MG_065			MG_042	MG_063	MG_063			MG_044	21	GAMA_236 + MG410	Metabolic	21	-	71	Non Essential	171	-
MG_043'	MG_065'	MG_072	MG_072			MG_043	MG_064	MG_064			MG_045	22	GAMA_236 + MG410	Metabolic	22	Non Essential	72	Essential	172	Essential
MG_044'	MG_072'	MG_073	MG_073			MG_044	MG_065	MG_065	GAMA Additional Results		MG_047	23	GAMA_236 + MG410	Metabolic	23	Non Essential	73	Essential	173	-
MG_045'	MG_073'	MG_075	MG_075			MG_045	MG_072	MG_072	MG_270 (single ko essential / high essential in GAMA)		MG_049	24	GAMA_236 + MG410	Metabolic	24	Non Essential	74	Non Essential	174	Non Essential
MG_047'	MG_075'	MG_083	MG_083			MG_047	MG_073	MG_073	Reintroduction of MG_270 increases division rate from		MG_051	25	GAMA_236 + MG410	Metabolic	25	Non Essential	75	Non Essential	175	-
MG_049'	MG_083'	MG_085	MG_084			MG_049	MG_075	MG_075	18 - 33% in GAMA.		MG_053	26	GAMA_236 + MG410	Metabolic	26	Essential	76	Non Essential	176	Essential
MG_051'	MG_085'	MG_086	MG_085			MG_051	MG_083	MG_083			MG_058	27	GAMA_236 + MG410	Metabolic	27	Non Essential	77	Non Essential	177	Essential
MG_053'	MG_086'	MG_097	MG_086			MG_053	MG_084	MG_084			MG_066	28	GAMA_236 + MG410	Metabolic	28	Non Essential	78	Non Essential	178	-
MG_473'	MG_097'	MG_101	MG_097			MG_058	MG_085	MG_085			MG_069	29	GAMA_236 + MG410	Metabolic	29	Non Essential	79	Non Essential	179	-
MG_058'	MG_101'	MG_105	MG_101			MG_066	MG_086	MG_086			MG_070	30	GAMA_236 + MG410	Metabolic	30	Non Essential	80	Essential	180	-
MG_066'	MG_476'	MG_109	MG_105			MG_069	MG_097	MG_097			MG_071	31	GAMA_236 + MG411	Metabolic	31	Non Essential	81	Non Essential	181	-
MG_069'	MG_104'	MG_110	MG_109			MG_070	MG_101	MG_101			MG_077	32	GAMA_236 + MG411	Metabolic	32	Non Essential	82	-	182	-
MG_070'	MG_105'	MG_119	MG_110			MG_071	MG_476	MG_476			MG_078	33	GAMA_236 + MG411	Metabolic	33	Non Essential	83	Essential	183	-
MG_071'	MG_109'	MG_120	MG_119			MG_077	MG_104	MG_104			MG_079	34	GAMA_236 + MG411	Metabolic	34	Non Essential	84	-	184	-
MG_077'	MG_110'	MG_121	MG_120			MG_078	MG_105	MG_105			MG_080	35	GAMA_236 + MG411	Metabolic	35	Non Essential	85	Non Essential	185	-
MG_078'	MG_119'	MG_122	MG_121			MG_079	MG_109	MG_109			MG_081	36	GAMA_236 + MG411	Metabolic	36	Non Essential	86	Non Essential	186	-
MG_079'	MG_120'	MG_123	MG_122			MG_080	MG_110	MG_110			MG_082	37	GAMA_236 + MG411	Metabolic	37	Non Essential	87	Non Essential	187	-
MG_080'	MG_121'	MG_127	MG_123			MG_081	MG_119	MG_119			MG_087	38	GAMA_236 + MG411	Metabolic	38	Non Essential	88	Essential	188	-
MG_081'	MG_122'	MG_130	MG_127			MG_082	MG_120	MG_120			MG_088	39	GAMA_236 + MG411	Metabolic	39	Non Essential	89	Essential	189	Non Essential
MG_082'	MG_123'	MG_132	MG_130			MG_087	MG_121	MG_121			MG_089	40	GAMA_236 + MG411	Metabolic	40	-	90	Non Essential	190	-
MG_084'	MG_127'	MG_139	MG_132			MG_088	MG_122	MG_122			MG_090	41	GAMA_236 + MG412	Metabolic	41	Non Essential	91	Non Essential	191	-
MG_087'	MG_130'	MG_143	MG_139			MG_089	MG_123	MG_123			MG_091	42	GAMA_236 + MG412	Metabolic	42	Non Essential	92	Non Essential	192	-
MG_088'	MG_132'	MG_149	MG_143			MG_090	MG_127	MG_127			MG_092	43	GAMA_236 + MG412	Metabolic	43	-	93	Non Essential	193	-
MG_089'	MG_139'	MG_170	MG_149			MG_091	MG_130	MG_130			MG_093	44	GAMA_236 + MG412	Metabolic	44	Non Essential	94	Non Essential	194	-
MG_090'	MG_143'	MG_172	MG_170			MG_092	MG_132	MG_132			MG_094	45	GAMA_236 + MG412	Metabolic	45	Non Essential	95	Non Essential	195	-
MG_091'	MG_149'	MG_183	MG_172			MG_093	MG_139	MG_139			MG_098	46	GAMA_236 + MG412	Metabolic	46	Non Essential	96	Essential	196	-
MG_092'	MG_170'	MG_184	MG_183			MG_094	MG_141	MG_141			MG_099	47	GAMA_236 + MG412	Metabolic	47	Non Essential	97	Non Essential	197	-
MG_093'	MG_172'	MG_186	MG_184			MG_098	MG_143	MG_143			MG_100	48	GAMA_236 + MG412	Metabolic	48	Non Essential	98	Essential	198	-
MG_094'	MG_183'	MG_187	MG_186			MG_099	MG_149	MG_149			MG_102	49	GAMA_236 + MG412	Metabolic	49	Non Essential	99	Essential	199	-
MG_098'	MG_184'	MG_188	MG_187			MG_100	MG_170	MG_170			MG_106	50	GAMA_236 + MG412	Metabolic	50	Non Essential	100	Essential	200	-
MG_099'	MG_186'	MG_189	MG_188			MG_102	MG_172	MG_172			MG_107	51	GAMA_236 + MG305	DNA Mutant	Number of Non Dividing	2		18		14
MG_100'	MG_187'	MG_190	MG_189			MG_106	MG_177	MG_177			MG_111	52	GAMA_236 + MG305	Metabolic
MG_102'	MG_188'	MG_191	MG_190			MG_107	MG_182	MG_182			MG_112	53	GAMA_236 + MG305	Division Mutant
MG_106'	MG_189'	MG_192	MG_191			MG_111	MG_183	MG_183			MG_113	54	GAMA_236 + MG305	Division Mutant
MG_107'	MG_190'	MG_200	MG_192			MG_112	MG_184	MG_184			MG_114	55	GAMA_236 + MG305	Metabolic
MG_111'	MG_191'	MG_205	MG_200			MG_113	MG_186	MG_186			MG_118	56	GAMA_236 + MG305	Division Mutant
MG_112'	MG_192'	MG_206	MG_205			MG_114	MG_187	MG_187			MG_124	57	GAMA_236 + MG305	Division Mutant
MG_113'	MG_200'	MG_208	MG_208			MG_118	MG_188	MG_188			MG_126	58	GAMA_236 + MG305	Metabolic
MG_114'	MG_205'	MG_209	MG_209			MG_124	MG_189	MG_189			MG_128	59	GAMA_236 + MG305	Division Mutant
MG_118'	MG_206'	MG_210	MG_210			MG_126	MG_190	MG_190			MG_136	60	GAMA_236 + MG305	Division Mutant
MG_124'	MG_208'	MG_213	MG_213			MG_128	MG_191	MG_191			MG_137	61	GAMA_236 + MG470	Metabolic
MG_126'	MG_209'	MG_214	MG_214			MG_136	MG_192	MG_192			MG_142	62	GAMA_236 + MG470	Metabolic
MG_128'	MG_210'	MG_217	MG_217			MG_137	MG_200	MG_200			MG_145	63	GAMA_236 + MG470	DNA Mutant
MG_136'	MG_482'	MG_218	MG_218			MG_141	MG_205	MG_205			MG_150	64	GAMA_236 + MG470	Metabolic
MG_137'	MG_213'	MG_225	MG_225			MG_142	MG_206	MG_206			MG_151	65	GAMA_236 + MG470	Division Mutant
MG_141'	MG_214'	MG_226	MG_226			MG_145	MG_208	MG_208			MG_152	66	GAMA_236 + MG470	Metabolic
MG_142'	MG_217'	MG_227	MG_227			MG_150	MG_209	MG_209			MG_153	67	GAMA_236 + MG470	Division Mutant
MG_145'	MG_218'	MG_235	MG_235			MG_151	MG_210	MG_210			MG_154	68	GAMA_236 + MG470	Metabolic
MG_150'	MG_225'	MG_236	MG_236			MG_152	MG_482	MG_482			MG_155	69	GAMA_236 + MG470	Metabolic
MG_151'	MG_226'	MG_239	MG_239			MG_153	MG_213	MG_213			MG_156	70	GAMA_236 + MG470	Metabolic
MG_152'	MG_227'	MG_240	MG_240			MG_154	MG_214	MG_214			MG_157	71	Wildtype	Non Essential
MG_153'	MG_235'	MG_244	MG_244			MG_155	MG_217	MG_217			MG_158	72	Mutant	Metabolic
MG_154'	MG_236'	MG_252	MG_252			MG_156	MG_218	MG_218			MG_159
MG_155'	MG_239'	MG_259	MG_259			MG_157	MG_225	MG_225			MG_160
MG_156'	MG_240'	MG_262	MG_262			MG_158	MG_226	MG_226			MG_161
MG_157'	MG_244'	MG_264	MG_264			MG_159	MG_227	MG_227			MG_162
MG_158'	MG_252'	MG_265	MG_265			MG_160	MG_235	MG_235			MG_163
MG_159'	MG_259'	MG_277	MG_277			MG_161	MG_236	MG_236			MG_164
MG_160'	MG_262'	MG_288	MG_288			MG_162	MG_239	MG_239			MG_165
MG_161'	MG_498'	MG_293	MG_293			MG_163	MG_240	MG_240			MG_166
MG_162'	MG_264'	MG_297	MG_295			MG_164	MG_244	MG_244			MG_167
MG_163'	MG_265'	MG_298	MG_297			MG_165	MG_249	MG_249			MG_168
MG_164'	MG_277'	MG_309	MG_309			MG_166	MG_252	MG_252			MG_169
MG_165'	MG_288'	MG_310	MG_312			MG_167	MG_259	MG_259			MG_171
MG_166'	MG_289'	MG_312	MG_316			MG_168	MG_262	MG_262			MG_173
MG_167'	MG_290'	MG_316	MG_317			MG_169	MG_498	MG_498			MG_174
MG_168'	MG_291'	MG_317	MG_318			MG_171	MG_264	MG_264			MG_175
MG_169'	MG_293'	MG_318	MG_324			MG_173	MG_265	MG_265			MG_176
MG_171'	MG_297'	MG_324	MG_327			MG_174	MG_270	MG_277			MG_178
MG_173'	MG_298'	MG_327	MG_329			MG_175	MG_277	MG_282			MG_179
MG_174'	MG_305'	MG_329	MG_333			MG_176	MG_282	MG_288			MG_180
MG_175'	MG_309'	MG_333	MG_335			MG_177	MG_288	MG_289			MG_181
MG_176'	MG_310'	MG_335	MG_336			MG_178	MG_289	MG_290			MG_194
MG_177'	MG_312'	MG_336	MG_339			MG_179	MG_290	MG_291			MG_195
MG_178'	MG_316'	MG_339	MG_344			MG_180	MG_291	MG_293			MG_196
MG_179'	MG_317'	MG_344	MG_346			MG_181	MG_293	MG_295			MG_197
MG_180'	MG_318'	MG_346	MG_349			MG_182	MG_295	MG_297			MG_198
MG_181'	MG_324'	MG_349	MG_352			MG_194	MG_297	MG_298			MG_201
MG_182'	MG_327'	MG_352	MG_353			MG_195	MG_298	MG_309			MG_203
MG_194'	MG_329'	MG_353	MG_355			MG_196	MG_309	MG_310			MG_204
MG_195'	MG_333'	MG_355	MG_356			MG_197	MG_310	MG_312			MG_212
MG_196'	MG_335'	MG_356	MG_358			MG_198	MG_312	MG_316			MG_215
MG_197'	MG_336'	MG_358	MG_359			MG_201	MG_316	MG_317			MG_216
MG_198'	MG_339'	MG_359	MG_369			MG_203	MG_317	MG_318			MG_221
MG_201'	MG_344'	MG_369	MG_370			MG_204	MG_318	MG_324			MG_224
MG_203'	MG_346'	MG_370	MG_376			MG_212	MG_324	MG_327			MG_228
MG_204'	MG_349'	MG_376	MG_379			MG_215	MG_327	MG_329			MG_229
MG_481'	MG_352'	MG_380	MG_380			MG_216	MG_329	MG_333			MG_230
MG_212'	MG_353'	MG_385	MG_385			MG_221	MG_333	MG_335			MG_231
MG_215'	MG_355'	MG_386	MG_386			MG_224	MG_335	MG_336			MG_232
MG_216'	MG_356'	MG_390	MG_390			MG_228	MG_336	MG_339			MG_234
MG_221'	MG_358'	MG_391	MG_391			MG_229	MG_339	MG_340			MG_238
MG_224'	MG_359'	MG_392	MG_392			MG_230	MG_340	MG_341			MG_245
MG_228'	MG_369'	MG_393	MG_393			MG_231	MG_341	MG_344			MG_250
MG_229'	MG_370'	MG_398	MG_398			MG_232	MG_344	MG_346			MG_251
MG_230'	MG_376'	MG_399	MG_399			MG_234	MG_346	MG_347			MG_253
MG_231'	MG_380'	MG_400	MG_401			MG_238	MG_347	MG_349			MG_254
MG_232'	MG_385'	MG_401	MG_402			MG_245	MG_349	MG_352			MG_257
MG_234'	MG_386'	MG_402	MG_403			MG_249	MG_352	MG_353			MG_258
MG_238'	MG_390'	MG_403	MG_404			MG_250	MG_353	MG_355			MG_261
MG_245'	MG_391'	MG_404	MG_405			MG_251	MG_355	MG_356			MG_266
MG_249'	MG_392'	MG_405	MG_408			MG_253	MG_356	MG_358			MG_271
MG_250'	MG_393'	MG_408	MG_409			MG_254	MG_358	MG_359			MG_272
MG_251'	MG_398'	MG_409	MG_410			MG_257	MG_359	MG_367			MG_273
MG_253'	MG_399'	MG_410	MG_411			MG_258	MG_367	MG_369			MG_274
MG_254'	MG_400'	MG_411	MG_412			MG_261	MG_369	MG_370			MG_275
MG_257'	MG_401'	MG_412	MG_421			MG_266	MG_370	MG_372			MG_276
MG_258'	MG_402'	MG_421	MG_425			MG_270	MG_372	MG_376			MG_278
MG_261'	MG_403'	MG_425	MG_428			MG_271	MG_376	MG_379			MG_283
MG_266'	MG_404'	MG_428	MG_438			MG_272	MG_379	MG_380			MG_287
MG_270'	MG_405'	MG_438	MG_442			MG_273	MG_380	MG_385			MG_292
MG_271'	MG_408'	MG_442	MG_445			MG_274	MG_385	MG_386			MG_299
MG_272'	MG_409'	MG_447	MG_447			MG_275	MG_386	MG_390			MG_300
MG_273'	MG_410'	MG_448	MG_448			MG_276	MG_390	MG_391			MG_301
MG_274'	MG_411'	MG_454	MG_454			MG_278	MG_391	MG_392			MG_302
MG_275'	MG_412'	MG_457	MG_457			MG_282	MG_392	MG_393			MG_303
MG_276'	MG_421'	MG_460	MG_460			MG_283	MG_393	MG_398			MG_304
MG_278'	MG_425'	MG_463	MG_463			MG_287	MG_398	MG_399			MG_311
MG_282'	MG_427'	MG_464	MG_464			MG_292	MG_399	MG_400			MG_315
MG_283'	MG_428'	MG_467	MG_467			MG_299	MG_400	MG_401			MG_321
MG_287'	MG_438'	MG_468	MG_468			MG_300	MG_401	MG_402			MG_322
MG_292'	MG_442'	MG_476	MG_476			MG_301	MG_402	MG_403			MG_323
MG_295'	MG_447'	MG_482	MG_482			MG_302	MG_403	MG_404			MG_325
MG_299'	MG_448'	MG_498	MG_498			MG_303	MG_404	MG_405			MG_330
MG_300'	MG_454'	MG_526	MG_526			MG_304	MG_405	MG_408			MG_334
MG_301'	MG_457'		MG_206			MG_311	MG_408	MG_409			MG_342
MG_302'	MG_460'		MG_298			MG_315	MG_409	MG_421			MG_345
MG_303'	MG_463'		MG_310			MG_321	MG_421	MG_425			MG_351
MG_304'	MG_464'		MG_400			MG_322	MG_425	MG_427			MG_357
MG_311'	MG_467'					MG_323	MG_427	MG_428			MG_361
MG_315'	MG_468'					MG_325	MG_428	MG_438			MG_362
MG_321'	MG_526'					MG_330	MG_438	MG_442			MG_363
MG_322'						MG_334	MG_442	MG_445			MG_365
MG_323'						MG_340	MG_445	MG_447			MG_368
MG_325'						MG_341	MG_447	MG_448			MG_375
MG_330'						MG_342	MG_448	MG_454			MG_378
MG_334'						MG_345	MG_454	MG_457			MG_382
MG_517'						MG_347	MG_457	MG_460			MG_383
MG_340'						MG_351	MG_460	MG_463			MG_384
MG_341'						MG_357	MG_463	MG_464			MG_387
MG_342'						MG_361	MG_464	MG_465			MG_394
MG_345'						MG_362	MG_465	MG_467			MG_396
MG_347'						MG_363	MG_467	MG_468			MG_407
MG_351'						MG_365	MG_468	MG_526			MG_417
MG_357'						MG_367	MG_526				MG_418
MG_361'						MG_368					MG_419
MG_362'						MG_372					MG_424
MG_363'						MG_375					MG_426
MG_522'						MG_378					MG_429
MG_365'						MG_382					MG_430
MG_367'						MG_383					MG_431
MG_368'						MG_384					MG_433
MG_372'						MG_387					MG_434
MG_375'						MG_394					MG_435
MG_378'						MG_396					MG_437
MG_379'						MG_407					MG_444
MG_382'						MG_417					MG_446
MG_383'						MG_418					MG_451
MG_384'						MG_419					MG_453
MG_387'						MG_424					MG_455
MG_394'						MG_426					MG_458
MG_396'						MG_429					MG_462
MG_407'						MG_430					MG_466
MG_417'						MG_431					MG_469
MG_418'						MG_433					MG_470
MG_419'						MG_434					MG_473
MG_424'						MG_435					MG_481
MG_426'						MG_437					MG_517
MG_429'						MG_444					MG_522
MG_430'						MG_446
MG_431'						MG_451
MG_433'						MG_453
MG_434'						MG_455
MG_435'						MG_458
MG_437'						MG_462
MG_444'						MG_465
MG_445'						MG_466
MG_446'						MG_469
MG_451'						MG_470
MG_453'						MG_473
MG_455'						MG_481
MG_458'						MG_517
MG_462'						MG_522
MG_465'
MG_466'
MG_469'
MG_470'
