# Supplementary material for: Designing minimal genomes using whole-cell models
Source: Nat Commun. 2020 Feb 11;11:836. doi: 10.1038/s41467-020-14545-0 (PMC7012841; doi:10.1038/s41467-020-14545-0)
Supplement: Supplementary file 9 — Supplementary Data 6 [file 41467_2020_14545_MOESM9_ESM.xlsx]

## Sheet: 6
Shared and Unique Gene Deletions of Minesweeper_256 and GAMA_237
List of codes, annotations, coordinates, length and direction of genes.
	Shared by Minesweeper_256 / GAMA_237	Karr Annotation (SI: mmc4-S3J)	Coordinate	Length	Direction		Unique to GAMA_237	Karr Annotation (SI: mmc4-S3J)	Coordinate	Length	Direction		Unique to Minesweeper_256	Karr Annotation (SI: mmc4-S3J)	Coordinate	Length	Direction
1	MG_009	tatD	11251	789	forward	1	MG_008	mnmE	9923	1329	forward	1	MG_033	glpF	39127	777	forward
2	MG_012	rimK	13569	864	reverse	2	MG_022	rpoE	26036	438	forward	2	MG_410	pstB	512053	990	reverse
3	MG_014	mdlB	15555	1872	forward	3	MG_039	gpsA	46267	1155	reverse	3	MG_411	ptsAC	513027	1965	reverse
4	MG_015	mdlB	17473	1770	forward	4	MG_084	tilS	110917	873	forward	4	MG_412		514991	1134	reverse
5	MG_020	pepP	23542	927	forward	5	MG_104	rnr	131385	2178	forward
6	MG_027	nusB	30093	456	forward	6	MG_141	nusA	179151	1596	forward
7	MG_029		31143	561	reverse	7	MG_177	rpoA	203515	987	forward
8	MG_030	upp	31705	621	reverse	8	MG_182	truA	207843	735	forward
9	MG_040		47580	1776	forward	9	MG_249	rpoD	296113	1494	reverse
10	MG_046	gcp	54657	948	forward	10	MG_282	greA	344365	486	reverse
11	MG_048	ffh	56969	1341	reverse	11	MG_289	phnD	354024	1107	forward
12	MG_050	deoC	59082	672	forward	12	MG_290	phnC	355120	738	forward
13	MG_052	cdd	61014	393	forward	13	MG_291	phnE	355847	1632	forward
14	MG_055	secE	63989	372	reverse	14	MG_295	mnmA	362920	1104	reverse
15	MG_059	smpB	67206	438	reverse	15	MG_340	rpoC	430580	3879	reverse
16	MG_061	uhpT	68522	1704	reverse	16	MG_341	rpoB	434468	4173	reverse
17	MG_062	fruA	70530	2043	forward	17	MG_347	trmI	444413	633	forward
18	MG_063	fruK	72523	912	forward	18	MG_367	rnc	464646	789	reverse
19	MG_064		73690	3996	forward	19	MG_372	thiL	470077	1158	reverse
20	MG_065		77685	1401	forward	20	MG_379	gidA	477168	1839	forward
21	MG_072	secA	94535	2421	forward	21	MG_427	osmC	533271	426	forward
22	MG_073	uvrB	96933	1971	forward	22	MG_445	trmD	549210	696	reverse
23	MG_075		99383	3075	forward	23	MG_465	rnpA	569528	387	reverse
24	MG_083	pth	110355	570	forward
25	MG_085	hprK	111790	936	forward
26	MG_086	lgt	112718	1149	forward
27	MG_097	ung	123580	738	forward
28	MG_101	gntR	128687	669	forward
29	MG_476	secG	131149	234	forward
30	MG_105	disA	133570	603	forward
31	MG_109	prkC	136105	1164	forward
32	MG_110	rsgA	137255	837	forward
33	MG_119	rbsA	144973	1695	forward
34	MG_120	rbsB	146674	1563	forward
35	MG_121	rbsC	148239	921	forward
36	MG_122	topA	149199	2130	forward
37	MG_123		151306	1416	forward
38	MG_127	spx	154999	438	forward
39	MG_130	cpdB	156566	1455	forward
40	MG_132	hinT	158581	426	reverse
41	MG_139	rnjA	165471	1710	forward
42	MG_143	rbfA	182851	339	forward
43	MG_149		188607	846	forward
44	MG_170	secY	199610	1428	forward
45	MG_172	map	201678	747	forward
46	MG_183	pepF	208567	1824	forward
47	MG_184	MunI	210391	954	forward
48	MG_186		216016	753	forward
49	MG_187		216761	1758	forward
50	MG_188		218521	990	forward
51	MG_189		219482	957	forward
52	MG_190	mgpA	220607	957	forward
53	MG_191	mgpB	221570	4335	forward
54	MG_192	mgpC	225906	3162	forward
55	MG_200		237347	1806	forward
56	MG_205	hrcA	244566	1032	reverse
57	MG_206	uvrC	245633	1794	forward
58	MG_208		247903	591	reverse
59	MG_209	yceC	248477	927	reverse
60	MG_210	lspA	249403	546	reverse
61	MG_482	acpS	251444	345	forward
62	MG_213	scpA	252580	1416	forward
63	MG_214	scpB	253979	624	forward
64	MG_217	p65	258041	1119	forward
65	MG_218	hmw2	259177	5418	forward
66	MG_225	potE2	270405	1470	forward
67	MG_226	potE1	271840	1479	forward
68	MG_227	thyA	273790	864	forward
69	MG_235	nfo	279799	876	forward
70	MG_236	fur	280664	423	forward
71	MG_239	lon	283396	2388	forward
72	MG_240	nadR	285780	1053	reverse
73	MG_244	pcrA	291334	2112	forward
74	MG_252	rlmB	300824	729	reverse
75	MG_259	hemG	309010	1371	forward
76	MG_262	polA	318332	876	forward
77	MG_498	mutM	319207	855	forward
78	MG_264	coaE	321046	597	forward
79	MG_265	ybiV	321578	837	reverse
80	MG_277	secDF	335412	2913	reverse
81	MG_288		351791	1245	reverse
82	MG_293	glpQ	360651	735	reverse
83	MG_297	ftsY	364535	1041	reverse
84	MG_298	smc	365582	2949	reverse
85	MG_309		382732	3678	reverse
86	MG_310		386463	807	forward
87	MG_312	hmw1	387916	3420	reverse
88	MG_316	comEC	394475	1110	reverse
89	MG_317	hmw3	395625	1800	reverse
90	MG_318	p32	397439	843	reverse
91	MG_324	yihN	407729	1065	reverse
92	MG_327		409871	807	reverse
93	MG_329	engA	412973	1347	reverse
94	MG_333	azoR	416337	594	reverse
95	MG_335	engB	419470	576	reverse
96	MG_336	csdA	421467	1227	forward
97	MG_339	recA	427090	954	reverse
98	MG_344		440359	822	reverse
99	MG_346	yibK	443922	501	forward
100	MG_349	dnaB	446576	1215	forward
101	MG_352	recU	450222	501	forward
102	MG_353		450719	330	reverse
103	MG_355	clpB	451613	2145	reverse
104	MG_356		453911	843	reverse
105	MG_358	ruvA	456755	618	forward
106	MG_359	ruvB	457347	924	forward
107	MG_369	dhaK	466410	1674	reverse
108	MG_370	yfiI	468152	972	reverse
109	MG_376		474578	315	reverse
110	MG_380	gidB	478999	579	forward
111	MG_385	ugpQ	483989	711	reverse
112	MG_386	p200	484702	4851	reverse
113	MG_390		491534	1983	reverse
114	MG_391	pepA	493624	1344	reverse
115	MG_392	groEL	494984	1632	reverse
116	MG_393	groES	496628	333	reverse
117	MG_398	atpC	502422	402	reverse
118	MG_399	atpD	502828	1431	reverse
119	MG_400	atpG	504260	840	reverse
120	MG_401	atpA	505099	1557	reverse
121	MG_402	atpH	506671	531	reverse
122	MG_403	atpF	507194	627	reverse
123	MG_404	atpE	507823	309	reverse
124	MG_405	atpB	508134	879	reverse
125	MG_408	msrA	510903	474	forward
126	MG_409	phoU	511373	678	reverse
127	MG_421	uvrA	524151	2865	reverse
128	MG_425	deaD	531669	1350	forward
129	MG_428	gerE	533807	516	forward
130	MG_438	ecoD	543006	1152	forward
131	MG_442	rbgA	546880	813	reverse
132	MG_447	norM	550803	1644	reverse
133	MG_448	msrB	552447	453	reverse
134	MG_454	ohr	557305	468	reverse
135	MG_457	ftsH	560496	2109	reverse
136	MG_460	ldh	563993	939	forward
137	MG_463	ksgA	567627	780	reverse
138	MG_464	yidC	568399	1158	reverse
139	MG_467		570055	936	reverse
140	MG_468		570994	5352	reverse
141	MG_526		576351	855	reverse
