# Supplementary material for: Designing minimal genomes using whole-cell models
Source: Nat Commun. 2020 Feb 11;11:836. doi: 10.1038/s41467-020-14545-0 (PMC7012841; doi:10.1038/s41467-020-14545-0)
Supplement: Supplementary file 10 — Supplementary Data 7 [file 41467_2020_14545_MOESM10_ESM.xlsx]

## Sheet: 7
Mycoplasma genitalium whole-cell model + MG_006 + Minesweeper_256 + GAMA_236 + GAMA_237
100 simulations for unmodified Mycoplasma genitalium genome, MG_006 (known essential gene), Minesweeper_256, GAMA_236, GAMA_237 are assessed for consistency of expected phenotype (phenotypic penetrance).
i.e. out of 100 simulations, how many in-silico cells divided?
These were rerun for Mycoplasma genitalium genome, Minesweeper_256, GAMA_236 to create Figure 3.
							Sheet (O) Col N
Phenotypic Penetrance	0.99	1	0.89	17.5% (7/40)	18.5% (15/81)	18.5% (18/97)	0.33
Sim	Mycoplasma genitalium whole-cell model	MG_006 / Mutant	Minesweeper_256	GAMA_236 1	GAMA_236 2	GAMA_236 3	GAMA_237
1	Non Essential	-	Non Essential	Metabolic	Division Mutant	Non Essential	Essential
2	Non Essential	-	Non Essential	Metabolic	Metabolic	Non Essential	Essential
3	Non Essential	-	Non Essential	Metabolic	DNA Mutant	Metabolic	Essential
4	Non Essential	-	Non Essential	Division Mutant	Division Mutant	Metabolic	Essential
5	Non Essential	-	Non Essential	DNA Mutant	Division Mutant	Metabolic	Essential
6	Non Essential	-	Non Essential	Metabolic	Metabolic	Metabolic	Essential
7	Non Essential	-	Non Essential	Slow Growing	Division Mutant	Non Essential	Essential
8	Non Essential	-	Non Essential	Non Essential	Division Mutant	Non Essential	Essential
9	Non Essential	-	Essential	Non Essential	Metabolic	Metabolic	Non Essential
10	Non Essential	Metabolic	Non Essential	Metabolic	Division Mutant	Non Essential	Essential
11	Non Essential	Metabolic	Non Essential	Division Mutant	Non Essential	Metabolic	Non Essential
12	Non Essential	Metabolic	Non Essential	Metabolic	Division Mutant	Division Mutant	Non Essential
13	Non Essential	Metabolic	Non Essential	Non Essential	Metabolic	DNA Mutant	Essential
14	Non Essential	Metabolic	Non Essential	Metabolic	Non Essential	Metabolic	Non Essential
15	Non Essential	Metabolic	Essential	DNA Mutant	DNA Mutant	Division Mutant	Essential
16	Non Essential	Metabolic	Non Essential	Non Essential	Division Mutant	Metabolic	Essential
17	Non Essential	Metabolic	Non Essential	Metabolic	Division Mutant	Metabolic	Essential
18	Non Essential	Metabolic	Non Essential	Metabolic	Non Essential	DNA Mutant	Essential
19	Non Essential	Metabolic	Non Essential	Non Essential	Division Mutant	Non Essential	Non Essential
20	Non Essential	Metabolic	Non Essential	Metabolic	DNA Mutant	Division Mutant	Essential
21	Non Essential	Metabolic	Non Essential	DNA Mutant	Metabolic	Metabolic	Non Essential
22	Non Essential	Metabolic	Non Essential	Division Mutant	Non Essential	DNA Mutant	Essential
23	Non Essential	Metabolic	Non Essential	Division Mutant	Metabolic	Slow Growing	Non Essential
24	Non Essential	Metabolic	Non Essential	Metabolic	Metabolic	Division Mutant	Essential
25	Non Essential	Metabolic	Non Essential	Metabolic	DNA Mutant	DNA Mutant	Essential
26	Non Essential	Metabolic	Non Essential	Division Mutant	Non Essential	Non Essential	Essential
27	Non Essential	Metabolic	Non Essential	Slow Growing	Metabolic	Metabolic	Non Essential
28	Non Essential	Metabolic	Non Essential	Metabolic	DNA Mutant	DNA Mutant	Essential
29	Non Essential	Metabolic	Non Essential	Metabolic	Metabolic	Metabolic	Essential
30	Non Essential	Metabolic	Essential	Division Mutant	Metabolic	Non Essential	Essential
31	Non Essential	Metabolic	Non Essential	Metabolic	Non Essential	DNA Mutant	Essential
32	Non Essential	Metabolic	Non Essential	Division Mutant	Metabolic	Division Mutant	Non Essential
33	Non Essential	Metabolic	Non Essential	Metabolic	Metabolic	Metabolic	Essential
34	Non Essential	Metabolic	Non Essential	Non Essential	Non Essential	Non Essential	Non Essential
35	Non Essential	Metabolic	Non Essential	Metabolic	Metabolic	Metabolic	Essential
36	Non Essential	Metabolic	Non Essential	Metabolic	Metabolic	Non Essential	Essential
37	Non Essential	Metabolic	Non Essential	Metabolic	Metabolic	Metabolic	Essential
38	Non Essential	Metabolic	Non Essential	Division Mutant	Metabolic	Division Mutant	Essential
39	Non Essential	Metabolic	Essential	Non Essential	Metabolic	Metabolic	Essential
40	Non Essential	Metabolic	Non Essential	Division Mutant	Metabolic	Non Essential	Non Essential
41	Non Essential	Metabolic	Non Essential	-	Metabolic	Metabolic	Essential
42	Non Essential	Metabolic	Non Essential	-	Division Mutant	Metabolic	Non Essential
43	Non Essential	Metabolic	Non Essential	-	Metabolic	Metabolic	Essential
44	Non Essential	Metabolic	Non Essential	-	Metabolic	Slow Growing	Non Essential
45	Non Essential	Metabolic	Non Essential	-	Division Mutant	DNA Mutant	Non Essential
46	Non Essential	Metabolic	Essential	-	Division Mutant	Metabolic	Non Essential
47	Non Essential	Metabolic	Non Essential	-	Non Essential	Metabolic	Essential
48	Non Essential	Metabolic	Non Essential	-	Slow Growing	Slow Growing	Essential
49	Non Essential	Metabolic	Non Essential	-	Division Mutant	Division Mutant	Essential
50	Non Essential	Metabolic	Non Essential	-	Metabolic	Metabolic	Non Essential
51	Non Essential	Metabolic	Non Essential	-	Non Essential	Division Mutant	Non Essential
52	Non Essential	Metabolic	Non Essential	-	Non Essential	Metabolic	Non Essential
53	Non Essential	Metabolic	Non Essential	-	Metabolic	Non Essential	Essential
54	Non Essential	Metabolic	Non Essential	-	Metabolic	Division Mutant	Essential
55	Non Essential	Metabolic	Non Essential	-	Metabolic	Non Essential	Essential
56	Non Essential	Metabolic	Non Essential	-	Non Essential	Metabolic	Non Essential
57	Non Essential	Metabolic	Non Essential	-	Metabolic	Division Mutant	Essential
58	Non Essential	Metabolic	Non Essential	-	Metabolic	Metabolic	Essential
59	Non Essential	Metabolic	Non Essential	-	Metabolic	Metabolic	Non Essential
60	Non Essential	Metabolic	Non Essential	-	Non Essential	Metabolic	Essential
61	Non Essential	Metabolic	Non Essential	-	Metabolic	DNA Mutant	Essential
62	Non Essential	Metabolic	Non Essential	-	Non Essential	Division Mutant	Non Essential
63	Non Essential	Metabolic	Non Essential	-	Metabolic	Division Mutant	Essential
64	Non Essential	Metabolic	Non Essential	-	Non Essential	Metabolic	Non Essential
65	Non Essential	Metabolic	Essential	-	Non Essential	Metabolic	Essential
66	Non Essential	Metabolic	Non Essential	-	Metabolic	Non Essential	Non Essential
67	Non Essential	Metabolic	Non Essential	-	Metabolic	Metabolic	Essential
68	Non Essential	Metabolic	Non Essential	-	Metabolic	DNA Mutant	Essential
69	Non Essential	Metabolic	Non Essential	-	Metabolic	Metabolic	Essential
70	Non Essential	Metabolic	Essential	-	Metabolic	Non Essential	Essential
71	Non Essential	Metabolic	Essential	-	Metabolic	DNA Mutant	Essential
72	Non Essential	Metabolic	Non Essential	-	Metabolic	Division Mutant	Essential
73	Non Essential	Metabolic	Non Essential	-	DNA Mutant	Metabolic	Non Essential
74	Non Essential	Metabolic	Non Essential	-	Metabolic	Division Mutant	Non Essential
75	Non Essential	Metabolic	Non Essential	-	Metabolic	Division Mutant	Essential
76	Non Essential	Metabolic	Essential	-	Metabolic	DNA Mutant	Essential
77	Non Essential	Metabolic	Non Essential	-	Metabolic	DNA Mutant	Non Essential
78	Non Essential	Metabolic	Non Essential	-	Metabolic	DNA Mutant	Non Essential
79	Non Essential	Metabolic	Non Essential	-	Metabolic	Metabolic	Essential
80	Non Essential	Metabolic	Non Essential	-	Metabolic	Non Essential	Essential
81	Non Essential	Metabolic	Non Essential	-	Metabolic	DNA Mutant	Essential
82	Non Essential	Metabolic	Non Essential	-	-	DNA Mutant	Essential
83	Non Essential	Metabolic	Non Essential	-	-	DNA Mutant	Non Essential
84	Non Essential	Metabolic	Non Essential	-	-	Metabolic	Essential
85	Non Essential	Metabolic	Non Essential	-	-	Division Mutant	Non Essential
86	Non Essential	Metabolic	Non Essential	-	-	DNA Mutant	Essential
87	Non Essential	Metabolic	Non Essential	-	-	Metabolic	Essential
88	Non Essential	Metabolic	Non Essential	-	-	Non Essential	Non Essential
89	Non Essential	Metabolic	Non Essential	-	-	Metabolic	Essential
90	Non Essential	Metabolic	Essential	-	-	Slow Growing	Essential
91	Non Essential	Metabolic	Non Essential	-	-	Division Mutant	Essential
92	Non Essential	Metabolic	Non Essential	-	-	Non Essential	Essential
93	Non Essential	Metabolic	Essential	-	-	Division Mutant	Essential
94	Non Essential	Metabolic	Non Essential	-	-	DNA Mutant	Essential
95	Non Essential	Metabolic	Non Essential	-	-	Metabolic	Essential
96	Non Essential	Metabolic	Non Essential	-	-	Metabolic	Non Essential
97	Non Essential	Metabolic	Non Essential	-	-	Division Mutant	Essential
98	Non Essential	Metabolic	Non Essential	-	-	-	Non Essential
99	Non Essential	Metabolic	Non Essential	-	-	-	Non Essential
100	DNA Mutant	-	Non Essential	-	-	-	Essential
