# Supplementary material for: Designing minimal genomes using whole-cell models
Source: Nat Commun. 2020 Feb 11;11:836. doi: 10.1038/s41467-020-14545-0 (PMC7012841; doi:10.1038/s41467-020-14545-0)
Supplement: Supplementary file 11 — Supplementary Data 8 [file 41467_2020_14545_MOESM11_ESM.xlsx]

## Sheet: 8
Investigation of a potential redundant essential pair and group
Investigation of MG_412 and MG_291 genes as a redundant essential pair due to unexpected results when fixing prior deletion simulations (col A - D).
MG_289, MG_291 and MG_410, MG_411, MG_412 were investigated as redundant essential group, due to prior results and related function (col F - H).
This was repeated to include MG_290, as it also had related function (col J - L).
MG_289, MG_290, MG_291 and MG_410, MG_411, MG_412 were found to form functional groups.
Redundant Pair Check	Single and Double KOs	MG_412	MG_291		Redundant Group Check				Redundant Group Check
1	Non Essential	Not Deleted	Deleted		1	Non Essential	MG_289',		1	Non Essential	MG_289',
2	Non Essential	Not Deleted	Deleted		2	Non Essential	MG_289',		2	Non Essential	MG_289',
3	Non Essential	Not Deleted	Deleted		3	Non Essential	MG_289',		3	Non Essential	MG_289',
4	Non Essential	Not Deleted	Deleted		4	Non Essential	MG_291',		4	Non Essential	MG_290',
5	Non Essential	Not Deleted	Deleted		5	Non Essential	MG_291',		5	Non Essential	MG_290',
6	Non Essential	Not Deleted	Deleted		6	Non Essential	MG_291',		6	Non Essential	MG_290',
7	Non Essential	Not Deleted	Deleted		7	Non Essential	MG_410',		7	Non Essential	MG_291',
8	Non Essential	Not Deleted	Deleted		8	Non Essential	MG_410',		8	Non Essential	MG_291',
9	Non Essential	Not Deleted	Deleted		9	Non Essential	MG_410',		9	Non Essential	MG_291',
10	Non Essential	Not Deleted	Deleted		10	Non Essential	MG_411',		10	Non Essential	MG_410',
11	Non Essential	Deleted	Not Deleted		11	Non Essential	MG_411',		11	Non Essential	MG_410',
12	Non Essential	Deleted	Not Deleted		12	Non Essential	MG_411',		12	Non Essential	MG_410',
13	Non Essential	Deleted	Not Deleted		13	Non Essential	MG_412',		13	Non Essential	MG_411',
14	Non Essential	Deleted	Not Deleted		14	Non Essential	MG_412',		14	Non Essential	MG_411',
15	Non Essential	Deleted	Not Deleted		15	Non Essential	MG_412',		15	Non Essential	MG_411',
16	Non Essential	Deleted	Not Deleted		16	Non Essential	MG_289', 'MG_291',		16	Non Essential	MG_412',
17	Non Essential	Deleted	Not Deleted		17	Non Essential	MG_289', 'MG_291',		17	Non Essential	MG_412',
18	Non Essential	Deleted	Not Deleted		18	Non Essential	MG_289', 'MG_291',		18	Non Essential	MG_412',
19	Non Essential	Deleted	Not Deleted		19	Non Essential	MG_410', 'MG_411', 'MG_412',		19	Non Essential	MG_289', 'MG_291',
20	Non Essential	Deleted	Not Deleted		20	Non Essential	MG_410', 'MG_411', 'MG_412',		20	Non Essential	MG_289', 'MG_291',
21	Metabolic	Deleted	Deleted		21	Non Essential	MG_410', 'MG_411', 'MG_412',		21	Non Essential	MG_289', 'MG_291',
22	Metabolic	Deleted	Deleted		22	Metabolic	MG_289', 'MG_410',		22	Non Essential	MG_290', 'MG_291',
23	Metabolic	Deleted	Deleted		23	Metabolic	MG_289', 'MG_410',		23	Non Essential	MG_290', 'MG_291',
24	Metabolic	Deleted	Deleted		24	Metabolic	MG_289', 'MG_410',		24	Non Essential	MG_290', 'MG_291',
25	Metabolic	Deleted	Deleted		25	Metabolic	MG_289', 'MG_411',		25	Non Essential	MG_290', 'MG_289',
26	Metabolic	Deleted	Deleted		26	Metabolic	MG_289', 'MG_411',		26	Non Essential	MG_290', 'MG_289',
27	Metabolic	Deleted	Deleted		27	Metabolic	MG_289', 'MG_411',		27	Non Essential	MG_290', 'MG_289',
28	Metabolic	Deleted	Deleted		28	Metabolic	MG_289', 'MG_412',		28	Non Essential	MG_410', 'MG_411', 'MG_412',
29	Metabolic	Deleted	Deleted		29	Metabolic	MG_289', 'MG_412',		29	Non Essential	MG_410', 'MG_411', 'MG_412',
30	Metabolic	Deleted	Deleted		30	Metabolic	MG_289', 'MG_412',		30	Non Essential	MG_410', 'MG_411', 'MG_412',
					31	-	MG_291', 'MG_410',		31	Metabolic	MG_289', 'MG_410',
					32	Metabolic	MG_291', 'MG_410',		32	Metabolic	MG_289', 'MG_410',
					33	Metabolic	MG_291', 'MG_410',		33	Metabolic	MG_289', 'MG_410',
					34	Metabolic	MG_291', 'MG_411',		34	Metabolic	MG_289', 'MG_411',
					35	Metabolic	MG_291', 'MG_411',		35	Metabolic	MG_289', 'MG_411',
					36	Metabolic	MG_291', 'MG_411',		36	Metabolic	MG_289', 'MG_411',
					37	Metabolic	MG_291', 'MG_412',		37	Metabolic	MG_289', 'MG_412',
					38	Metabolic	MG_291', 'MG_412',		38	Metabolic	MG_289', 'MG_412',
					39	Metabolic	MG_291', 'MG_412',		39	Metabolic	MG_289', 'MG_412',
					40	Metabolic	MG_289', 'MG_291', 'MG_410',		40	Metabolic	MG_291', 'MG_410',
					41	Metabolic	MG_289', 'MG_291', 'MG_410',		41	Metabolic	MG_291', 'MG_410',
					42	Metabolic	MG_289', 'MG_291', 'MG_410',		42	Metabolic	MG_291', 'MG_410',
					43	Metabolic	MG_289', 'MG_291', 'MG_411',		43	Metabolic	MG_291', 'MG_411',
					44	Metabolic	MG_289', 'MG_291', 'MG_411',		44	Metabolic	MG_291', 'MG_411',
					45	Metabolic	MG_289', 'MG_291', 'MG_411',		45	Metabolic	MG_291', 'MG_411',
					46	Metabolic	MG_289', 'MG_291', 'MG_412',		46	Metabolic	MG_291', 'MG_412',
					47	Metabolic	MG_289', 'MG_291', 'MG_412',		47	Metabolic	MG_291', 'MG_412',
					48	Metabolic	MG_289', 'MG_291', 'MG_412',		48	Metabolic	MG_291', 'MG_412',
					49	Metabolic	MG_410', 'MG_411', 'MG_289',		49	Metabolic	MG_290', 'MG_410',
					50	Metabolic	MG_410', 'MG_411', 'MG_289',		50	Metabolic	MG_290', 'MG_410',
					51	Metabolic	MG_410', 'MG_411', 'MG_289',		51	Metabolic	MG_290', 'MG_410',
					52	Metabolic	MG_410', 'MG_411', 'MG_291',		52	Metabolic	MG_290', 'MG_411',
					53	Metabolic	MG_410', 'MG_411', 'MG_291',		53	Metabolic	MG_290', 'MG_411',
					54	Metabolic	MG_410', 'MG_411', 'MG_291',		54	Metabolic	MG_290', 'MG_411',
					55	Metabolic	MG_410', 'MG_412', 'MG_289',		55	Metabolic	MG_290', 'MG_412',
					56	Metabolic	MG_410', 'MG_412', 'MG_289',		56	Metabolic	MG_290', 'MG_412',
					57	Metabolic	MG_410', 'MG_412', 'MG_289',		57	Metabolic	MG_290', 'MG_412',
					58	Metabolic	MG_410', 'MG_412', 'MG_291',		58	Metabolic	MG_289', 'MG_291', 'MG_410',
					59	Metabolic	MG_410', 'MG_412', 'MG_291',		59	Metabolic	MG_289', 'MG_291', 'MG_410',
					60	Metabolic	MG_410', 'MG_412', 'MG_291',		60	Metabolic	MG_289', 'MG_291', 'MG_410',
					61	Metabolic	MG_411', 'MG_412', 'MG_289',		61	Metabolic	MG_289', 'MG_291', 'MG_411',
					62	Metabolic	MG_411', 'MG_412', 'MG_289',		62	Metabolic	MG_289', 'MG_291', 'MG_411',
					63	Metabolic	MG_411', 'MG_412', 'MG_289',		63	Metabolic	MG_289', 'MG_291', 'MG_411',
					64	Metabolic	MG_411', 'MG_412', 'MG_291',		64	Metabolic	MG_289', 'MG_291', 'MG_412',
					65	Metabolic	MG_411', 'MG_412', 'MG_291',		65	Metabolic	MG_289', 'MG_291', 'MG_412',
					66	Metabolic	MG_411', 'MG_412', 'MG_291',		66	Metabolic	MG_289', 'MG_291', 'MG_412',
					67	Metabolic	MG_410', 'MG_411', 'MG_412', 'MG_289',		67	Metabolic	MG_290', 'MG_291', 'MG_410',
					68	Metabolic	MG_410', 'MG_411', 'MG_412', 'MG_289',		68	Metabolic	MG_290', 'MG_291', 'MG_410',
					69	Metabolic	MG_410', 'MG_411', 'MG_412', 'MG_289',		69	Metabolic	MG_290', 'MG_291', 'MG_410',
					70	Metabolic	MG_410', 'MG_411', 'MG_412', 'MG_291',		70	Metabolic	MG_290', 'MG_291', 'MG_411',
					71	Metabolic	MG_410', 'MG_411', 'MG_412', 'MG_291',		71	Metabolic	MG_290', 'MG_291', 'MG_411',
					72	Metabolic	MG_410', 'MG_411', 'MG_412', 'MG_291',		72	Metabolic	MG_290', 'MG_291', 'MG_411',
					73	Metabolic	MG_410', 'MG_411', 'MG_412', 'MG_289', 'MG_291',		73	Metabolic	MG_290', 'MG_291', 'MG_412',
					74	Metabolic	MG_410', 'MG_411', 'MG_412', 'MG_289', 'MG_291',		74	Metabolic	MG_290', 'MG_291', 'MG_412',
					75	Metabolic	MG_410', 'MG_411', 'MG_412', 'MG_289', 'MG_291',		75	Metabolic	MG_290', 'MG_291', 'MG_412',
									76	Metabolic	MG_289', 'MG_290', 'MG_410',
									77	Metabolic	MG_289', 'MG_290', 'MG_410',
									78	Metabolic	MG_289', 'MG_290', 'MG_410',
									79	Metabolic	MG_289', 'MG_290', 'MG_411',
									80	Metabolic	MG_289', 'MG_290', 'MG_411',
									81	Metabolic	MG_289', 'MG_290', 'MG_411',
									82	Metabolic	MG_289', 'MG_290', 'MG_412',
									83	Metabolic	MG_289', 'MG_290', 'MG_412',
									84	Metabolic	MG_289', 'MG_290', 'MG_412',
									85	Metabolic	MG_410', 'MG_411', 'MG_289',
									86	Metabolic	MG_410', 'MG_411', 'MG_289',
									87	Metabolic	MG_410', 'MG_411', 'MG_289',
									88	Metabolic	MG_410', 'MG_411', 'MG_291',
									89	Metabolic	MG_410', 'MG_411', 'MG_291',
									90	Metabolic	MG_410', 'MG_411', 'MG_291',
									91	Metabolic	MG_410', 'MG_412', 'MG_289',
									92	Metabolic	MG_410', 'MG_412', 'MG_289',
									93	Metabolic	MG_410', 'MG_412', 'MG_289',
									94	Metabolic	MG_410', 'MG_412', 'MG_291',
									95	Metabolic	MG_410', 'MG_412', 'MG_291',
									96	Metabolic	MG_410', 'MG_412', 'MG_291',
									97	Metabolic	MG_411', 'MG_412', 'MG_289',
									98	Metabolic	MG_411', 'MG_412', 'MG_289',
									99	Metabolic	MG_411', 'MG_412', 'MG_289',
									100	Metabolic	MG_411', 'MG_412', 'MG_291',
									101	Metabolic	MG_411', 'MG_412', 'MG_291',
									102	Metabolic	MG_411', 'MG_412', 'MG_291',
									103	Metabolic	MG_410', 'MG_411', 'MG_290',
									104	Metabolic	MG_410', 'MG_411', 'MG_290',
									105	Metabolic	MG_410', 'MG_411', 'MG_290',
									106	Metabolic	MG_410', 'MG_412', 'MG_290',
									107	Metabolic	MG_410', 'MG_412', 'MG_290',
									108	Metabolic	MG_410', 'MG_412', 'MG_290',
									109	Metabolic	MG_411', 'MG_412', 'MG_290',
									110	Metabolic	MG_411', 'MG_412', 'MG_290',
									111	Metabolic	MG_411', 'MG_412', 'MG_290',
									112	Metabolic	MG_410', 'MG_411', 'MG_412', 'MG_289',
									113	Metabolic	MG_410', 'MG_411', 'MG_412', 'MG_289',
									114	Metabolic	MG_410', 'MG_411', 'MG_412', 'MG_289',
									115	Metabolic	MG_410', 'MG_411', 'MG_412', 'MG_290',
									116	Metabolic	MG_410', 'MG_411', 'MG_412', 'MG_290',
									117	Metabolic	MG_410', 'MG_411', 'MG_412', 'MG_290',
									118	Metabolic	MG_410', 'MG_411', 'MG_412', 'MG_291',
									119	Metabolic	MG_410', 'MG_411', 'MG_412', 'MG_291',
									120	Metabolic	MG_410', 'MG_411', 'MG_412', 'MG_291',
									121	Metabolic	MG_410', 'MG_411', 'MG_412', 'MG_289', 'MG_291',
									122	Metabolic	MG_410', 'MG_411', 'MG_412', 'MG_289', 'MG_291',
									123	Metabolic	MG_410', 'MG_411', 'MG_412', 'MG_289', 'MG_291',
									124	Metabolic	MG_410', 'MG_411', 'MG_412', 'MG_289', 'MG_290',
									125	Metabolic	MG_410', 'MG_411', 'MG_412', 'MG_289', 'MG_290',
									126	Metabolic	MG_410', 'MG_411', 'MG_412', 'MG_289', 'MG_290',
									127	Metabolic	MG_410', 'MG_411', 'MG_412', 'MG_290', 'MG_291',
									128	Metabolic	MG_410', 'MG_411', 'MG_412', 'MG_290', 'MG_291',
									129	Metabolic	MG_410', 'MG_411', 'MG_412', 'MG_290', 'MG_291',
									130	Metabolic	MG_410', 'MG_411', 'MG_412', 'MG_289', 'MG_290', 'MG_291',
