# Supplementary material for: Designing minimal genomes using whole-cell models
Source: Nat Commun. 2020 Feb 11;11:836. doi: 10.1038/s41467-020-14545-0 (PMC7012841; doi:10.1038/s41467-020-14545-0)
Supplement: Supplementary file 12 — Supplementary Data 9 [file 41467_2020_14545_MOESM12_ESM.xlsx]

## Sheet: 9
Matching Genes and Go (Biological Process) Terms for Mycoplasma genitalium whole-cell model
Go Terms Counts within the model, as well as Genes (Modeled / Unmodeled) with GO terms and Names.
GO Terms in Model				Genes with GO Terms in Model
346 GO Counts	346 GO Terms	GO Term Counts Table	Count	359 Protein Coding Genes in Model	125 Unmodeled Genes	274 Genes with Primary GO Label (UniProt)	15 Unmodeled Genes with GO Label	259 Modeled Genes with Primary GO Label (UniProt)	100 Modeled Genes without GO Label	229 Named + Modeled Genes with GO terms	Gene Code
GO:0044210	de novo' CTP biosynthetic process	translation	56	MG_001	MG_002	MG_001	MG_054	MG_001	MG_007	pyrH	MG_434
GO:0006015	5-phosphoribose 1-diphosphate biosynthetic process	glycolytic process	11	MG_003	MG_010	MG_003	MG_056	MG_003	MG_009	prs	MG_058
GO:0009116	nucleoside metabolic process	DNA replication	10	MG_004	MG_011	MG_004	MG_057	MG_004	MG_014	pta	MG_058
GO:0009165	nucleotide biosynthetic process	transport	10	MG_005	MG_018	MG_005	MG_129	MG_005	MG_015	ackA	MG_058
GO:0006085	acetyl-CoA biosynthetic process	transcription DNA-templated	9	MG_006	MG_024	MG_006	MG_138	MG_006	MG_020	apt	MG_299
GO:0006085	acetyl-CoA biosynthetic process	ATP synthesis coupled proton transport	8	MG_007	MG_025	MG_008	MG_222	MG_008	MG_026	gapA	MG_357
GO:0006082	organic acid metabolic process	DNA repair	8	MG_008	MG_028	MG_012	MG_247	MG_012	MG_027	alaS	MG_357
GO:0006168	adenine salvage	cytoadherence to microvasculature mediated by symbiont protein	6	MG_009	MG_032	MG_013	MG_294	MG_013	MG_029	adk	MG_276
GO:0044209	AMP salvage	protein transport	6	MG_012	MG_054	MG_019	MG_332	MG_019	MG_039	argS	MG_276
GO:0006166	purine ribonucleoside salvage	SOS response	6	MG_013	MG_474	MG_021	MG_337	MG_021	MG_040	asnS	MG_276
GO:0044650	adhesion of symbiont to host cell	carbohydrate metabolic process	5	MG_014	MG_056	MG_022	MG_360	MG_022	MG_042	atpE	MG_301
GO:0006006	glucose metabolic process	cell division	5	MG_015	MG_057	MG_023	MG_388	MG_023	MG_045	atpC	MG_301
GO:0006096	glycolytic process	DNA topological change	5	MG_019	MG_060	MG_030	MG_397	MG_030	MG_052	atpD	MG_301
GO:0006419	alanyl-tRNA aminoacylation	protein folding	5	MG_020	MG_067	MG_031	MG_459	MG_031	MG_059	atpG	MG_292
GO:0044209	AMP salvage	ribosome biogenesis	5	MG_021	MG_068	MG_033	MG_505	MG_033	MG_061	atpA	MG_171
GO:0006420	arginyl-tRNA aminoacylation	tRNA processing	5	MG_022	MG_074	MG_034		MG_034	MG_063	atpH	MG_378
GO:0006421	asparaginyl-tRNA aminoacylation	cell cycle	4	MG_023	MG_076	MG_035		MG_035	MG_064	atpF	MG_113
GO:0015991	ATP hydrolysis coupled proton transport	DNA recombination	4	MG_026	MG_095	MG_036		MG_036	MG_065	atpB	MG_404
GO:0015986	ATP synthesis coupled proton transport	glycerol metabolic process	4	MG_027	MG_096	MG_037		MG_037	MG_071	ung	MG_404
GO:0015986	ATP synthesis coupled proton transport	pathogenesis	4	MG_029	MG_103	MG_038		MG_038	MG_075	mutM	MG_398
GO:0015986	ATP synthesis coupled proton transport	phosphoenolpyruvate-dependent sugar phosphotransferase system	4	MG_030	MG_108	MG_041		MG_041	MG_083	galU	MG_399
GO:0015986	ATP synthesis coupled proton transport	cell redox homeostasis	3	MG_031	MG_115	MG_043		MG_043	MG_089	manB	MG_400
GO:0015986	ATP synthesis coupled proton transport	fatty acid biosynthetic process	3	MG_033	MG_116	MG_044		MG_044	MG_091	hprK	MG_401
GO:0015986	ATP synthesis coupled proton transport	nucleotide-excision repair	3	MG_034	MG_117	MG_046		MG_046	MG_104	rpe	MG_402
GO:0015986	ATP synthesis coupled proton transport	pseudouridine synthesis	3	MG_035	MG_125	MG_047		MG_047	MG_105	rpiB	MG_403
GO:0015986	ATP synthesis coupled proton transport	regulation of transcription DNA-templated	3	MG_036	MG_129	MG_048		MG_048	MG_107	ldh	MG_405
GO:0006284	base-excision repair	rRNA processing	3	MG_037	MG_131	MG_049		MG_049	MG_109	plsC	MG_097
GO:0006284	base-excision repair	acetyl-CoA biosynthetic process	2	MG_038	MG_133	MG_050		MG_050	MG_123	cdsA	MG_498
GO:0006289	nucleotide-excision repair	AMP salvage	2	MG_039	MG_134	MG_051		MG_051	MG_127	scpA	MG_498
GO:0009058	biosynthetic process	base-excision repair	2	MG_040	MG_135	MG_053		MG_053	MG_132	ftsZ	MG_240
GO:0009058	biosynthetic process	biosynthetic process	2	MG_041	MG_138	MG_054		MG_055	MG_137	tig	MG_453
GO:0006011	UDP-glucose metabolic process	CDP-diacylglycerol biosynthetic process	2	MG_042	MG_140	MG_055		MG_058	MG_142	engB	MG_453
GO:0005975	carbohydrate metabolic process	DNA-templated transcription initiation	2	MG_043	MG_477	MG_056		MG_062	MG_149	scpB	MG_053
GO:0005975	carbohydrate metabolic process	gluconeogenesis	2	MG_044	MG_144	MG_057		MG_066	MG_172	trxA	MG_085
GO:0006109	regulation of carbohydrate metabolic process	glycine biosynthetic process	2	MG_045	MG_146	MG_058		MG_069	MG_173	pdhD	MG_085
GO:0005975	carbohydrate metabolic process	lipid metabolic process	2	MG_046	MG_147	MG_062		MG_070	MG_181	nox	MG_112
GO:0005975	carbohydrate metabolic process	NAD biosynthetic process	2	MG_047	MG_148	MG_066		MG_072	MG_183	smc	MG_396
GO:0009052	pentose-phosphate shunt non-oxidative branch	nucleoside metabolic process	2	MG_048	MG_478	MG_069		MG_073	MG_184	coaE	MG_396
GO:0005975	carbohydrate metabolic process	nucleotide biosynthetic process	2	MG_049	MG_185	MG_070		MG_077	MG_186	udk	MG_460
GO:0019752	carboxylic acid metabolic process	one-carbon metabolic process	2	MG_050	MG_199	MG_072		MG_078	MG_187	cysS	MG_460
GO:0008643	carbohydrate transport	phenylalanyl-tRNA aminoacylation	2	MG_051	MG_202	MG_073		MG_079	MG_190	mgpA	MG_119
GO:0016024	CDP-diacylglycerol biosynthetic process	protein lipoylation	2	MG_052	MG_207	MG_077		MG_080	MG_196	hmw2	MG_212
GO:0016024	CDP-diacylglycerol biosynthetic process	protein secretion	2	MG_053	MG_480	MG_078		MG_081	MG_200	hmw1	MG_437
GO:0007155	cell adhesion	purine ribonucleoside salvage	2	MG_055	MG_211	MG_079		MG_082	MG_210	hmw3	MG_192
GO:0007049	cell cycle	response to oxidative stress	2	MG_473	MG_491	MG_080		MG_084	MG_216	nrdF	MG_213
GO:0051301	cell division	SRP-dependent cotranslational protein targeting to membrane	2	MG_058	MG_219	MG_081		MG_085	MG_217	deoC	MG_213
GO:0007059	chromosome segregation	tRNA threonylcarbamoyladenosine modification	2	MG_059	MG_220	MG_082		MG_086	MG_225	tdk	MG_213
GO:0007049	cell cycle	UMP salvage	2	MG_061	MG_222	MG_084		MG_087	MG_226	recA	MG_224
GO:0051301	cell division	5-phosphoribose 1-diphosphate biosynthetic process	1	MG_062	MG_223	MG_085		MG_088	MG_230	recU	MG_224
GO:0007049	cell cycle	adenine salvage	1	MG_063	MG_233	MG_086		MG_090	MG_236	ruvA	MG_238
GO:0051301	cell division	adhesion of symbiont to host cell	1	MG_064	MG_237	MG_087		MG_092	MG_245	ruvB	MG_238
GO:0006457	protein folding	alanyl-tRNA aminoacylation	1	MG_065	MG_241	MG_088		MG_093	MG_250	uvrC	MG_238
GO:0007049	cell cycle	arginyl-tRNA aminoacylation	1	MG_066	MG_242	MG_090		MG_094	MG_258	nfo	MG_335
GO:0051301	cell division	asparaginyl-tRNA aminoacylation	1	MG_069	MG_243	MG_092		MG_097	MG_259	uvrD	MG_335
GO:0051301	cell division	ATP hydrolysis coupled proton transport	1	MG_070	MG_246	MG_093		MG_098	MG_262	ligA	MG_214
GO:0051304	chromosome separation	carbohydrate transport	1	MG_071	MG_247	MG_094		MG_099	MG_265	dnaN	MG_214
GO:0045454	cell redox homeostasis	carboxylic acid metabolic process	1	MG_072	MG_248	MG_097		MG_100	MG_277	dnaJ	MG_124
GO:0006662	glycerol ether metabolic process	cell adhesion	1	MG_073	MG_255	MG_098		MG_101	MG_288	polC	MG_124
GO:0045454	cell redox homeostasis	cellular phosphate ion homeostasis	1	MG_075	MG_494	MG_099		MG_102	MG_290	nrdE	MG_271
GO:0006096	glycolytic process	cellular protein modification process	1	MG_077	MG_256	MG_100		MG_106	MG_302	dnaE	MG_271
GO:0045454	cell redox homeostasis	chromosome condensation	1	MG_078	MG_260	MG_101		MG_110	MG_303	dnaX	MG_275
GO:0030643	cellular phosphate ion homeostasis	chromosome segregation	1	MG_079	MG_263	MG_102		MG_111	MG_304	dnaA	MG_409
GO:0045936	negative regulation of phosphate metabolic process	chromosome separation	1	MG_080	MG_267	MG_106		MG_112	MG_309	dnaB	MG_409
GO:0006464	cellular protein modification process	coenzyme A biosynthetic process	1	MG_081	MG_268	MG_110		MG_113	MG_310	gyrB	MG_012
GO:0030261	chromosome condensation	CTP salvage	1	MG_082	MG_269	MG_111		MG_114	MG_316	gyrA	MG_298
GO:0007062	sister chromatid cohesion	cysteinyl-tRNA aminoacylation	1	MG_083	MG_279	MG_112		MG_118	MG_321	topA	MG_298
GO:0015937	coenzyme A biosynthetic process	de novo' CTP biosynthetic process	1	MG_084	MG_280	MG_113		MG_119	MG_322	parE	MG_264
GO:0044211	CTP salvage	deoxyribonucleotide biosynthetic process	1	MG_085	MG_281	MG_114		MG_120	MG_324	parC	MG_382
GO:0044206	UMP salvage	deoxyribonucleotide catabolic process	1	MG_086	MG_284	MG_118		MG_121	MG_327	sigA	MG_382
GO:0006423	cysteinyl-tRNA aminoacylation	deoxyribose phosphate catabolic process	1	MG_087	MG_285	MG_119		MG_122	MG_330	nusA	MG_253
GO:0020035	cytoadherence to microvasculature mediated by symbiont protein	DNA biosynthetic process	1	MG_088	MG_286	MG_120		MG_124	MG_333	tmk	MG_191
GO:0020035	cytoadherence to microvasculature mediated by symbiont protein	DNA replication synthesis of RNA primer	1	MG_089	MG_505	MG_121		MG_126	MG_336	thyA	MG_218
GO:0009405	pathogenesis	DNA replication initiation	1	MG_090	MG_294	MG_122		MG_128	MG_342	ribF	MG_218
GO:0020035	cytoadherence to microvasculature mediated by symbiont protein	DNA restriction-modification system	1	MG_091	MG_296	MG_124		MG_130	MG_344	acpS	MG_312
GO:0009405	pathogenesis	DNA-templated transcription termination	1	MG_092	MG_306	MG_126		MG_136	MG_347	plsX	MG_312
GO:0020035	cytoadherence to microvasculature mediated by symbiont protein	dTDP biosynthetic process	1	MG_093	MG_307	MG_128		MG_139	MG_349	fba	MG_317
GO:0009405	pathogenesis	dTMP biosynthetic process	1	MG_094	MG_308	MG_129		MG_141	MG_353	pfkA	MG_317
GO:0020035	cytoadherence to microvasculature mediated by symbiont protein	dTTP biosynthetic process	1	MG_097	MG_313	MG_130		MG_143	MG_355	galE	MG_318
GO:0007157	heterophilic cell-cell adhesion via plasma membrane cell adhesion molecules	enterobacterial common antigen biosynthetic process	1	MG_098	MG_314	MG_136		MG_145	MG_356	pgi	MG_318
GO:0009405	pathogenesis	FAD biosynthetic process	1	MG_099	MG_319	MG_138		MG_150	MG_365	tpiA	MG_318
GO:0020035	cytoadherence to microvasculature mediated by symbiont protein	FMN biosynthetic process	1	MG_100	MG_320	MG_139		MG_151	MG_376	gpmI	MG_386
GO:0009263	deoxyribonucleotide biosynthetic process	fructose 1 6-bisphosphate metabolic process	1	MG_101	MG_515	MG_141		MG_152	MG_380	gltX	MG_229
GO:0006260	DNA replication	fructose 6-phosphate metabolic process	1	MG_102	MG_326	MG_143		MG_153	MG_384	glpF	MG_229
GO:0009264	deoxyribonucleotide catabolic process	galactose metabolic process	1	MG_476	MG_328	MG_145		MG_154	MG_390	glpK	MG_050
GO:0046386	deoxyribose phosphate catabolic process	glucose catabolic process	1	MG_104	MG_331	MG_150		MG_155	MG_391	folA	MG_050
GO:0071897	DNA biosynthetic process	glucose metabolic process	1	MG_105	MG_332	MG_151		MG_156	MG_408	glyA	MG_034
GO:0006310	DNA recombination	glutamyl-tRNA aminoacylation	1	MG_106	MG_516	MG_152		MG_157	MG_410	pdhC	MG_339
GO:0006281	DNA repair	glycerol catabolic process	1	MG_107	MG_337	MG_153		MG_158	MG_412	pdhB	MG_339
GO:0009432	SOS response	glycerol ether metabolic process	1	MG_109	MG_338	MG_154		MG_159	MG_425	pdhA	MG_339
GO:0006310	DNA recombination	glycerol-3-phosphate metabolic process	1	MG_110	MG_343	MG_155		MG_160	MG_427	pgk	MG_352
GO:0006281	DNA repair	glycyl-tRNA aminoacylation	1	MG_111	MG_348	MG_156		MG_161	MG_433	eno	MG_352
GO:0006310	DNA recombination	guanosine tetraphosphate biosynthetic process	1	MG_112	MG_350	MG_157		MG_162	MG_445	glyQS	MG_358
GO:0006281	DNA repair	heterophilic cell-cell adhesion via plasma membrane cell adhesion molecules	1	MG_113	MG_521	MG_158		MG_163	MG_447	spoT	MG_358
GO:0009432	SOS response	histidine biosynthetic process	1	MG_114	MG_354	MG_159		MG_164	MG_451	folD	MG_358
GO:0006310	DNA recombination	histidyl-tRNA aminoacylation	1	MG_118	MG_360	MG_160		MG_165	MG_457	hisS	MG_359
GO:0006281	DNA repair	IMP salvage	1	MG_119	MG_364	MG_161		MG_166	MG_463	hpt	MG_359
GO:0009432	SOS response	isoleucyl-tRNA aminoacylation	1	MG_120	MG_366	MG_162		MG_167	MG_467	ileS	MG_359
GO:0006281	DNA repair	leucyl-tRNA aminoacylation	1	MG_121	MG_371	MG_163		MG_168	MG_468	leuS	MG_206
GO:0009432	SOS response	lipoprotein biosynthetic process	1	MG_122	MG_373	MG_164		MG_169	MG_526	lgt	MG_206
GO:0006281	DNA repair	lysyl-tRNA aminoacylation	1	MG_123	MG_374	MG_165		MG_170	MG_470	lysS	MG_235
GO:0006281	DNA repair	membrane lipid biosynthetic process	1	MG_124	MG_377	MG_166		MG_171		tkt	MG_244
GO:0006260	DNA replication	metabolic process	1	MG_126	MG_381	MG_167		MG_174		metG	MG_244
GO:0006281	DNA repair	methionine biosynthetic process	1	MG_127	MG_524	MG_168		MG_175		rny	MG_254
GO:0006260	DNA replication	methionyl-tRNA aminoacylation	1	MG_128	MG_388	MG_169		MG_176		rnc	MG_254
GO:0006260	DNA replication	mRNA catabolic process	1	MG_130	MG_389	MG_170		MG_177		nadE	MG_001
GO:0006260	DNA replication	mRNA processing	1	MG_132	MG_395	MG_171		MG_178		nadK	MG_019
GO:0006457	protein folding	NAD metabolic process	1	MG_136	MG_397	MG_174		MG_179		deoD	MG_019
GO:0009408	response to heat	NADP biosynthetic process	1	MG_137	MG_406	MG_175		MG_180		uvrB	MG_019
GO:0006260	DNA replication	negative regulation of phosphate metabolic process	1	MG_139	MG_414	MG_176		MG_182		uvrA	MG_031
GO:0006260	DNA replication	organic acid metabolic process	1	MG_141	MG_525	MG_177		MG_188		metK	MG_231
GO:0006260	DNA replication	pentose-phosphate shunt	1	MG_142	MG_422	MG_178		MG_189		pheS	MG_261
GO:0006260	DNA replication	pentose-phosphate shunt non-oxidative branch	1	MG_143	MG_423	MG_179		MG_191		pheT	MG_315
GO:0006260	DNA replication	phosphate ion transmembrane transport	1	MG_145	MG_432	MG_180		MG_192		pstA	MG_419
GO:0006270	DNA replication initiation	phosphate-containing compound metabolic process	1	MG_149	MG_439	MG_182		MG_194		ppa	MG_469
GO:0006275	regulation of DNA replication	phosphatidylglycerol biosynthetic process	1	MG_150	MG_440	MG_188		MG_195		pgsA	MG_469
GO:0006269	DNA replication synthesis of RNA primer	phospholipid biosynthetic process	1	MG_151	MG_441	MG_189		MG_197		ptsH	MG_094
GO:0009307	DNA restriction-modification system	potassium ion transport	1	MG_152	MG_443	MG_191		MG_198		fruA	MG_438
GO:0006265	DNA topological change	prolyl-tRNA aminoacylation	1	MG_153	MG_449	MG_192		MG_201		ptsG	MG_003
GO:0006265	DNA topological change	protein catabolic process	1	MG_154	MG_450	MG_194		MG_203		ptsI	MG_004
GO:0006265	DNA topological change	protein import	1	MG_155	MG_452	MG_195		MG_204		proS	MG_122
GO:0006265	DNA topological change	protein insertion into membrane	1	MG_156	MG_456	MG_197		MG_205		lon	MG_203
GO:0006265	DNA topological change	protein refolding	1	MG_157	MG_459	MG_198		MG_206		grpE	MG_204
GO:0006352	DNA-templated transcription initiation	protein repair	1	MG_158	MG_461	MG_201		MG_208		dnaK	MG_249
GO:0006352	DNA-templated transcription initiation	protein targeting	1	MG_159		MG_203		MG_209		groS	MG_428
GO:0006353	DNA-templated transcription termination	purine nucleotide biosynthetic process	1	MG_160		MG_204		MG_212		secA	MG_141
GO:0031564	transcription antitermination	pyrimidine nucleobase metabolic process	1	MG_161		MG_205		MG_213		yidC	MG_141
GO:0006233	dTDP biosynthetic process	pyrimidine nucleoside metabolic process	1	MG_162		MG_206		MG_214		lplA	MG_006
GO:0006231	dTMP biosynthetic process	regulation of carbohydrate metabolic process	1	MG_163		MG_208		MG_215		groL	MG_227
GO:0006235	dTTP biosynthetic process	regulation of DNA replication	1	MG_164		MG_209		MG_218		msrB	MG_227
GO:0009246	enterobacterial common antigen biosynthetic process	regulation of DNA-templated transcription elongation	1	MG_165		MG_212		MG_221		secG	MG_517
GO:0006071	glycerol metabolic process	regulation of translation	1	MG_166		MG_213		MG_224		oppB	MG_517
GO:0046467	membrane lipid biosynthetic process	regulation of translational fidelity	1	MG_167		MG_214		MG_227		oppC	MG_517
GO:0006747	FAD biosynthetic process	removal of superoxide radicals	1	MG_168		MG_215		MG_228		oppD	MG_145
GO:0009398	FMN biosynthetic process	response to heat	1	MG_169		MG_218		MG_229		oppF	MG_145
GO:0009231	riboflavin biosynthetic process	riboflavin biosynthetic process	1	MG_170		MG_221		MG_231		secY	MG_145
GO:0006633	fatty acid biosynthetic process	RNA processing	1	MG_171		MG_222		MG_232		truA	MG_482
GO:0006633	fatty acid biosynthetic process	rRNA catabolic process	1	MG_172		MG_224		MG_234		deoA	MG_287
GO:0006633	fatty acid biosynthetic process	S-adenosylmethionine biosynthetic process	1	MG_173		MG_227		MG_235		greA	MG_368
GO:0008654	phospholipid biosynthetic process	selenocysteinyl-tRNA(Sec) biosynthetic process	1	MG_174		MG_228		MG_238		rpoE	MG_368
GO:0030388	fructose 1 6-bisphosphate metabolic process	seryl-tRNA aminoacylation	1	MG_175		MG_229		MG_239		hrcA	MG_023
GO:0006096	glycolytic process	sister chromatid cohesion	1	MG_176		MG_231		MG_240		rplA	MG_023
GO:0006002	fructose 6-phosphate metabolic process	tetrahydrofolate interconversion	1	MG_177		MG_232		MG_244		trxB	MG_215
GO:0006012	galactose metabolic process	thiamine biosynthetic process	1	MG_178		MG_234		MG_249		rsgA	MG_118
GO:0006094	gluconeogenesis	thiamine diphosphate biosynthetic process	1	MG_179		MG_235		MG_251		der	MG_111
GO:0006096	glycolytic process	threonyl-tRNA aminoacylation	1	MG_180		MG_238		MG_252		rplJ	MG_111
GO:0006094	gluconeogenesis	transcription antitermination	1	MG_181		MG_239		MG_253		era	MG_431
GO:0006096	glycolytic process	tRNA aminoacylation for protein translation	1	MG_182		MG_240		MG_254		rbgA	MG_431
GO:0006098	pentose-phosphate shunt	tRNA modification	1	MG_183		MG_244		MG_257		rnj	MG_431
GO:0006007	glucose catabolic process	tRNA thio-modification	1	MG_184		MG_247		MG_261		rbfA	MG_430
GO:0006096	glycolytic process	tRNA wobble uridine modification	1	MG_186		MG_249		MG_264		serS	MG_430
GO:0006424	glutamyl-tRNA aminoacylation	tryptophanyl-tRNA aminoacylation	1	MG_187		MG_251		MG_266		ffh	MG_462
GO:0006071	glycerol metabolic process	tyrosyl-tRNA aminoacylation	1	MG_188		MG_252		MG_270		ftsY	MG_033
GO:0006071	glycerol metabolic process	UDP-glucose metabolic process	1	MG_189		MG_253		MG_271		thiI	MG_369
GO:0006072	glycerol-3-phosphate metabolic process	uracil salvage	1	MG_190		MG_254		MG_272		thrS	MG_038
GO:0019563	glycerol catabolic process	valyl-tRNA aminoacylation	1	MG_191		MG_257		MG_273		rpoA	MG_038
GO:0006071	glycerol metabolic process	Total	347	MG_192		MG_261		MG_274		mraZ	MG_038
GO:0006545	glycine biosynthetic process			MG_194		MG_264		MG_275		rpoC	MG_228
GO:0009165	nucleotide biosynthetic process			MG_195		MG_266		MG_276		rpoB	MG_228
GO:0006730	one-carbon metabolic process			MG_196		MG_270		MG_278		rpmG2	MG_228
GO:0006545	glycine biosynthetic process			MG_197		MG_271		MG_282		rpsB	MG_394
GO:0035999	tetrahydrofolate interconversion			MG_198		MG_272		MG_283		rplK	MG_394
GO:0006096	glycolytic process			MG_200		MG_273		MG_287		rpsL	MG_272
GO:0006096	glycolytic process			MG_201		MG_274		MG_289		rpsG	MG_273
GO:0006096	glycolytic process			MG_203		MG_275		MG_291		rpsF	MG_274
GO:0006096	glycolytic process			MG_204		MG_276		MG_292		rpsR	MG_300
GO:0006096	glycolytic process			MG_205		MG_278		MG_293		rplI	MG_407
GO:0006426	glycyl-tRNA aminoacylation			MG_206		MG_282		MG_295		gatA	MG_251
GO:0015970	guanosine tetraphosphate biosynthetic process			MG_208		MG_283		MG_297		gatB	MG_278
GO:0000105	histidine biosynthetic process			MG_209		MG_287		MG_298		def	MG_013
GO:0009086	methionine biosynthetic process			MG_210		MG_289		MG_299		rpsJ	MG_013
GO:0006164	purine nucleotide biosynthetic process			MG_481		MG_291		MG_300		rplC	MG_013
GO:0006427	histidyl-tRNA aminoacylation			MG_482		MG_292		MG_301		rplD	MG_035
GO:0032264	IMP salvage			MG_212		MG_293		MG_305		rplW	MG_458
GO:0006166	purine ribonucleoside salvage			MG_213		MG_294		MG_311		rplB	MG_458
GO:0006428	isoleucyl-tRNA aminoacylation			MG_214		MG_295		MG_312		rpsS	MG_345
GO:0006429	leucyl-tRNA aminoacylation			MG_215		MG_297		MG_315		rplV	MG_266
GO:0006629	lipid metabolic process			MG_216		MG_298		MG_317		rpsC	MG_293
GO:0006629	lipid metabolic process			MG_217		MG_299		MG_318		rplP	MG_385
GO:0042158	lipoprotein biosynthetic process			MG_218		MG_300		MG_323		rpmC	MG_086
GO:0009249	protein lipoylation			MG_221		MG_301		MG_325		rpsQ	MG_086
GO:0006430	lysyl-tRNA aminoacylation			MG_224		MG_305		MG_329		rplN	MG_136
GO:0008152	metabolic process			MG_225		MG_311		MG_334		rplX	MG_066
GO:0006431	methionyl-tRNA aminoacylation			MG_226		MG_312		MG_335		rplE	MG_021
GO:0006402	mRNA catabolic process			MG_227		MG_315		MG_339		rpsZ	MG_130
GO:0006397	mRNA processing			MG_228		MG_317		MG_340		rpsH	MG_367
GO:0016075	rRNA catabolic process			MG_229		MG_318		MG_341		rplF	MG_367
GO:0006364	rRNA processing			MG_230		MG_323		MG_345		rplR	MG_367
GO:0009435	NAD biosynthetic process			MG_231		MG_325		MG_346		rpsE	MG_037
GO:0009435	NAD biosynthetic process			MG_232		MG_329		MG_351		rplO	MG_383
GO:0019674	NAD metabolic process			MG_234		MG_332		MG_352		rpmJ	MG_128
GO:0006741	NADP biosynthetic process			MG_235		MG_334		MG_357		rpsM	MG_128
GO:0009116	nucleoside metabolic process			MG_236		MG_335		MG_358		rpsK	MG_049
GO:0006289	nucleotide-excision repair			MG_238		MG_337		MG_359		rplQ	MG_073
GO:0009432	SOS response			MG_239		MG_339		MG_361		rpmI	MG_073
GO:0006289	nucleotide-excision repair			MG_240		MG_340		MG_362		rplT	MG_421
GO:0009432	SOS response			MG_244		MG_341		MG_363		rpsU	MG_421
GO:0006730	one-carbon metabolic process			MG_245		MG_345		MG_367		rplU	MG_047
GO:0006556	S-adenosylmethionine biosynthetic process			MG_249		MG_346		MG_368		rpmA	MG_047
GO:0006432	phenylalanyl-tRNA aminoacylation			MG_250		MG_351		MG_369		rpmE	MG_194
GO:0006432	phenylalanyl-tRNA aminoacylation			MG_251		MG_352		MG_370		rpsD	MG_195
GO:0035435	phosphate ion transmembrane transport			MG_252		MG_357		MG_372		rpmG1	MG_411
GO:0006796	phosphate-containing compound metabolic process			MG_253		MG_358		MG_375		rplL	MG_351
GO:0006655	phosphatidylglycerol biosynthetic process			MG_254		MG_359		MG_378		rpmF	MG_114
GO:0009401	phosphoenolpyruvate-dependent sugar phosphotransferase system			MG_257		MG_360		MG_379		rpsT	MG_041
GO:0006355	regulation of transcription DNA-templated			MG_258		MG_361		MG_382		rpsI	MG_041
GO:0006351	transcription DNA-templated			MG_259		MG_362		MG_383		rplM	MG_041
GO:0009401	phosphoenolpyruvate-dependent sugar phosphotransferase system			MG_261		MG_363		MG_385		rpsO	MG_062
GO:0009401	phosphoenolpyruvate-dependent sugar phosphotransferase system			MG_262		MG_367		MG_386		rpmB	MG_069
GO:0009401	phosphoenolpyruvate-dependent sugar phosphotransferase system			MG_498		MG_368		MG_387		frr	MG_429
GO:0006813	potassium ion transport			MG_264		MG_369		MG_392		rplS	MG_323
GO:0006433	prolyl-tRNA aminoacylation			MG_265		MG_370		MG_393		rpsP	MG_283
GO:0030163	protein catabolic process			MG_266		MG_372		MG_394		rpmH	MG_239
GO:0006457	protein folding			MG_270		MG_375		MG_396		potB	MG_201
GO:0006457	protein folding			MG_271		MG_378		MG_398		potC	MG_305
GO:0006457	protein folding			MG_272		MG_379		MG_399		ecfA1	MG_393
GO:0017038	protein import			MG_273		MG_382		MG_400		ecfA2	MG_072
GO:0006605	protein targeting			MG_274		MG_383		MG_401		p37	MG_072
GO:0051205	protein insertion into membrane			MG_275		MG_385		MG_402		p69	MG_464
GO:0015031	protein transport			MG_276		MG_386		MG_403		aspS	MG_464
GO:0009249	protein lipoylation			MG_277		MG_387		MG_404		mnmE	MG_270
GO:0042026	protein refolding			MG_278		MG_388		MG_405		tilS	MG_392
GO:0030091	protein repair			MG_282		MG_392		MG_407		mnmA	MG_448
GO:0006979	response to oxidative stress			MG_283		MG_393		MG_409		rnpA	MG_448
GO:0009306	protein secretion			MG_287		MG_394		MG_411		tsaD	MG_055
GO:0009306	protein secretion			MG_288		MG_396		MG_417		mnmG	MG_476
GO:0015031	protein transport			MG_289		MG_397		MG_418		trpS	MG_077
GO:0015031	protein transport			MG_290		MG_398		MG_419		tyrS	MG_078
GO:0015031	protein transport			MG_291		MG_399		MG_421		upp	MG_079
GO:0015031	protein transport			MG_292		MG_400		MG_424		valS	MG_080
GO:0015031	protein transport			MG_293		MG_401		MG_426			MG_170
GO:0001522	pseudouridine synthesis			MG_295		MG_402		MG_428			MG_182
GO:0008033	tRNA processing			MG_297		MG_403		MG_429			MG_182
GO:0001522	pseudouridine synthesis			MG_298		MG_404		MG_430			MG_209
GO:0001522	pseudouridine synthesis			MG_299		MG_405		MG_431			MG_370
GO:0006206	pyrimidine nucleobase metabolic process			MG_300		MG_407		MG_434			MG_051
GO:0006213	pyrimidine nucleoside metabolic process			MG_301		MG_409		MG_435			MG_051
GO:0032784	regulation of DNA-templated transcription elongation			MG_302		MG_411		MG_437			MG_282
GO:0006351	transcription DNA-templated			MG_303		MG_417		MG_438			MG_282
GO:0006355	regulation of transcription DNA-templated			MG_304		MG_418		MG_442			MG_022
GO:0006351	transcription DNA-templated			MG_305		MG_419		MG_444			MG_022
GO:0006355	regulation of transcription DNA-templated			MG_309		MG_421		MG_446			MG_205
GO:0006351	transcription DNA-templated			MG_310		MG_424		MG_448			MG_205
GO:0006417	regulation of translation			MG_311		MG_426		MG_453			MG_082
GO:0006412	translation			MG_312		MG_428		MG_454			MG_082
GO:0006450	regulation of translational fidelity			MG_315		MG_429		MG_455			MG_098
GO:0019430	removal of superoxide radicals			MG_316		MG_430		MG_458			MG_102
GO:0006979	response to oxidative stress			MG_317		MG_431		MG_460			MG_454
GO:0042254	ribosome biogenesis			MG_318		MG_434		MG_462			MG_110
GO:0042254	ribosome biogenesis			MG_321		MG_435		MG_464			MG_329
GO:0042254	ribosome biogenesis			MG_322		MG_437		MG_465			MG_361
GO:0006412	translation			MG_323		MG_438		MG_466			MG_361
GO:0042254	ribosome biogenesis			MG_324		MG_442		MG_469			MG_387
GO:0042254	ribosome biogenesis			MG_325		MG_444		MG_473			MG_442
GO:0006396	RNA processing			MG_327		MG_446		MG_476			MG_252
GO:0006364	rRNA processing			MG_329		MG_448		MG_481			MG_139
GO:0006364	rRNA processing			MG_330		MG_453		MG_482			MG_143
GO:0097056	selenocysteinyl-tRNA(Sec) biosynthetic process			MG_333		MG_454		MG_498			MG_005
GO:0006434	seryl-tRNA aminoacylation			MG_334		MG_455		MG_517			MG_005
GO:0006614	SRP-dependent cotranslational protein targeting to membrane			MG_335		MG_458		MG_522			MG_048
GO:0006614	SRP-dependent cotranslational protein targeting to membrane			MG_517		MG_459					MG_297
GO:0009228	thiamine biosynthetic process			MG_336		MG_460					MG_372
GO:0009229	thiamine diphosphate biosynthetic process			MG_339		MG_462					MG_372
GO:0034227	tRNA thio-modification			MG_340		MG_464					MG_372
GO:0006435	threonyl-tRNA aminoacylation			MG_341		MG_465					MG_375
GO:0006351	transcription DNA-templated			MG_342		MG_466					MG_101
GO:0006351	transcription DNA-templated			MG_344		MG_469					MG_177
GO:0006351	transcription DNA-templated			MG_345		MG_473					MG_221
GO:0006351	transcription DNA-templated			MG_346		MG_476					MG_340
GO:0006351	transcription DNA-templated			MG_347		MG_481					MG_341
GO:0006412	translation			MG_349		MG_482					MG_473
GO:0006412	translation			MG_351		MG_498					MG_070
GO:0006412	translation			MG_352		MG_505					MG_081
GO:0006412	translation			MG_353		MG_517					MG_087
GO:0006412	translation			MG_355		MG_522					MG_088
GO:0006412	translation			MG_356							MG_090
GO:0006412	translation			MG_357							MG_092
GO:0006412	translation			MG_358							MG_093
GO:0006412	translation			MG_359							MG_099
GO:0006412	translation			MG_361							MG_100
GO:0006412	translation			MG_362							MG_106
GO:0006412	translation			MG_363							MG_150
GO:0006412	translation			MG_522							MG_151
GO:0006412	translation			MG_365							MG_152
GO:0006412	translation			MG_367							MG_153
GO:0006412	translation			MG_368							MG_154
GO:0006412	translation			MG_369							MG_155
GO:0006412	translation			MG_370							MG_156
GO:0006412	translation			MG_372							MG_157
GO:0006412	translation			MG_375							MG_158
GO:0006412	translation			MG_376							MG_159
GO:0006412	translation			MG_378							MG_160
GO:0006412	translation			MG_379							MG_161
GO:0006412	translation			MG_380							MG_162
GO:0006412	translation			MG_382							MG_163
GO:0006412	translation			MG_383							MG_164
GO:0006412	translation			MG_384							MG_165
GO:0006412	translation			MG_385							MG_166
GO:0006412	translation			MG_386							MG_167
GO:0006412	translation			MG_387							MG_168
GO:0006412	translation			MG_390							MG_169
GO:0006412	translation			MG_391							MG_174
GO:0006412	translation			MG_392							MG_175
GO:0006412	translation			MG_393							MG_176
GO:0006412	translation			MG_394							MG_178
GO:0006412	translation			MG_396							MG_197
GO:0006412	translation			MG_398							MG_198
GO:0006412	translation			MG_399							MG_481
GO:0006412	translation			MG_400							MG_232
GO:0006412	translation			MG_401							MG_234
GO:0006412	translation			MG_402							MG_257
GO:0006412	translation			MG_403							MG_311
GO:0006412	translation			MG_404							MG_325
GO:0006412	translation			MG_405							MG_362
GO:0006412	translation			MG_407							MG_363
GO:0006412	translation			MG_408							MG_522
GO:0006412	translation			MG_409							MG_417
GO:0006412	translation			MG_410							MG_418
GO:0006412	translation			MG_411							MG_424
GO:0006412	translation			MG_412							MG_426
GO:0006412	translation			MG_417							MG_435
GO:0006412	translation			MG_418							MG_444
GO:0006412	translation			MG_419							MG_446
GO:0006412	translation			MG_421							MG_466
GO:0006810	transport			MG_424							MG_043
GO:0006810	transport			MG_425							MG_044
GO:0006810	transport			MG_426							MG_120
GO:0006810	transport			MG_427							MG_121
GO:0006810	transport			MG_428							MG_179
GO:0006810	transport			MG_429							MG_180
GO:0006810	transport			MG_430							MG_188
GO:0006810	transport			MG_431							MG_189
GO:0006810	transport			MG_433							MG_289
GO:0006810	transport			MG_434							MG_291
GO:0006418	tRNA aminoacylation for protein translation			MG_435							MG_036
GO:0006400	tRNA modification			MG_437							MG_008
GO:0008033	tRNA processing			MG_438							MG_084
GO:0008033	tRNA processing			MG_442							MG_295
GO:0008033	tRNA processing			MG_444							MG_346
GO:0008033	tRNA processing			MG_445							MG_465
GO:0002949	tRNA threonylcarbamoyladenosine modification			MG_446							MG_046
GO:0002949	tRNA threonylcarbamoyladenosine modification			MG_447							MG_208
GO:0002098	tRNA wobble uridine modification			MG_448							MG_379
GO:0006436	tryptophanyl-tRNA aminoacylation			MG_451							MG_126
GO:0006437	tyrosyl-tRNA aminoacylation			MG_453							MG_455
GO:0044206	UMP salvage			MG_454							MG_030
GO:0006223	uracil salvage			MG_455							MG_030
GO:0006438	valyl-tRNA aminoacylation			MG_457							MG_334
				MG_458
				MG_460
				MG_462
				MG_463
				MG_464
				MG_465
				MG_466
				MG_467
				MG_468
				MG_526
				MG_469
				MG_470
