# Supplementary material for: Designing minimal genomes using whole-cell models
Source: Nat Commun. 2020 Feb 11;11:836. doi: 10.1038/s41467-020-14545-0 (PMC7012841; doi:10.1038/s41467-020-14545-0)
Supplement: Supplementary file 14 — Supplementary Data 11 [file 41467_2020_14545_MOESM14_ESM.xlsx]

## Sheet: 11
Matched Genes and GO Terms
Biological Process GO Terms obtained from UniProt.
The baseline M.genitalium whole-cell model has 259 genes of 401 genes (72% coverage) with GO terms on UniProt
Red = Unmodeled with GO Term, Blue = No GO Term
Entry	Gene names	Model Format Name	Gene name	Gene ontology (biological process) 1st	Gene ontology (biological process) 2nd	Gene ontology (biological process) 3rd	Gene ontology (biological process) All	GO ID (BP) 1st	GO ID (BP) 2nd	GO ID (BP) 3rd	GO ID (BP) All (372 in total)	All GO IDs	All Gene ontology and GO IDs	Protein names	Entry name	Organism	Length
P47247	MG001	MG_001	dnaN	DNA replication			DNA replication	GO:0006260			GO:0006260	GO:0003677; GO:0003887; GO:0005737; GO:0006260; GO:0008408; GO:0009360	cytoplasm [GO:0005737]; DNA polymerase III complex [GO:0009360]; 3'-5' exonuclease activity [GO:0008408]; DNA binding [GO:0003677]; DNA-directed DNA polymerase activity [GO:0003887]; DNA replication [GO:0006260]	Beta sliding clamp (Beta clamp) (Sliding clamp) (Beta-clamp processivity factor) (DNA polymerase III beta sliding clamp subunit) (DNA polymerase III subunit beta)	DPO3B_MYCGE	Mycoplasma genitalium (strain ATCC 33530 / G-37 / NCTC 10195)	380
P47248	MG002	MG_002												DnaJ-like protein MG002	DNAJL_MYCGE	Mycoplasma genitalium (strain ATCC 33530 / G-37 / NCTC 10195)	310
P47249	MG003	MG_003	gyrB	DNA topological change			DNA topological change	GO:0006265			GO:0006265	GO:0003677; GO:0003918; GO:0005524; GO:0005694; GO:0005737; GO:0006265; GO:0046872	chromosome [GO:0005694]; cytoplasm [GO:0005737]; ATP binding [GO:0005524]; DNA binding [GO:0003677]; DNA topoisomerase type II (ATP-hydrolyzing) activity [GO:0003918]; metal ion binding [GO:0046872]; DNA topological change [GO:0006265]	DNA gyrase subunit B (EC 5.99.1.3)	GYRB_MYCGE	Mycoplasma genitalium (strain ATCC 33530 / G-37 / NCTC 10195)	650
P47250	MG004	MG_004	gyrA	DNA topological change			DNA topological change	GO:0006265			GO:0006265	GO:0003677; GO:0003918; GO:0005524; GO:0005694; GO:0005737; GO:0006265	chromosome [GO:0005694]; cytoplasm [GO:0005737]; ATP binding [GO:0005524]; DNA binding [GO:0003677]; DNA topoisomerase type II (ATP-hydrolyzing) activity [GO:0003918]; DNA topological change [GO:0006265]	DNA gyrase subunit A (EC 5.99.1.3)	GYRA_MYCGE	Mycoplasma genitalium (strain ATCC 33530 / G-37 / NCTC 10195)	836
P47251	MG005	MG_005	serS	selenocysteinyl-tRNA(Sec) biosynthetic process	seryl-tRNA aminoacylation		selenocysteinyl-tRNA(Sec) biosynthetic process, seryl-tRNA aminoacylation	GO:0097056	GO:0006434		GO:0097056,GO:0006434	GO:0004828; GO:0005524; GO:0005737; GO:0006434; GO:0097056	cytoplasm [GO:0005737]; ATP binding [GO:0005524]; serine-tRNA ligase activity [GO:0004828]; selenocysteinyl-tRNA(Sec) biosynthetic process [GO:0097056]; seryl-tRNA aminoacylation [GO:0006434]	Serine--tRNA ligase (EC 6.1.1.11) (Seryl-tRNA synthetase) (SerRS) (Seryl-tRNA(Ser/Sec) synthetase)	SYS_MYCGE	Mycoplasma genitalium (strain ATCC 33530 / G-37 / NCTC 10195)	417
P47252	MG006	MG_006	tmk	dTDP biosynthetic process			dTDP biosynthetic process	GO:0006233			GO:0006233	GO:0004798; GO:0005524; GO:0006233	ATP binding [GO:0005524]; thymidylate kinase activity [GO:0004798]; dTDP biosynthetic process [GO:0006233]	Thymidylate kinase (EC 2.7.4.9) (dTMP kinase)	KTHY_MYCGE	Mycoplasma genitalium (strain ATCC 33530 / G-37 / NCTC 10195)	210
P47253	MG007	MG_007												Uncharacterized protein MG007	Y007_MYCGE	Mycoplasma genitalium (strain ATCC 33530 / G-37 / NCTC 10195)	254
P47254	MG008	MG_008	mnmE	tRNA modification			tRNA modification	GO:0006400			GO:0006400	GO:0003924; GO:0005525; GO:0005737; GO:0006400; GO:0046872	cytoplasm [GO:0005737]; GTP binding [GO:0005525]; GTPase activity [GO:0003924]; metal ion binding [GO:0046872]; tRNA modification [GO:0006400]	tRNA modification GTPase MnmE (EC 3.6.-.-)	MNME_MYCGE	Mycoplasma genitalium (strain ATCC 33530 / G-37 / NCTC 10195)	442
P47255	MG009	MG_009										GO:0016888; GO:0046872	endodeoxyribonuclease activity, producing 5'-phosphomonoesters [GO:0016888]; metal ion binding [GO:0046872]	Uncharacterized metal-dependent hydrolase MG009 (EC 3.1.-.-)	Y009_MYCGE	Mycoplasma genitalium (strain ATCC 33530 / G-37 / NCTC 10195)	262
P47256	MG010	MG_010												Uncharacterized protein MG010	Y010_MYCGE	Mycoplasma genitalium (strain ATCC 33530 / G-37 / NCTC 10195)	218
P47257	MG011	MG_011										GO:0003824; GO:0005524; GO:0046872	ATP binding [GO:0005524]; catalytic activity [GO:0003824]; metal ion binding [GO:0046872]	Uncharacterized protein MG011	Y011_MYCGE	Mycoplasma genitalium (strain ATCC 33530 / G-37 / NCTC 10195)	287
P47258	MG012	MG_012		cellular protein modification process			cellular protein modification process	GO:0006464			GO:0006464	GO:0003824; GO:0005524; GO:0006464; GO:0046872	ATP binding [GO:0005524]; catalytic activity [GO:0003824]; metal ion binding [GO:0046872]; cellular protein modification process [GO:0006464]	Uncharacterized protein MG012	Y012_MYCGE	Mycoplasma genitalium (strain ATCC 33530 / G-37 / NCTC 10195)	287
P47259	MG013	MG_013	folD	histidine biosynthetic process	methionine biosynthetic process	purine nucleotide biosynthetic process	histidine biosynthetic process, methionine biosynthetic process, purine nucleotide biosynthetic process	GO:0000105	GO:0009086	GO:0006164	GO:0000105,GO:0009086,GO:0006164	GO:0000105; GO:0004477; GO:0004488; GO:0006164; GO:0009086; GO:0035999	methenyltetrahydrofolate cyclohydrolase activity [GO:0004477]; methylenetetrahydrofolate dehydrogenase (NADP+) activity [GO:0004488]; histidine biosynthetic process [GO:0000105]; methionine biosynthetic process [GO:0009086]; purine nucleotide biosynthetic process [GO:0006164]; tetrahydrofolate interconversion [GO:0035999]	Bifunctional protein FolD [Includes: Methylenetetrahydrofolate dehydrogenase (EC 1.5.1.5); Methenyltetrahydrofolate cyclohydrolase (EC 3.5.4.9)]	FOLD_MYCGE	Mycoplasma genitalium (strain ATCC 33530 / G-37 / NCTC 10195)	273
P47260	MG014	MG_014										GO:0005524; GO:0005886; GO:0016021; GO:0042626	integral component of membrane [GO:0016021]; plasma membrane [GO:0005886]; ATP binding [GO:0005524]; ATPase activity, coupled to transmembrane movement of substances [GO:0042626]	Putative ABC transporter ATP-binding protein MG014	Y014_MYCGE	Mycoplasma genitalium (strain ATCC 33530 / G-37 / NCTC 10195)	623
P47261	MG015	MG_015										GO:0005524; GO:0005886; GO:0016021; GO:0042626	integral component of membrane [GO:0016021]; plasma membrane [GO:0005886]; ATP binding [GO:0005524]; ATPase activity, coupled to transmembrane movement of substances [GO:0042626]	Putative ABC transporter ATP-binding protein MG015	Y015_MYCGE	Mycoplasma genitalium (strain ATCC 33530 / G-37 / NCTC 10195)	589
P47264	MG018	MG_018										GO:0004386; GO:0005524; GO:0008270	ATP binding [GO:0005524]; helicase activity [GO:0004386]; zinc ion binding [GO:0008270]	Uncharacterized ATP-dependent helicase MG018 (EC 3.6.4.-)	Y018_MYCGE	Mycoplasma genitalium (strain ATCC 33530 / G-37 / NCTC 10195)	1031
P47265	MG019	MG_019	dnaJ	DNA replication	protein folding	response to heat	DNA replication, protein folding, response to heat	GO:0006260	GO:0006457	GO:0009408	GO:0006260,GO:0006457,GO:0009408	GO:0005524; GO:0005737; GO:0006260; GO:0006457; GO:0009408; GO:0031072; GO:0046872; GO:0051082	cytoplasm [GO:0005737]; ATP binding [GO:0005524]; heat shock protein binding [GO:0031072]; metal ion binding [GO:0046872]; unfolded protein binding [GO:0051082]; DNA replication [GO:0006260]; protein folding [GO:0006457]; response to heat [GO:0009408]	Chaperone protein DnaJ	DNAJ_MYCGE	Mycoplasma genitalium (strain ATCC 33530 / G-37 / NCTC 10195)	389
P47266	MG020	MG_020	pip									GO:0004177; GO:0005737	cytoplasm [GO:0005737]; aminopeptidase activity [GO:0004177]	Putative proline iminopeptidase (PIP) (EC 3.4.11.5) (Prolyl aminopeptidase) (PAP)	PIP_MYCGE	Mycoplasma genitalium (strain ATCC 33530 / G-37 / NCTC 10195)	308
P47267	MG021	MG_021	metG	methionyl-tRNA aminoacylation			methionyl-tRNA aminoacylation	GO:0006431			GO:0006431	GO:0004825; GO:0005524; GO:0005737; GO:0006431; GO:0046872	cytoplasm [GO:0005737]; ATP binding [GO:0005524]; metal ion binding [GO:0046872]; methionine-tRNA ligase activity [GO:0004825]; methionyl-tRNA aminoacylation [GO:0006431]	Methionine--tRNA ligase (EC 6.1.1.10) (Methionyl-tRNA synthetase) (MetRS)	SYM_MYCGE	Mycoplasma genitalium (strain ATCC 33530 / G-37 / NCTC 10195)	512
P47268	MG022	MG_022	rpoE	regulation of transcription, DNA-templated	transcription, DNA-templated		regulation of transcription, DNA-templated, transcription, DNA-templated	GO:0006355	GO:0006351		GO:0006355,GO:0006351	GO:0003899; GO:0006351; GO:0006355	DNA-directed 5'-3' RNA polymerase activity [GO:0003899]; regulation of transcription, DNA-templated [GO:0006355]; transcription, DNA-templated [GO:0006351]	Probable DNA-directed RNA polymerase subunit delta (RNAP delta factor)	RPOE_MYCGE	Mycoplasma genitalium (strain ATCC 33530 / G-37 / NCTC 10195)	145
P47269	MG023	MG_023	fba	fructose 1,6-bisphosphate metabolic process	glycolytic process		fructose 1, 6-bisphosphate metabolic process, glycolytic process	GO:0030388	GO:0006096		GO:0030388,GO:0006096	GO:0004332; GO:0006096; GO:0008270; GO:0030388	fructose-bisphosphate aldolase activity [GO:0004332]; zinc ion binding [GO:0008270]; fructose 1,6-bisphosphate metabolic process [GO:0030388]; glycolytic process [GO:0006096]	Fructose-bisphosphate aldolase (FBP aldolase) (FBPA) (EC 4.1.2.13) (Fructose-1,6-bisphosphate aldolase)	ALF_MYCGE	Mycoplasma genitalium (strain ATCC 33530 / G-37 / NCTC 10195)	288
P47270	MG024	MG_024	ychF									GO:0005524; GO:0005525; GO:0046872	ATP binding [GO:0005524]; GTP binding [GO:0005525]; metal ion binding [GO:0046872]	Ribosome-binding ATPase YchF	YCHF_MYCGE	Mycoplasma genitalium (strain ATCC 33530 / G-37 / NCTC 10195)	367
P47271	MG025	MG_025										GO:0016757	transferase activity, transferring glycosyl groups [GO:0016757]	Uncharacterized glycosyltransferase MG025 (EC 2.4.-.-)	Y025_MYCGE	Mycoplasma genitalium (strain ATCC 33530 / G-37 / NCTC 10195)	298
P47272	MG026	MG_026	efp									GO:0003746; GO:0005737	cytoplasm [GO:0005737]; translation elongation factor activity [GO:0003746]	Elongation factor P (EF-P)	EFP_MYCGE	Mycoplasma genitalium (strain ATCC 33530 / G-37 / NCTC 10195)	190
P47273	MG027	MG_027												Uncharacterized protein MG027	Y027_MYCGE	Mycoplasma genitalium (strain ATCC 33530 / G-37 / NCTC 10195)	151
P47274	MG028	MG_028										GO:0005886; GO:0016021	integral component of membrane [GO:0016021]; plasma membrane [GO:0005886]	Uncharacterized protein MG028	Y028_MYCGE	Mycoplasma genitalium (strain ATCC 33530 / G-37 / NCTC 10195)	201
P47275	MG029	MG_029												Uncharacterized protein MG029	Y029_MYCGE	Mycoplasma genitalium (strain ATCC 33530 / G-37 / NCTC 10195)	186
P47276	MG030	MG_030	upp	UMP salvage	uracil salvage		UMP salvage, uracil salvage	GO:0044206	GO:0006223		GO:0044206,GO:0006223	GO:0004845; GO:0005525; GO:0006223; GO:0044206	GTP binding [GO:0005525]; uracil phosphoribosyltransferase activity [GO:0004845]; UMP salvage [GO:0044206]; uracil salvage [GO:0006223]	Uracil phosphoribosyltransferase (EC 2.4.2.9) (UMP pyrophosphorylase) (UPRTase)	UPP_MYCGE	Mycoplasma genitalium (strain ATCC 33530 / G-37 / NCTC 10195)	206
P47277	MG031	MG_031	polC	DNA replication			DNA replication	GO:0006260			GO:0006260	GO:0003677; GO:0003887; GO:0005737; GO:0006260; GO:0008408	cytoplasm [GO:0005737]; 3'-5' exonuclease activity [GO:0008408]; DNA binding [GO:0003677]; DNA-directed DNA polymerase activity [GO:0003887]; DNA replication [GO:0006260]	DNA polymerase III PolC-type (PolIII) (EC 2.7.7.7)	DPO3_MYCGE	Mycoplasma genitalium (strain ATCC 33530 / G-37 / NCTC 10195)	1451
P47278	MG032	MG_032												Uncharacterized protein MG032	Y032_MYCGE	Mycoplasma genitalium (strain ATCC 33530 / G-37 / NCTC 10195)	666
P47279	MG033	MG_033	glpF	glycerol metabolic process			glycerol metabolic process	GO:0006071			GO:0006071	GO:0005886; GO:0006071; GO:0015267; GO:0016021	integral component of membrane [GO:0016021]; plasma membrane [GO:0005886]; channel activity [GO:0015267]; glycerol metabolic process [GO:0006071]	Probable glycerol uptake facilitator protein	GLPF_MYCGE	Mycoplasma genitalium (strain ATCC 33530 / G-37 / NCTC 10195)	258
P47280	MG034	MG_034	tdk	DNA biosynthetic process			DNA biosynthetic process	GO:0071897			GO:0071897	GO:0004797; GO:0005524; GO:0005737; GO:0046872; GO:0071897	cytoplasm [GO:0005737]; ATP binding [GO:0005524]; metal ion binding [GO:0046872]; thymidine kinase activity [GO:0004797]; DNA biosynthetic process [GO:0071897]	Thymidine kinase (EC 2.7.1.21)	KITH_MYCGE	Mycoplasma genitalium (strain ATCC 33530 / G-37 / NCTC 10195)	213
P47281	MG035	MG_035	hisS	histidyl-tRNA aminoacylation			histidyl-tRNA aminoacylation	GO:0006427			GO:0006427	GO:0004821; GO:0005524; GO:0005737; GO:0006427	cytoplasm [GO:0005737]; ATP binding [GO:0005524]; histidine-tRNA ligase activity [GO:0004821]; histidyl-tRNA aminoacylation [GO:0006427]	Histidine--tRNA ligase (EC 6.1.1.21) (Histidyl-tRNA synthetase) (HisRS)	SYH_MYCGE	Mycoplasma genitalium (strain ATCC 33530 / G-37 / NCTC 10195)	414
P47282	MG036	MG_036	aspS	tRNA aminoacylation for protein translation			tRNA aminoacylation for protein translation	GO:0006418			GO:0006418	GO:0003676; GO:0004815; GO:0005524; GO:0005737; GO:0006418	cytoplasm [GO:0005737]; aspartate-tRNA ligase activity [GO:0004815]; ATP binding [GO:0005524]; nucleic acid binding [GO:0003676]; tRNA aminoacylation for protein translation [GO:0006418]	Aspartate--tRNA ligase (EC 6.1.1.12) (Aspartyl-tRNA synthetase) (AspRS)	SYD_MYCGE	Mycoplasma genitalium (strain ATCC 33530 / G-37 / NCTC 10195)	550
P47283	MG037	MG_037		NAD biosynthetic process			NAD biosynthetic process	GO:0009435			GO:0009435	GO:0004514; GO:0009435	nicotinate-nucleotide diphosphorylase (carboxylating) activity [GO:0004514]; NAD biosynthetic process [GO:0009435]	Uncharacterized protein MG037	Y037_MYCGE	Mycoplasma genitalium (strain ATCC 33530 / G-37 / NCTC 10195)	450
P47284	MG038	MG_038	glpK	glycerol-3-phosphate metabolic process	glycerol catabolic process	glycerol metabolic process	glycerol-3-phosphate metabolic process, glycerol catabolic process, glycerol metabolic process	GO:0006072	GO:0019563	GO:0006071	GO:0006072,GO:0019563,GO:0006071	GO:0004370; GO:0005524; GO:0006071; GO:0006072; GO:0019563	ATP binding [GO:0005524]; glycerol kinase activity [GO:0004370]; glycerol catabolic process [GO:0019563]; glycerol metabolic process [GO:0006071]; glycerol-3-phosphate metabolic process [GO:0006072]	Glycerol kinase (EC 2.7.1.30) (ATP:glycerol 3-phosphotransferase) (Glycerokinase) (GK)	GLPK_MYCGE	Mycoplasma genitalium (strain ATCC 33530 / G-37 / NCTC 10195)	508
P47285	MG039	MG_039										GO:0016491	oxidoreductase activity [GO:0016491]	Uncharacterized protein MG039	Y039_MYCGE	Mycoplasma genitalium (strain ATCC 33530 / G-37 / NCTC 10195)	384
P47286	MG040	MG_040										GO:0005886	plasma membrane [GO:0005886]	Uncharacterized lipoprotein MG040	Y040_MYCGE	Mycoplasma genitalium (strain ATCC 33530 / G-37 / NCTC 10195)	591
P47287	MG041	MG_041	ptsH	phosphoenolpyruvate-dependent sugar phosphotransferase system	regulation of transcription, DNA-templated	transcription, DNA-templated	phosphoenolpyruvate-dependent sugar phosphotransferase system, regulation of transcription, DNA-templated, transcription, DNA-templated	GO:0009401	GO:0006355	GO:0006351	GO:0009401,GO:0006355,GO:0006351	GO:0005737; GO:0006351; GO:0006355; GO:0009401	cytoplasm [GO:0005737]; phosphoenolpyruvate-dependent sugar phosphotransferase system [GO:0009401]; regulation of transcription, DNA-templated [GO:0006355]; transcription, DNA-templated [GO:0006351]	Phosphocarrier protein HPr (Histidine-containing protein)	PTHP_MYCGE	Mycoplasma genitalium (strain ATCC 33530 / G-37 / NCTC 10195)	88
P47288	MG042	MG_042	potA									GO:0005524; GO:0005886; GO:0015594; GO:0015595	plasma membrane [GO:0005886]; ATP binding [GO:0005524]; putrescine-importing ATPase activity [GO:0015594]; spermidine-importing ATPase activity [GO:0015595]	Spermidine/putrescine import ATP-binding protein PotA (EC 3.6.3.31)	POTA_MYCGE	Mycoplasma genitalium (strain ATCC 33530 / G-37 / NCTC 10195)	559
P47289	MG043	MG_043	potB	transport			transport	GO:0006810			GO:0006810	GO:0005886; GO:0006810; GO:0016021	integral component of membrane [GO:0016021]; plasma membrane [GO:0005886]; transport [GO:0006810]	Spermidine/putrescine transport system permease protein PotB homolog	POTB_MYCGE	Mycoplasma genitalium (strain ATCC 33530 / G-37 / NCTC 10195)	285
P47290	MG044	MG_044	potC	transport			transport	GO:0006810			GO:0006810	GO:0005886; GO:0006810; GO:0016021	integral component of membrane [GO:0016021]; plasma membrane [GO:0005886]; transport [GO:0006810]	Spermidine/putrescine transport system permease protein PotC homolog	POTC_MYCGE	Mycoplasma genitalium (strain ATCC 33530 / G-37 / NCTC 10195)	284
P47291	MG045	MG_045										GO:0005886	plasma membrane [GO:0005886]	Uncharacterized lipoprotein MG045	Y045_MYCGE	Mycoplasma genitalium (strain ATCC 33530 / G-37 / NCTC 10195)	483
P47292	MG046	MG_046	tsaD	tRNA threonylcarbamoyladenosine modification			tRNA threonylcarbamoyladenosine modification	GO:0002949			GO:0002949	GO:0002949; GO:0004222; GO:0005737; GO:0046872; GO:0061711	cytoplasm [GO:0005737]; metal ion binding [GO:0046872]; metalloendopeptidase activity [GO:0004222]; N(6)-L-threonylcarbamoyladenine synthase [GO:0061711]; tRNA threonylcarbamoyladenosine modification [GO:0002949]	tRNA N6-adenosine threonylcarbamoyltransferase (EC 2.3.1.234) (N6-L-threonylcarbamoyladenine synthase) (t(6)A synthase) (t(6)A37 threonylcarbamoyladenosine biosynthesis protein TsaD) (tRNA threonylcarbamoyladenosine biosynthesis protein TsaD)	TSAD_MYCGE	Mycoplasma genitalium (strain ATCC 33530 / G-37 / NCTC 10195)	315
P47293	MG047	MG_047	metK	one-carbon metabolic process	S-adenosylmethionine biosynthetic process		one-carbon metabolic process, S-adenosylmethionine biosynthetic process	GO:0006730	GO:0006556		GO:0006730,GO:0006556	GO:0004478; GO:0005524; GO:0005737; GO:0006556; GO:0006730; GO:0046872	cytoplasm [GO:0005737]; ATP binding [GO:0005524]; metal ion binding [GO:0046872]; methionine adenosyltransferase activity [GO:0004478]; one-carbon metabolic process [GO:0006730]; S-adenosylmethionine biosynthetic process [GO:0006556]	S-adenosylmethionine synthase (AdoMet synthase) (EC 2.5.1.6) (MAT) (Methionine adenosyltransferase)	METK_MYCGE	Mycoplasma genitalium (strain ATCC 33530 / G-37 / NCTC 10195)	383
P47294	MG048	MG_048	ffh	SRP-dependent cotranslational protein targeting to membrane			SRP-dependent cotranslational protein targeting to membrane	GO:0006614			GO:0006614	GO:0003924; GO:0005525; GO:0006614; GO:0008312; GO:0048500	signal recognition particle [GO:0048500]; 7S RNA binding [GO:0008312]; GTP binding [GO:0005525]; GTPase activity [GO:0003924]; SRP-dependent cotranslational protein targeting to membrane [GO:0006614]	Signal recognition particle protein (Fifty-four homolog)	SRP54_MYCGE	Mycoplasma genitalium (strain ATCC 33530 / G-37 / NCTC 10195)	446
P47295	MG049	MG_049	deoD	nucleoside metabolic process			nucleoside metabolic process	GO:0009116			GO:0009116	GO:0004731; GO:0009116	purine-nucleoside phosphorylase activity [GO:0004731]; nucleoside metabolic process [GO:0009116]	Purine nucleoside phosphorylase DeoD-type (PNP) (EC 2.4.2.1)	DEOD_MYCGE	Mycoplasma genitalium (strain ATCC 33530 / G-37 / NCTC 10195)	238
P47296	MG050	MG_050	deoC	deoxyribonucleotide catabolic process	deoxyribose phosphate catabolic process		deoxyribonucleotide catabolic process, deoxyribose phosphate catabolic process	GO:0009264	GO:0046386		GO:0009264,GO:0046386	GO:0004139; GO:0005737; GO:0009264; GO:0046386	cytoplasm [GO:0005737]; deoxyribose-phosphate aldolase activity [GO:0004139]; deoxyribonucleotide catabolic process [GO:0009264]; deoxyribose phosphate catabolic process [GO:0046386]	Deoxyribose-phosphate aldolase (DERA) (EC 4.1.2.4) (2-deoxy-D-ribose 5-phosphate aldolase) (Phosphodeoxyriboaldolase) (Deoxyriboaldolase)	DEOC_MYCGE	Mycoplasma genitalium (strain ATCC 33530 / G-37 / NCTC 10195)	223
P47297	MG051	MG_051	deoA	pyrimidine nucleobase metabolic process	pyrimidine nucleoside metabolic process		pyrimidine nucleobase metabolic process, pyrimidine nucleoside metabolic process	GO:0006206	GO:0006213		GO:0006206,GO:0006213	GO:0004645; GO:0006206; GO:0006213; GO:0009032; GO:0016154	phosphorylase activity [GO:0004645]; pyrimidine-nucleoside phosphorylase activity [GO:0016154]; thymidine phosphorylase activity [GO:0009032]; pyrimidine nucleobase metabolic process [GO:0006206]; pyrimidine nucleoside metabolic process [GO:0006213]	Thymidine phosphorylase (EC 2.4.2.4) (TdRPase)	TYPH_MYCGE	Mycoplasma genitalium (strain ATCC 33530 / G-37 / NCTC 10195)	421
P47298	MG052	MG_052	cdd									GO:0004126; GO:0008270	cytidine deaminase activity [GO:0004126]; zinc ion binding [GO:0008270]	Cytidine deaminase (CDA) (EC 3.5.4.5) (Cytidine aminohydrolase)	CDD_MYCGE	Mycoplasma genitalium (strain ATCC 33530 / G-37 / NCTC 10195)	130
P47299	MG053	MG_053	manB	carbohydrate metabolic process			carbohydrate metabolic process	GO:0005975			GO:0005975	GO:0000287; GO:0004615; GO:0005975	magnesium ion binding [GO:0000287]; phosphomannomutase activity [GO:0004615]; carbohydrate metabolic process [GO:0005975]	Phosphomannomutase (PMM) (EC 5.4.2.8)	MANB_MYCGE	Mycoplasma genitalium (strain ATCC 33530 / G-37 / NCTC 10195)	550
P47300	MG054	MG_054	nusG	Z - DNA-templated transcription, termination	regulation of DNA-templated transcription, elongation	transcription antitermination	DNA-templated transcription, termination, regulation of DNA-templated transcription, elongation, transcription antitermination	GO:0006353	GO:0032784	GO:0031564	GO:0006353,GO:0032784,GO:0031564	GO:0006353; GO:0031564; GO:0032784	DNA-templated transcription, termination [GO:0006353]; regulation of DNA-templated transcription, elongation [GO:0032784]; transcription antitermination [GO:0031564]	Transcription termination/antitermination protein NusG	NUSG_MYCGE	Mycoplasma genitalium (strain ATCC 33530 / G-37 / NCTC 10195)	316
P47301	MG055	MG_055		protein secretion			protein secretion	GO:0009306			GO:0009306	GO:0009306; GO:0015450; GO:0016021	integral component of membrane [GO:0016021]; P-P-bond-hydrolysis-driven protein transmembrane transporter activity [GO:0015450]; protein secretion [GO:0009306]	Uncharacterized protein MG055	Y055_MYCGE	Mycoplasma genitalium (strain ATCC 33530 / G-37 / NCTC 10195)	123
P47302	MG056	MG_056	rsmI	Z - rRNA processing			rRNA processing	GO:0006364			GO:0006364	GO:0005737; GO:0006364; GO:0008168	cytoplasm [GO:0005737]; methyltransferase activity [GO:0008168]; rRNA processing [GO:0006364]	Ribosomal RNA small subunit methyltransferase I (EC 2.1.1.198) (16S rRNA 2'-O-ribose C1402 methyltransferase) (rRNA (cytidine-2'-O-)-methyltransferase RsmI)	RSMI_MYCGE	Mycoplasma genitalium (strain ATCC 33530 / G-37 / NCTC 10195)	277
P47303	MG057	MG_057	rnmV	Z - rRNA processing			rRNA processing	GO:0006364			GO:0006364	GO:0005737; GO:0006364; GO:0019843; GO:0043822; GO:0046872	cytoplasm [GO:0005737]; metal ion binding [GO:0046872]; ribonuclease M5 activity [GO:0043822]; rRNA binding [GO:0019843]; rRNA processing [GO:0006364]	Ribonuclease M5 (EC 3.1.26.8) (RNase M5) (Ribosomal RNA terminal maturase M5)	RNM5_MYCGE	Mycoplasma genitalium (strain ATCC 33530 / G-37 / NCTC 10195)	178
P47304	MG058	MG_058	prs	5-phosphoribose 1-diphosphate biosynthetic process	nucleoside metabolic process	nucleotide biosynthetic process	5-phosphoribose 1-diphosphate biosynthetic process, nucleoside metabolic process, nucleotide biosynthetic process	GO:0006015	GO:0009116	GO:0009165	GO:0006015,GO:0009116,GO:0009165	GO:0000287; GO:0004749; GO:0005524; GO:0005737; GO:0006015; GO:0009116; GO:0009156; GO:0009165; GO:0016301	cytoplasm [GO:0005737]; ATP binding [GO:0005524]; kinase activity [GO:0016301]; magnesium ion binding [GO:0000287]; ribose phosphate diphosphokinase activity [GO:0004749]; 5-phosphoribose 1-diphosphate biosynthetic process [GO:0006015]; nucleoside metabolic process [GO:0009116]; nucleotide biosynthetic process [GO:0009165]; ribonucleoside monophosphate biosynthetic process [GO:0009156]	Ribose-phosphate pyrophosphokinase (RPPK) (EC 2.7.6.1) (5-phospho-D-ribosyl alpha-1-diphosphate) (Phosphoribosyl diphosphate synthase) (Phosphoribosyl pyrophosphate synthase) (P-Rib-PP synthase) (PRPP synthase) (PRPPase)	KPRS_MYCGE	Mycoplasma genitalium (strain ATCC 33530 / G-37 / NCTC 10195)	332
P47305	MG059	MG_059	smpB									GO:0003723; GO:0005737	cytoplasm [GO:0005737]; RNA binding [GO:0003723]	SsrA-binding protein (Small protein B)	SSRP_MYCGE	Mycoplasma genitalium (strain ATCC 33530 / G-37 / NCTC 10195)	145
P47306	MG060	MG_060										GO:0016757	transferase activity, transferring glycosyl groups [GO:0016757]	Uncharacterized glycosyltransferase MG060 (EC 2.4.-.-)	Y060_MYCGE	Mycoplasma genitalium (strain ATCC 33530 / G-37 / NCTC 10195)	297
P47307	MG061	MG_061										GO:0005886; GO:0016021	integral component of membrane [GO:0016021]; plasma membrane [GO:0005886]	Major facilitator superfamily transporter MG061	Y061_MYCGE	Mycoplasma genitalium (strain ATCC 33530 / G-37 / NCTC 10195)	567
P47308	MG062	MG_062	fruA	phosphoenolpyruvate-dependent sugar phosphotransferase system			phosphoenolpyruvate-dependent sugar phosphotransferase system	GO:0009401			GO:0009401	GO:0005351; GO:0005886; GO:0009401; GO:0016021; GO:0016301; GO:0022877	integral component of membrane [GO:0016021]; plasma membrane [GO:0005886]; kinase activity [GO:0016301]; protein-N(PI)-phosphohistidine-fructose phosphotransferase system transporter activity [GO:0022877]; sugar:proton symporter activity [GO:0005351]; phosphoenolpyruvate-dependent sugar phosphotransferase system [GO:0009401]	PTS system fructose-specific EIIABC component (EIIABC-Fru) [Includes: PTS system fructose-specific EIIA component (EII-Fru) (Fructose-specific phosphotransferase enzyme IIA component); PTS system fructose-specific EIIB component (EC 2.7.1.202) (EIII-Fru) (Fructose-specific phosphotransferase enzyme IIB component); PTS system fructose-specific EIIC component (Fructose permease IIC component)]	PTF3A_MYCGE	Mycoplasma genitalium (strain ATCC 33530 / G-37 / NCTC 10195)	680
Q49396	MG063	MG_063	fruK									GO:0005524; GO:0008662	1-phosphofructokinase activity [GO:0008662]; ATP binding [GO:0005524]	Putative 1-phosphofructokinase (EC 2.7.1.56) (Fructose 1-phosphate kinase)	FRUK_MYCGE	Mycoplasma genitalium (strain ATCC 33530 / G-37 / NCTC 10195)	303
P47310	MG064	MG_064										GO:0005886; GO:0016021	integral component of membrane [GO:0016021]; plasma membrane [GO:0005886]	Uncharacterized ABC transporter permease MG064	Y064_MYCGE	Mycoplasma genitalium (strain ATCC 33530 / G-37 / NCTC 10195)	1331
P47311	MG065	MG_065										GO:0005524; GO:0016887	ATP binding [GO:0005524]; ATPase activity [GO:0016887]	Putative ABC transporter ATP-binding protein MG065	Y065_MYCGE	Mycoplasma genitalium (strain ATCC 33530 / G-37 / NCTC 10195)	466
P47312	MG066	MG_066	tkt	metabolic process			metabolic process	GO:0008152			GO:0008152	GO:0004802; GO:0008152; GO:0046872	metal ion binding [GO:0046872]; transketolase activity [GO:0004802]; metabolic process [GO:0008152]	Transketolase (TK) (EC 2.2.1.1)	TKT_MYCGE	Mycoplasma genitalium (strain ATCC 33530 / G-37 / NCTC 10195)	648
P47313	MG067	MG_067										GO:0005886	plasma membrane [GO:0005886]	Uncharacterized lipoprotein MG067	Y067_MYCGE	Mycoplasma genitalium (strain ATCC 33530 / G-37 / NCTC 10195)	516
P47314	MG068	MG_068										GO:0005886	plasma membrane [GO:0005886]	Uncharacterized lipoprotein MG068	Y068_MYCGE	Mycoplasma genitalium (strain ATCC 33530 / G-37 / NCTC 10195)	474
P47315	MG069	MG_069	ptsG	phosphoenolpyruvate-dependent sugar phosphotransferase system			phosphoenolpyruvate-dependent sugar phosphotransferase system	GO:0009401			GO:0009401	GO:0005886; GO:0008982; GO:0009401; GO:0016021; GO:0016301	integral component of membrane [GO:0016021]; plasma membrane [GO:0005886]; kinase activity [GO:0016301]; protein-N(PI)-phosphohistidine-sugar phosphotransferase activity [GO:0008982]; phosphoenolpyruvate-dependent sugar phosphotransferase system [GO:0009401]	PTS system glucose-specific EIICBA component (EC 2.7.1.199) (EII-Glc/EIII-Glc) (EIICBA-Glc) (EIICBA-Glc 1) [Includes: Glucose permease IIC component (PTS system glucose-specific EIIC component); Glucose-specific phosphotransferase enzyme IIB component (PTS system glucose-specific EIIB component); Glucose-specific phosphotransferase enzyme IIA component (PTS system glucose-specific EIIA component)]	PTG3C_MYCGE	Mycoplasma genitalium (strain ATCC 33530 / G-37 / NCTC 10195)	908
P47316	MG070	MG_070	rpsB	translation			translation	GO:0006412			GO:0006412	GO:0003735; GO:0006412; GO:0015935	small ribosomal subunit [GO:0015935]; structural constituent of ribosome [GO:0003735]; translation [GO:0006412]	30S ribosomal protein S2	RS2_MYCGE	Mycoplasma genitalium (strain ATCC 33530 / G-37 / NCTC 10195)	284
P47317	MG071	MG_071	pacL									GO:0005524; GO:0005886; GO:0016021; GO:0016787; GO:0046872	integral component of membrane [GO:0016021]; plasma membrane [GO:0005886]; ATP binding [GO:0005524]; hydrolase activity [GO:0016787]; metal ion binding [GO:0046872]	Probable cation-transporting P-type ATPase (EC 3.6.3.-)	ATCL_MYCGE	Mycoplasma genitalium (strain ATCC 33530 / G-37 / NCTC 10195)	874
P47318	MG072	MG_072	secA	protein import	protein targeting		protein import, protein targeting	GO:0017038	GO:0006605		GO:0017038,GO:0006605	GO:0005524; GO:0005737; GO:0005886; GO:0006605; GO:0017038	cytoplasm [GO:0005737]; plasma membrane [GO:0005886]; ATP binding [GO:0005524]; protein import [GO:0017038]; protein targeting [GO:0006605]	Protein translocase subunit SecA	SECA_MYCGE	Mycoplasma genitalium (strain ATCC 33530 / G-37 / NCTC 10195)	806
P47319	MG073	MG_073	uvrB	nucleotide-excision repair	SOS response		nucleotide-excision repair, SOS response	GO:0006289	GO:0009432		GO:0006289,GO:0009432	GO:0003677; GO:0005524; GO:0005737; GO:0006289; GO:0009381; GO:0009432	cytoplasm [GO:0005737]; ATP binding [GO:0005524]; DNA binding [GO:0003677]; excinuclease ABC activity [GO:0009381]; nucleotide-excision repair [GO:0006289]; SOS response [GO:0009432]	UvrABC system protein B (Protein UvrB) (Excinuclease ABC subunit B)	UVRB_MYCGE	Mycoplasma genitalium (strain ATCC 33530 / G-37 / NCTC 10195)	656
P47320	MG074	MG_074												Uncharacterized protein MG074	Y074_MYCGE	Mycoplasma genitalium (strain ATCC 33530 / G-37 / NCTC 10195)	137
P47321	MG075	MG_075										GO:0005886; GO:0016021	integral component of membrane [GO:0016021]; plasma membrane [GO:0005886]	Uncharacterized protein MG075	Y075_MYCGE	Mycoplasma genitalium (strain ATCC 33530 / G-37 / NCTC 10195)	1024
P47322	MG076	MG_076										GO:0005886; GO:0016021	integral component of membrane [GO:0016021]; plasma membrane [GO:0005886]	Uncharacterized protein MG076	Y076_MYCGE	Mycoplasma genitalium (strain ATCC 33530 / G-37 / NCTC 10195)	138
P47323	MG077	MG_077	oppB	protein transport			protein transport	GO:0015031			GO:0015031	GO:0005886; GO:0015031; GO:0016021	integral component of membrane [GO:0016021]; plasma membrane [GO:0005886]; protein transport [GO:0015031]	Oligopeptide transport system permease protein OppB	OPPB_MYCGE	Mycoplasma genitalium (strain ATCC 33530 / G-37 / NCTC 10195)	407
P47324	MG078	MG_078	oppC	protein transport			protein transport	GO:0015031			GO:0015031	GO:0005886; GO:0015031; GO:0016021	integral component of membrane [GO:0016021]; plasma membrane [GO:0005886]; protein transport [GO:0015031]	Oligopeptide transport system permease protein OppC	OPPC_MYCGE	Mycoplasma genitalium (strain ATCC 33530 / G-37 / NCTC 10195)	376
P47325	MG079	MG_079	oppD	protein transport			protein transport	GO:0015031			GO:0015031	GO:0005524; GO:0005886; GO:0015031; GO:0016887	plasma membrane [GO:0005886]; ATP binding [GO:0005524]; ATPase activity [GO:0016887]; protein transport [GO:0015031]	Oligopeptide transport ATP-binding protein OppD	OPPD_MYCGE	Mycoplasma genitalium (strain ATCC 33530 / G-37 / NCTC 10195)	402
P47326	MG080	MG_080	oppF	protein transport			protein transport	GO:0015031			GO:0015031	GO:0005524; GO:0005886; GO:0015031; GO:0016887	plasma membrane [GO:0005886]; ATP binding [GO:0005524]; ATPase activity [GO:0016887]; protein transport [GO:0015031]	Oligopeptide transport ATP-binding protein OppF	OPPF_MYCGE	Mycoplasma genitalium (strain ATCC 33530 / G-37 / NCTC 10195)	848
P47327	MG081	MG_081	rplK	translation			translation	GO:0006412			GO:0006412	GO:0003735; GO:0005840; GO:0006412; GO:0019843	ribosome [GO:0005840]; rRNA binding [GO:0019843]; structural constituent of ribosome [GO:0003735]; translation [GO:0006412]	50S ribosomal protein L11	RL11_MYCGE	Mycoplasma genitalium (strain ATCC 33530 / G-37 / NCTC 10195)	137
P47328	MG082	MG_082	rplA	regulation of translation	translation		regulation of translation, translation	GO:0006417	GO:0006412		GO:0006417,GO:0006412	GO:0000049; GO:0003735; GO:0006412; GO:0006417; GO:0015934; GO:0019843	large ribosomal subunit [GO:0015934]; rRNA binding [GO:0019843]; structural constituent of ribosome [GO:0003735]; tRNA binding [GO:0000049]; regulation of translation [GO:0006417]; translation [GO:0006412]	50S ribosomal protein L1	RL1_MYCGE	Mycoplasma genitalium (strain ATCC 33530 / G-37 / NCTC 10195)	226
P47329	MG083	MG_083	pth									GO:0004045; GO:0005737	cytoplasm [GO:0005737]; aminoacyl-tRNA hydrolase activity [GO:0004045]	Peptidyl-tRNA hydrolase (PTH) (EC 3.1.1.29)	PTH_MYCGE	Mycoplasma genitalium (strain ATCC 33530 / G-37 / NCTC 10195)	189
P47330	MG084	MG_084	tilS	tRNA processing			tRNA processing	GO:0008033			GO:0008033	GO:0005524; GO:0005737; GO:0008033; GO:0016879	cytoplasm [GO:0005737]; ATP binding [GO:0005524]; ligase activity, forming carbon-nitrogen bonds [GO:0016879]; tRNA processing [GO:0008033]	tRNA(Ile)-lysidine synthase (EC 6.3.4.19) (tRNA(Ile)-2-lysyl-cytidine synthase) (tRNA(Ile)-lysidine synthetase)	TILS_MYCGE	Mycoplasma genitalium (strain ATCC 33530 / G-37 / NCTC 10195)	290
P47331	MG085	MG_085	hprK	carbohydrate metabolic process	regulation of carbohydrate metabolic process		carbohydrate metabolic process, regulation of carbohydrate metabolic process	GO:0005975	GO:0006109		GO:0005975,GO:0006109	GO:0000155; GO:0004674; GO:0005524; GO:0005622; GO:0005975; GO:0006109; GO:0046872	intracellular [GO:0005622]; ATP binding [GO:0005524]; metal ion binding [GO:0046872]; phosphorelay sensor kinase activity [GO:0000155]; protein serine/threonine kinase activity [GO:0004674]; carbohydrate metabolic process [GO:0005975]; regulation of carbohydrate metabolic process [GO:0006109]	HPr kinase/phosphorylase (HPrK/P) (EC 2.7.11.-) (EC 2.7.4.-) (HPr(Ser) kinase/phosphorylase)	HPRK_MYCGE	Mycoplasma genitalium (strain ATCC 33530 / G-37 / NCTC 10195)	311
P47332	MG086	MG_086	lgt	lipoprotein biosynthetic process	protein lipoylation		lipoprotein biosynthetic process, protein lipoylation	GO:0042158	GO:0009249		GO:0042158,GO:0009249	GO:0005886; GO:0009249; GO:0016021; GO:0016757; GO:0042158	integral component of membrane [GO:0016021]; plasma membrane [GO:0005886]; transferase activity, transferring glycosyl groups [GO:0016757]; lipoprotein biosynthetic process [GO:0042158]; protein lipoylation [GO:0009249]	Prolipoprotein diacylglyceryl transferase (EC 2.4.99.-)	LGT_MYCGE	Mycoplasma genitalium (strain ATCC 33530 / G-37 / NCTC 10195)	382
P47333	MG087	MG_087	rpsL	translation			translation	GO:0006412			GO:0006412	GO:0000049; GO:0003735; GO:0006412; GO:0015935; GO:0019843	small ribosomal subunit [GO:0015935]; rRNA binding [GO:0019843]; structural constituent of ribosome [GO:0003735]; tRNA binding [GO:0000049]; translation [GO:0006412]	30S ribosomal protein S12	RS12_MYCGE	Mycoplasma genitalium (strain ATCC 33530 / G-37 / NCTC 10195)	139
P47334	MG088	MG_088	rpsG	translation			translation	GO:0006412			GO:0006412	GO:0000049; GO:0003735; GO:0006412; GO:0015935; GO:0019843	small ribosomal subunit [GO:0015935]; rRNA binding [GO:0019843]; structural constituent of ribosome [GO:0003735]; tRNA binding [GO:0000049]; translation [GO:0006412]	30S ribosomal protein S7	RS7_MYCGE	Mycoplasma genitalium (strain ATCC 33530 / G-37 / NCTC 10195)	155
P47335	MG089	MG_089	fusA									GO:0003746; GO:0003924; GO:0005525; GO:0005737	cytoplasm [GO:0005737]; GTP binding [GO:0005525]; GTPase activity [GO:0003924]; translation elongation factor activity [GO:0003746]	Elongation factor G (EF-G)	EFG_MYCGE	Mycoplasma genitalium (strain ATCC 33530 / G-37 / NCTC 10195)	688
P47336	MG090	MG_090	rpsF	translation			translation	GO:0006412			GO:0006412	GO:0003735; GO:0005840; GO:0006412; GO:0019843	ribosome [GO:0005840]; rRNA binding [GO:0019843]; structural constituent of ribosome [GO:0003735]; translation [GO:0006412]	30S ribosomal protein S6	RS6_MYCGE	Mycoplasma genitalium (strain ATCC 33530 / G-37 / NCTC 10195)	208
P47337	MG091	MG_091	ssb									GO:0003697	single-stranded DNA binding [GO:0003697]	Single-stranded DNA-binding protein (SSB) (Helix-destabilizing protein)	SSB_MYCGE	Mycoplasma genitalium (strain ATCC 33530 / G-37 / NCTC 10195)	160
P47338	MG092	MG_092	rpsR	translation			translation	GO:0006412			GO:0006412	GO:0003735; GO:0005840; GO:0006412; GO:0019843	ribosome [GO:0005840]; rRNA binding [GO:0019843]; structural constituent of ribosome [GO:0003735]; translation [GO:0006412]	30S ribosomal protein S18	RS18_MYCGE	Mycoplasma genitalium (strain ATCC 33530 / G-37 / NCTC 10195)	105
P47339	MG093	MG_093	rplI	translation			translation	GO:0006412			GO:0006412	GO:0003735; GO:0005840; GO:0006412; GO:0019843	ribosome [GO:0005840]; rRNA binding [GO:0019843]; structural constituent of ribosome [GO:0003735]; translation [GO:0006412]	50S ribosomal protein L9	RL9_MYCGE	Mycoplasma genitalium (strain ATCC 33530 / G-37 / NCTC 10195)	150
P47340	MG094	MG_094	dnaB	DNA replication, synthesis of RNA primer			DNA replication, synthesis of RNA primer	GO:0006269			GO:0006269	GO:0003677; GO:0003678; GO:0005524; GO:0006269; GO:1990077	primosome complex [GO:1990077]; ATP binding [GO:0005524]; DNA binding [GO:0003677]; DNA helicase activity [GO:0003678]; DNA replication, synthesis of RNA primer [GO:0006269]	Replicative DNA helicase (EC 3.6.4.12)	DNAB_MYCGE	Mycoplasma genitalium (strain ATCC 33530 / G-37 / NCTC 10195)	468
P47341	MG095	MG_095										GO:0005886	plasma membrane [GO:0005886]	Uncharacterized lipoprotein MG095	Y095_MYCGE	Mycoplasma genitalium (strain ATCC 33530 / G-37 / NCTC 10195)	398
P47342	MG096	MG_096												Uncharacterized protein MG096	Y096_MYCGE	Mycoplasma genitalium (strain ATCC 33530 / G-37 / NCTC 10195)	650
P47343	MG097	MG_097	ung	base-excision repair			base-excision repair	GO:0006284			GO:0006284	GO:0004844; GO:0005737; GO:0006284	cytoplasm [GO:0005737]; uracil DNA N-glycosylase activity [GO:0004844]; base-excision repair [GO:0006284]	Uracil-DNA glycosylase (UDG) (EC 3.2.2.27)	UNG_MYCGE	Mycoplasma genitalium (strain ATCC 33530 / G-37 / NCTC 10195)	245
P47344	MG098	MG_098		regulation of translational fidelity			regulation of translational fidelity	GO:0006450			GO:0006450	GO:0005886; GO:0006450; GO:0016021	integral component of membrane [GO:0016021]; plasma membrane [GO:0005886]; regulation of translational fidelity [GO:0006450]	Uncharacterized protein MG098	Y098_MYCGE	Mycoplasma genitalium (strain ATCC 33530 / G-37 / NCTC 10195)	477
P47345	MG099	MG_099	gatA	translation			translation	GO:0006412			GO:0006412	GO:0004040; GO:0005524; GO:0006412; GO:0030956; GO:0050567	glutamyl-tRNA(Gln) amidotransferase complex [GO:0030956]; amidase activity [GO:0004040]; ATP binding [GO:0005524]; glutaminyl-tRNA synthase (glutamine-hydrolyzing) activity [GO:0050567]; translation [GO:0006412]	Glutamyl-tRNA(Gln) amidotransferase subunit A (Glu-ADT subunit A) (EC 6.3.5.7)	GATA_MYCGE	Mycoplasma genitalium (strain ATCC 33530 / G-37 / NCTC 10195)	477
P47346	MG100	MG_100	gatB	translation			translation	GO:0006412			GO:0006412	GO:0005524; GO:0006412; GO:0016884	ATP binding [GO:0005524]; carbon-nitrogen ligase activity, with glutamine as amido-N-donor [GO:0016884]; translation [GO:0006412]	Aspartyl/glutamyl-tRNA(Asn/Gln) amidotransferase subunit B (Asp/Glu-ADT subunit B) (EC 6.3.5.-)	GATB_MYCGE	Mycoplasma genitalium (strain ATCC 33530 / G-37 / NCTC 10195)	477
P47347	MG101	MG_101		transcription, DNA-templated			transcription, DNA-templated	GO:0006351			GO:0006351	GO:0003677; GO:0003700; GO:0006351	DNA binding [GO:0003677]; DNA binding transcription factor activity [GO:0003700]; transcription, DNA-templated [GO:0006351]	Uncharacterized HTH-type transcriptional regulator MG101	Y101_MYCGE	Mycoplasma genitalium (strain ATCC 33530 / G-37 / NCTC 10195)	222
P47348	MG102	MG_102	trxB	removal of superoxide radicals			removal of superoxide radicals	GO:0019430			GO:0019430	GO:0004791; GO:0005737; GO:0019430	cytoplasm [GO:0005737]; thioredoxin-disulfide reductase activity [GO:0004791]; removal of superoxide radicals [GO:0019430]	Thioredoxin reductase (TRXR) (EC 1.8.1.9)	TRXB_MYCGE	Mycoplasma genitalium (strain ATCC 33530 / G-37 / NCTC 10195)	315
P47349	MG103	MG_103										GO:0004519	endonuclease activity [GO:0004519]	Uncharacterized protein MG103	Y103_MYCGE	Mycoplasma genitalium (strain ATCC 33530 / G-37 / NCTC 10195)	280
P47350	MG104	MG_104	rnr									GO:0003723; GO:0005737; GO:0008859	cytoplasm [GO:0005737]; exoribonuclease II activity [GO:0008859]; RNA binding [GO:0003723]	Ribonuclease R (RNase R) (EC 3.1.13.1) (VacB protein homolog)	RNR_MYCGE	Mycoplasma genitalium (strain ATCC 33530 / G-37 / NCTC 10195)	725
P47351	MG105	MG_105	dacB									GO:0004016; GO:0005524; GO:0005886; GO:0016021; GO:0016779	integral component of membrane [GO:0016021]; plasma membrane [GO:0005886]; adenylate cyclase activity [GO:0004016]; ATP binding [GO:0005524]; nucleotidyltransferase activity [GO:0016779]	Diadenylate cyclase (DAC) (EC 2.7.7.85) (Cyclic-di-AMP synthase) (c-di-AMP synthase) (Diadenylyl cyclase)	DACB_MYCGE	Mycoplasma genitalium (strain ATCC 33530 / G-37 / NCTC 10195)	200
P47352	MG106	MG_106	def	translation			translation	GO:0006412			GO:0006412	GO:0006412; GO:0042586; GO:0046872	metal ion binding [GO:0046872]; peptide deformylase activity [GO:0042586]; translation [GO:0006412]	Peptide deformylase (PDF) (EC 3.5.1.88) (Polypeptide deformylase)	DEF_MYCGE	Mycoplasma genitalium (strain ATCC 33530 / G-37 / NCTC 10195)	193
P47353	MG107	MG_107	gmk									GO:0004385; GO:0005524; GO:0005737	cytoplasm [GO:0005737]; ATP binding [GO:0005524]; guanylate kinase activity [GO:0004385]	Guanylate kinase (EC 2.7.4.8) (GMP kinase)	KGUA_MYCGE	Mycoplasma genitalium (strain ATCC 33530 / G-37 / NCTC 10195)	240
P47354	MG108	MG_108										GO:0004722	protein serine/threonine phosphatase activity [GO:0004722]	Putative protein phosphatase (EC 3.1.3.16)	PPH_MYCGE	Mycoplasma genitalium (strain ATCC 33530 / G-37 / NCTC 10195)	260
P47355	MG109	MG_109										GO:0004674; GO:0005524	ATP binding [GO:0005524]; protein serine/threonine kinase activity [GO:0004674]	Putative serine/threonine-protein kinase (EC 2.7.11.1)	PKNS_MYCGE	Mycoplasma genitalium (strain ATCC 33530 / G-37 / NCTC 10195)	387
P47356	MG110	MG_110	rsgA	ribosome biogenesis			ribosome biogenesis	GO:0042254			GO:0042254	GO:0003924; GO:0005525; GO:0005737; GO:0019843; GO:0042254; GO:0046872	cytoplasm [GO:0005737]; GTP binding [GO:0005525]; GTPase activity [GO:0003924]; metal ion binding [GO:0046872]; rRNA binding [GO:0019843]; ribosome biogenesis [GO:0042254]	Small ribosomal subunit biogenesis GTPase RsgA (EC 3.6.1.-)	RSGA_MYCGE	Mycoplasma genitalium (strain ATCC 33530 / G-37 / NCTC 10195)	278
P47357	MG111	MG_111	pgi	gluconeogenesis	glycolytic process		gluconeogenesis, glycolytic process	GO:0006094	GO:0006096		GO:0006094,GO:0006096	GO:0004347; GO:0005737; GO:0006094; GO:0006096	cytoplasm [GO:0005737]; glucose-6-phosphate isomerase activity [GO:0004347]; gluconeogenesis [GO:0006094]; glycolytic process [GO:0006096]	Glucose-6-phosphate isomerase (GPI) (EC 5.3.1.9) (Phosphoglucose isomerase) (PGI) (Phosphohexose isomerase) (PHI)	G6PI_MYCGE	Mycoplasma genitalium (strain ATCC 33530 / G-37 / NCTC 10195)	431
P47358	MG112	MG_112	rpe	carbohydrate metabolic process			carbohydrate metabolic process	GO:0005975			GO:0005975	GO:0004750; GO:0005975; GO:0046872	metal ion binding [GO:0046872]; ribulose-phosphate 3-epimerase activity [GO:0004750]; carbohydrate metabolic process [GO:0005975]	Probable ribulose-phosphate 3-epimerase (EC 5.1.3.1) (Pentose-5-phosphate 3-epimerase) (PPE) (R5P3E)	RPE_MYCGE	Mycoplasma genitalium (strain ATCC 33530 / G-37 / NCTC 10195)	209
P47359	MG113	MG_113	asnS	asparaginyl-tRNA aminoacylation			asparaginyl-tRNA aminoacylation	GO:0006421			GO:0006421	GO:0003676; GO:0004816; GO:0005524; GO:0005737; GO:0006421	cytoplasm [GO:0005737]; asparagine-tRNA ligase activity [GO:0004816]; ATP binding [GO:0005524]; nucleic acid binding [GO:0003676]; asparaginyl-tRNA aminoacylation [GO:0006421]	Asparagine--tRNA ligase (EC 6.1.1.22) (Asparaginyl-tRNA synthetase) (AsnRS)	SYN_MYCGE	Mycoplasma genitalium (strain ATCC 33530 / G-37 / NCTC 10195)	456
P47360	MG114	MG_114	pgsA	phosphatidylglycerol biosynthetic process			phosphatidylglycerol biosynthetic process	GO:0006655			GO:0006655	GO:0005886; GO:0006655; GO:0008444; GO:0016021	integral component of membrane [GO:0016021]; plasma membrane [GO:0005886]; CDP-diacylglycerol-glycerol-3-phosphate 3-phosphatidyltransferase activity [GO:0008444]; phosphatidylglycerol biosynthetic process [GO:0006655]	CDP-diacylglycerol--glycerol-3-phosphate 3-phosphatidyltransferase (EC 2.7.8.5) (Phosphatidylglycerophosphate synthase) (PGP synthase)	PGSA_MYCGE	Mycoplasma genitalium (strain ATCC 33530 / G-37 / NCTC 10195)	236
P47361	MG115	MG_115												Protein MG115	Y115_MYCGE	Mycoplasma genitalium (strain ATCC 33530 / G-37 / NCTC 10195)	157
P47362	MG116	MG_116										GO:0070567	cytidylyltransferase activity [GO:0070567]	Uncharacterized protein MG116	Y116_MYCGE	Mycoplasma genitalium (strain ATCC 33530 / G-37 / NCTC 10195)	251
P47363	MG117	MG_117												Uncharacterized protein MG117	Y117_MYCGE	Mycoplasma genitalium (strain ATCC 33530 / G-37 / NCTC 10195)	214
P47364	MG118	MG_118	galE	galactose metabolic process			galactose metabolic process	GO:0006012			GO:0006012	GO:0003978; GO:0006012	UDP-glucose 4-epimerase activity [GO:0003978]; galactose metabolic process [GO:0006012]	UDP-glucose 4-epimerase (EC 5.1.3.2) (Galactowaldenase) (UDP-galactose 4-epimerase)	GALE_MYCGE	Mycoplasma genitalium (strain ATCC 33530 / G-37 / NCTC 10195)	340
P47365	MG119	MG_119		carbohydrate transport			carbohydrate transport	GO:0008643			GO:0008643	GO:0005524; GO:0005886; GO:0008643; GO:0016887	plasma membrane [GO:0005886]; ATP binding [GO:0005524]; ATPase activity [GO:0016887]; carbohydrate transport [GO:0008643]	Putative carbohydrate transport ATP-binding protein MG119	Y119_MYCGE	Mycoplasma genitalium (strain ATCC 33530 / G-37 / NCTC 10195)	564
P47366	MG120	MG_120		transport			transport	GO:0006810			GO:0006810	GO:0005215; GO:0005886; GO:0006810; GO:0016021	integral component of membrane [GO:0016021]; plasma membrane [GO:0005886]; transporter activity [GO:0005215]; transport [GO:0006810]	Uncharacterized protein MG120	Y120_MYCGE	Mycoplasma genitalium (strain ATCC 33530 / G-37 / NCTC 10195)	520
P47367	MG121	MG_121		transport			transport	GO:0006810			GO:0006810	GO:0005215; GO:0005886; GO:0006810; GO:0016021	integral component of membrane [GO:0016021]; plasma membrane [GO:0005886]; transporter activity [GO:0005215]; transport [GO:0006810]	Uncharacterized protein MG121	Y121_MYCGE	Mycoplasma genitalium (strain ATCC 33530 / G-37 / NCTC 10195)	306
P47368	MG122	MG_122	topA	DNA topological change			DNA topological change	GO:0006265			GO:0006265	GO:0003677; GO:0003917; GO:0005694; GO:0006265; GO:0046872	chromosome [GO:0005694]; DNA binding [GO:0003677]; DNA topoisomerase type I activity [GO:0003917]; metal ion binding [GO:0046872]; DNA topological change [GO:0006265]	DNA topoisomerase 1 (EC 5.99.1.2) (DNA topoisomerase I) (Omega-protein) (Relaxing enzyme) (Swivelase) (Untwisting enzyme)	TOP1_MYCGE	Mycoplasma genitalium (strain ATCC 33530 / G-37 / NCTC 10195)	709
P47369	MG123	MG_123										GO:0016021	integral component of membrane [GO:0016021]	Uncharacterized protein MG123	Y123_MYCGE	Mycoplasma genitalium (strain ATCC 33530 / G-37 / NCTC 10195)	471
P47370	MG124	MG_124	trxA	cell redox homeostasis	glycerol ether metabolic process		cell redox homeostasis, glycerol ether metabolic process	GO:0045454	GO:0006662		GO:0045454,GO:0006662	GO:0005623; GO:0006662; GO:0015035; GO:0045454	cell [GO:0005623]; protein disulfide oxidoreductase activity [GO:0015035]; cell redox homeostasis [GO:0045454]; glycerol ether metabolic process [GO:0006662]	Thioredoxin (Trx)	THIO_MYCGE	Mycoplasma genitalium (strain ATCC 33530 / G-37 / NCTC 10195)	102
P47371	MG125	MG_125										GO:0016787; GO:0046872	hydrolase activity [GO:0016787]; metal ion binding [GO:0046872]	Putative phosphatase MG125 (EC 3.1.3.-)	Y125_MYCGE	Mycoplasma genitalium (strain ATCC 33530 / G-37 / NCTC 10195)	285
P47372	MG126	MG_126	trpS	tryptophanyl-tRNA aminoacylation			tryptophanyl-tRNA aminoacylation	GO:0006436			GO:0006436	GO:0004830; GO:0005524; GO:0005737; GO:0006436	cytoplasm [GO:0005737]; ATP binding [GO:0005524]; tryptophan-tRNA ligase activity [GO:0004830]; tryptophanyl-tRNA aminoacylation [GO:0006436]	Tryptophan--tRNA ligase (EC 6.1.1.2) (Tryptophanyl-tRNA synthetase) (TrpRS)	SYW_MYCGE	Mycoplasma genitalium (strain ATCC 33530 / G-37 / NCTC 10195)	347
P47373	MG127	MG_127										GO:0016491	oxidoreductase activity [GO:0016491]	Uncharacterized protein MG127	Y127_MYCGE	Mycoplasma genitalium (strain ATCC 33530 / G-37 / NCTC 10195)	145
P47374	MG128	MG_128	nadK	NAD metabolic process	NADP biosynthetic process		NAD metabolic process, NADP biosynthetic process	GO:0019674	GO:0006741		GO:0019674,GO:0006741	GO:0003951; GO:0005524; GO:0005737; GO:0006741; GO:0019674	cytoplasm [GO:0005737]; ATP binding [GO:0005524]; NAD+ kinase activity [GO:0003951]; NAD metabolic process [GO:0019674]; NADP biosynthetic process [GO:0006741]	NAD kinase (EC 2.7.1.23) (ATP-dependent NAD kinase)	NADK_MYCGE	Mycoplasma genitalium (strain ATCC 33530 / G-37 / NCTC 10195)	259
Q49397	MG129	MG_129		Z - phosphoenolpyruvate-dependent sugar phosphotransferase system			phosphoenolpyruvate-dependent sugar phosphotransferase system	GO:0009401			GO:0009401	GO:0008982; GO:0009401; GO:0016021	integral component of membrane [GO:0016021]; protein-N(PI)-phosphohistidine-sugar phosphotransferase activity [GO:0008982]; phosphoenolpyruvate-dependent sugar phosphotransferase system [GO:0009401]	Putative phosphotransferase enzyme IIB component MG129 (EC 2.7.1.-) (Putative PTS system EIIB component)	Y129_MYCGE	Mycoplasma genitalium (strain ATCC 33530 / G-37 / NCTC 10195)	117
P47376	MG130	MG_130	rny	mRNA catabolic process			mRNA catabolic process	GO:0006402			GO:0006402	GO:0003723; GO:0004519; GO:0005886; GO:0006402; GO:0016021	integral component of membrane [GO:0016021]; plasma membrane [GO:0005886]; endonuclease activity [GO:0004519]; RNA binding [GO:0003723]; mRNA catabolic process [GO:0006402]	Ribonuclease Y (RNase Y) (EC 3.1.-.-)	RNY_MYCGE	Mycoplasma genitalium (strain ATCC 33530 / G-37 / NCTC 10195)	484
P47378	MG132	MG_132										GO:0003824	catalytic activity [GO:0003824]	Uncharacterized HIT-like protein MG132	YHIT_MYCGE	Mycoplasma genitalium (strain ATCC 33530 / G-37 / NCTC 10195)	141
P47379	MG133	MG_133										GO:0005886; GO:0016021	integral component of membrane [GO:0016021]; plasma membrane [GO:0005886]	Uncharacterized protein MG133	Y133_MYCGE	Mycoplasma genitalium (strain ATCC 33530 / G-37 / NCTC 10195)	264
P47380	MG134	MG_134												Uncharacterized protein MG134	Y134_MYCGE	Mycoplasma genitalium (strain ATCC 33530 / G-37 / NCTC 10195)	100
P47381	MG135	MG_135										GO:0005886; GO:0016021	integral component of membrane [GO:0016021]; plasma membrane [GO:0005886]	Uncharacterized protein MG135	Y135_MYCGE	Mycoplasma genitalium (strain ATCC 33530 / G-37 / NCTC 10195)	280
P47382	MG136	MG_136	lysS	lysyl-tRNA aminoacylation			lysyl-tRNA aminoacylation	GO:0006430			GO:0006430	GO:0003676; GO:0004824; GO:0005524; GO:0005737; GO:0006430; GO:0046872	cytoplasm [GO:0005737]; ATP binding [GO:0005524]; lysine-tRNA ligase activity [GO:0004824]; metal ion binding [GO:0046872]; nucleic acid binding [GO:0003676]; lysyl-tRNA aminoacylation [GO:0006430]	Lysine--tRNA ligase (EC 6.1.1.6) (Lysyl-tRNA synthetase) (LysRS)	SYK_MYCGE	Mycoplasma genitalium (strain ATCC 33530 / G-37 / NCTC 10195)	490
Q49398	MG137	MG_137	glf									GO:0008767	UDP-galactopyranose mutase activity [GO:0008767]	UDP-galactopyranose mutase (UGM) (EC 5.4.99.9) (UDP-GALP mutase) (Uridine 5-diphosphate galactopyranose mutase)	GLF_MYCGE	Mycoplasma genitalium (strain ATCC 33530 / G-37 / NCTC 10195)	404
P47384	MG138	MG_138	lepA	Z - translation			translation	GO:0006412			GO:0006412	GO:0003924; GO:0005525; GO:0005886; GO:0006412	plasma membrane [GO:0005886]; GTP binding [GO:0005525]; GTPase activity [GO:0003924]; translation [GO:0006412]	Elongation factor 4 (EF-4) (EC 3.6.5.n1) (Ribosomal back-translocase LepA)	LEPA_MYCGE	Mycoplasma genitalium (strain ATCC 33530 / G-37 / NCTC 10195)	598
P47385	MG139	MG_139	rnj	rRNA processing			rRNA processing	GO:0006364			GO:0006364	GO:0003723; GO:0004521; GO:0004534; GO:0005737; GO:0006364; GO:0008270	cytoplasm [GO:0005737]; 5'-3' exoribonuclease activity [GO:0004534]; endoribonuclease activity [GO:0004521]; RNA binding [GO:0003723]; zinc ion binding [GO:0008270]; rRNA processing [GO:0006364]	Ribonuclease J (RNase J) (EC 3.1.-.-)	RNJ_MYCGE	Mycoplasma genitalium (strain ATCC 33530 / G-37 / NCTC 10195)	569
P47386	MG140	MG_140										GO:0004386; GO:0005524	ATP binding [GO:0005524]; helicase activity [GO:0004386]	Uncharacterized ATP-dependent helicase MG140 (EC 3.6.4.-)	Y140_MYCGE	Mycoplasma genitalium (strain ATCC 33530 / G-37 / NCTC 10195)	1113
P47387	MG141	MG_141	nusA	DNA-templated transcription, termination	transcription antitermination		DNA-templated transcription, termination, transcription antitermination	GO:0006353	GO:0031564		GO:0006353,GO:0031564	GO:0003700; GO:0003723; GO:0005737; GO:0006353; GO:0031564	cytoplasm [GO:0005737]; DNA binding transcription factor activity [GO:0003700]; RNA binding [GO:0003723]; DNA-templated transcription, termination [GO:0006353]; transcription antitermination [GO:0031564]	Transcription termination/antitermination protein NusA	NUSA_MYCGE	Mycoplasma genitalium (strain ATCC 33530 / G-37 / NCTC 10195)	531
P47388	MG142	MG_142	infB									GO:0003743; GO:0003924; GO:0005525; GO:0005737	cytoplasm [GO:0005737]; GTP binding [GO:0005525]; GTPase activity [GO:0003924]; translation initiation factor activity [GO:0003743]	Translation initiation factor IF-2	IF2_MYCGE	Mycoplasma genitalium (strain ATCC 33530 / G-37 / NCTC 10195)	619
P47389	MG143	MG_143	rbfA	rRNA processing			rRNA processing	GO:0006364			GO:0006364	GO:0005737; GO:0006364	cytoplasm [GO:0005737]; rRNA processing [GO:0006364]	Ribosome-binding factor A	RBFA_MYCGE	Mycoplasma genitalium (strain ATCC 33530 / G-37 / NCTC 10195)	112
P47390	MG144	MG_144										GO:0005886; GO:0016021	integral component of membrane [GO:0016021]; plasma membrane [GO:0005886]	Uncharacterized protein MG144	Y144_MYCGE	Mycoplasma genitalium (strain ATCC 33530 / G-37 / NCTC 10195)	279
P47391	MG145	MG_145	ribF	FAD biosynthetic process	FMN biosynthetic process	riboflavin biosynthetic process	FAD biosynthetic process, FMN biosynthetic process, riboflavin biosynthetic process	GO:0006747	GO:0009398	GO:0009231	GO:0006747,GO:0009398,GO:0009231	GO:0003919; GO:0005524; GO:0006747; GO:0008531; GO:0009231; GO:0009398	ATP binding [GO:0005524]; FMN adenylyltransferase activity [GO:0003919]; riboflavin kinase activity [GO:0008531]; FAD biosynthetic process [GO:0006747]; FMN biosynthetic process [GO:0009398]; riboflavin biosynthetic process [GO:0009231]	Putative riboflavin biosynthesis protein RibF [Includes: Riboflavin kinase (EC 2.7.1.26) (Flavokinase); FMN adenylyltransferase (EC 2.7.7.2) (FAD pyrophosphorylase) (FAD synthase)]	RIBF_MYCGE	Mycoplasma genitalium (strain ATCC 33530 / G-37 / NCTC 10195)	269
Q49399	MG146	MG_146										GO:0005886; GO:0016021	integral component of membrane [GO:0016021]; plasma membrane [GO:0005886]	UPF0053 protein MG146 (VXpSPT7_orf424)	Y146_MYCGE	Mycoplasma genitalium (strain ATCC 33530 / G-37 / NCTC 10195)	424
P47393	MG147	MG_147										GO:0005886; GO:0016021	integral component of membrane [GO:0016021]; plasma membrane [GO:0005886]	Uncharacterized protein MG147	Y147_MYCGE	Mycoplasma genitalium (strain ATCC 33530 / G-37 / NCTC 10195)	375
P47394	MG148	MG_148												Uncharacterized protein MG148	Y148_MYCGE	Mycoplasma genitalium (strain ATCC 33530 / G-37 / NCTC 10195)	409
P47395	MG149	MG_149										GO:0005886	plasma membrane [GO:0005886]	Uncharacterized lipoprotein MG149	Y149_MYCGE	Mycoplasma genitalium (strain ATCC 33530 / G-37 / NCTC 10195)	281
P47396	MG150	MG_150	rpsJ	translation			translation	GO:0006412			GO:0006412	GO:0003723; GO:0003735; GO:0005840; GO:0006412	ribosome [GO:0005840]; RNA binding [GO:0003723]; structural constituent of ribosome [GO:0003735]; translation [GO:0006412]	30S ribosomal protein S10	RS10_MYCGE	Mycoplasma genitalium (strain ATCC 33530 / G-37 / NCTC 10195)	106
P47397	MG151	MG_151	rplC	translation			translation	GO:0006412			GO:0006412	GO:0003735; GO:0005840; GO:0006412; GO:0019843	ribosome [GO:0005840]; rRNA binding [GO:0019843]; structural constituent of ribosome [GO:0003735]; translation [GO:0006412]	50S ribosomal protein L3	RL3_MYCGE	Mycoplasma genitalium (strain ATCC 33530 / G-37 / NCTC 10195)	257
P47398	MG152	MG_152	rplD	translation			translation	GO:0006412			GO:0006412	GO:0003735; GO:0005840; GO:0006412; GO:0019843	ribosome [GO:0005840]; rRNA binding [GO:0019843]; structural constituent of ribosome [GO:0003735]; translation [GO:0006412]	50S ribosomal protein L4	RL4_MYCGE	Mycoplasma genitalium (strain ATCC 33530 / G-37 / NCTC 10195)	211
P47399	MG153	MG_153	rplW	translation			translation	GO:0006412			GO:0006412	GO:0003735; GO:0005840; GO:0006412; GO:0019843	ribosome [GO:0005840]; rRNA binding [GO:0019843]; structural constituent of ribosome [GO:0003735]; translation [GO:0006412]	50S ribosomal protein L23	RL23_MYCGE	Mycoplasma genitalium (strain ATCC 33530 / G-37 / NCTC 10195)	106
P47400	MG154	MG_154	rplB	translation			translation	GO:0006412			GO:0006412	GO:0003735; GO:0006412; GO:0015934; GO:0016740; GO:0019843	large ribosomal subunit [GO:0015934]; rRNA binding [GO:0019843]; structural constituent of ribosome [GO:0003735]; transferase activity [GO:0016740]; translation [GO:0006412]	50S ribosomal protein L2	RL2_MYCGE	Mycoplasma genitalium (strain ATCC 33530 / G-37 / NCTC 10195)	285
P47401	MG155	MG_155	rpsS	translation			translation	GO:0006412			GO:0006412	GO:0003735; GO:0006412; GO:0015935; GO:0019843	small ribosomal subunit [GO:0015935]; rRNA binding [GO:0019843]; structural constituent of ribosome [GO:0003735]; translation [GO:0006412]	30S ribosomal protein S19	RS19_MYCGE	Mycoplasma genitalium (strain ATCC 33530 / G-37 / NCTC 10195)	87
P47402	MG156	MG_156	rplV	translation			translation	GO:0006412			GO:0006412	GO:0003735; GO:0006412; GO:0015934; GO:0019843	large ribosomal subunit [GO:0015934]; rRNA binding [GO:0019843]; structural constituent of ribosome [GO:0003735]; translation [GO:0006412]	50S ribosomal protein L22	RL22_MYCGE	Mycoplasma genitalium (strain ATCC 33530 / G-37 / NCTC 10195)	144
P47403	MG157	MG_157	rpsC	translation			translation	GO:0006412			GO:0006412	GO:0003735; GO:0006412; GO:0015935; GO:0019843	small ribosomal subunit [GO:0015935]; rRNA binding [GO:0019843]; structural constituent of ribosome [GO:0003735]; translation [GO:0006412]	30S ribosomal protein S3	RS3_MYCGE	Mycoplasma genitalium (strain ATCC 33530 / G-37 / NCTC 10195)	268
P47404	MG158	MG_158	rplP	translation			translation	GO:0006412			GO:0006412	GO:0000049; GO:0003735; GO:0005840; GO:0006412; GO:0019843	ribosome [GO:0005840]; rRNA binding [GO:0019843]; structural constituent of ribosome [GO:0003735]; tRNA binding [GO:0000049]; translation [GO:0006412]	50S ribosomal protein L16	RL16_MYCGE	Mycoplasma genitalium (strain ATCC 33530 / G-37 / NCTC 10195)	138
P47405	MG159	MG_159	rpmC	translation			translation	GO:0006412			GO:0006412	GO:0003735; GO:0005840; GO:0006412	ribosome [GO:0005840]; structural constituent of ribosome [GO:0003735]; translation [GO:0006412]	50S ribosomal protein L29	RL29_MYCGE	Mycoplasma genitalium (strain ATCC 33530 / G-37 / NCTC 10195)	200
P47406	MG160	MG_160	rpsQ	translation			translation	GO:0006412			GO:0006412	GO:0003735; GO:0005840; GO:0006412; GO:0019843	ribosome [GO:0005840]; rRNA binding [GO:0019843]; structural constituent of ribosome [GO:0003735]; translation [GO:0006412]	30S ribosomal protein S17	RS17_MYCGE	Mycoplasma genitalium (strain ATCC 33530 / G-37 / NCTC 10195)	85
P47407	MG161	MG_161	rplN	translation			translation	GO:0006412			GO:0006412	GO:0003735; GO:0006412; GO:0015934; GO:0019843	large ribosomal subunit [GO:0015934]; rRNA binding [GO:0019843]; structural constituent of ribosome [GO:0003735]; translation [GO:0006412]	50S ribosomal protein L14	RL14_MYCGE	Mycoplasma genitalium (strain ATCC 33530 / G-37 / NCTC 10195)	122
P47408	MG162	MG_162	rplX	translation			translation	GO:0006412			GO:0006412	GO:0003735; GO:0005840; GO:0006412; GO:0019843	ribosome [GO:0005840]; rRNA binding [GO:0019843]; structural constituent of ribosome [GO:0003735]; translation [GO:0006412]	50S ribosomal protein L24	RL24_MYCGE	Mycoplasma genitalium (strain ATCC 33530 / G-37 / NCTC 10195)	108
P47409	MG163	MG_163	rplE	translation			translation	GO:0006412			GO:0006412	GO:0000049; GO:0003735; GO:0005840; GO:0006412; GO:0019843	ribosome [GO:0005840]; rRNA binding [GO:0019843]; structural constituent of ribosome [GO:0003735]; tRNA binding [GO:0000049]; translation [GO:0006412]	50S ribosomal protein L5	RL5_MYCGE	Mycoplasma genitalium (strain ATCC 33530 / G-37 / NCTC 10195)	180
P47410	MG164	MG_164	rpsZ	translation			translation	GO:0006412			GO:0006412	GO:0003735; GO:0005840; GO:0006412; GO:0019843; GO:0046872	ribosome [GO:0005840]; metal ion binding [GO:0046872]; rRNA binding [GO:0019843]; structural constituent of ribosome [GO:0003735]; translation [GO:0006412]	30S ribosomal protein S14 type Z	RS14Z_MYCGE	Mycoplasma genitalium (strain ATCC 33530 / G-37 / NCTC 10195)	61
P47411	MG165	MG_165	rpsH	translation			translation	GO:0006412			GO:0006412	GO:0003735; GO:0005840; GO:0006412; GO:0019843	ribosome [GO:0005840]; rRNA binding [GO:0019843]; structural constituent of ribosome [GO:0003735]; translation [GO:0006412]	30S ribosomal protein S8	RS8_MYCGE	Mycoplasma genitalium (strain ATCC 33530 / G-37 / NCTC 10195)	141
P47412	MG166	MG_166	rplF	translation			translation	GO:0006412			GO:0006412	GO:0003735; GO:0005840; GO:0006412; GO:0019843	ribosome [GO:0005840]; rRNA binding [GO:0019843]; structural constituent of ribosome [GO:0003735]; translation [GO:0006412]	50S ribosomal protein L6	RL6_MYCGE	Mycoplasma genitalium (strain ATCC 33530 / G-37 / NCTC 10195)	184
P47413	MG167	MG_167	rplR	translation			translation	GO:0006412			GO:0006412	GO:0003735; GO:0005840; GO:0006412; GO:0019843	ribosome [GO:0005840]; rRNA binding [GO:0019843]; structural constituent of ribosome [GO:0003735]; translation [GO:0006412]	50S ribosomal protein L18	RL18_MYCGE	Mycoplasma genitalium (strain ATCC 33530 / G-37 / NCTC 10195)	115
P47414	MG168	MG_168	rpsE	translation			translation	GO:0006412			GO:0006412	GO:0003735; GO:0006412; GO:0015935; GO:0019843	small ribosomal subunit [GO:0015935]; rRNA binding [GO:0019843]; structural constituent of ribosome [GO:0003735]; translation [GO:0006412]	30S ribosomal protein S5	RS5_MYCGE	Mycoplasma genitalium (strain ATCC 33530 / G-37 / NCTC 10195)	211
P47415	MG169	MG_169	rplO	translation			translation	GO:0006412			GO:0006412	GO:0003735; GO:0006412; GO:0015934; GO:0019843	large ribosomal subunit [GO:0015934]; rRNA binding [GO:0019843]; structural constituent of ribosome [GO:0003735]; translation [GO:0006412]	50S ribosomal protein L15	RL15_MYCGE	Mycoplasma genitalium (strain ATCC 33530 / G-37 / NCTC 10195)	150
P47416	MG170	MG_170	secY	protein transport			protein transport	GO:0015031			GO:0015031	GO:0005886; GO:0015031; GO:0016021	integral component of membrane [GO:0016021]; plasma membrane [GO:0005886]; protein transport [GO:0015031]	Protein translocase subunit SecY	SECY_MYCGE	Mycoplasma genitalium (strain ATCC 33530 / G-37 / NCTC 10195)	475
P47417	MG171	MG_171	adk	AMP salvage			AMP salvage	GO:0044209			GO:0044209	GO:0004017; GO:0005524; GO:0005737; GO:0044209; GO:0046872	cytoplasm [GO:0005737]; adenylate kinase activity [GO:0004017]; ATP binding [GO:0005524]; metal ion binding [GO:0046872]; AMP salvage [GO:0044209]	Adenylate kinase (AK) (EC 2.7.4.3) (ATP-AMP transphosphorylase) (ATP:AMP phosphotransferase) (Adenylate monophosphate kinase)	KAD_MYCGE	Mycoplasma genitalium (strain ATCC 33530 / G-37 / NCTC 10195)	214
P47418	MG172	MG_172	map									GO:0004177; GO:0008235; GO:0046872	aminopeptidase activity [GO:0004177]; metal ion binding [GO:0046872]; metalloexopeptidase activity [GO:0008235]	Methionine aminopeptidase (MAP) (MetAP) (EC 3.4.11.18) (Peptidase M)	MAP1_MYCGE	Mycoplasma genitalium (strain ATCC 33530 / G-37 / NCTC 10195)	248
P47419	MG173	MG_173	infA									GO:0003743; GO:0005737; GO:0019843	cytoplasm [GO:0005737]; rRNA binding [GO:0019843]; translation initiation factor activity [GO:0003743]	Translation initiation factor IF-1	IF1_MYCGE	Mycoplasma genitalium (strain ATCC 33530 / G-37 / NCTC 10195)	70
P47420	MG174	MG_174	rpmJ	translation			translation	GO:0006412			GO:0006412	GO:0003735; GO:0005840; GO:0006412	ribosome [GO:0005840]; structural constituent of ribosome [GO:0003735]; translation [GO:0006412]	50S ribosomal protein L36	RL36_MYCGE	Mycoplasma genitalium (strain ATCC 33530 / G-37 / NCTC 10195)	37
P47421	MG175	MG_175	rpsM	translation			translation	GO:0006412			GO:0006412	GO:0000049; GO:0003735; GO:0005840; GO:0006412; GO:0019843	ribosome [GO:0005840]; rRNA binding [GO:0019843]; structural constituent of ribosome [GO:0003735]; tRNA binding [GO:0000049]; translation [GO:0006412]	30S ribosomal protein S13	RS13_MYCGE	Mycoplasma genitalium (strain ATCC 33530 / G-37 / NCTC 10195)	124
P47422	MG176	MG_176	rpsK	translation			translation	GO:0006412			GO:0006412	GO:0003735; GO:0005840; GO:0006412; GO:0019843	ribosome [GO:0005840]; rRNA binding [GO:0019843]; structural constituent of ribosome [GO:0003735]; translation [GO:0006412]	30S ribosomal protein S11	RS11_MYCGE	Mycoplasma genitalium (strain ATCC 33530 / G-37 / NCTC 10195)	121
P47423	MG177	MG_177	rpoA	transcription, DNA-templated			transcription, DNA-templated	GO:0006351			GO:0006351	GO:0003677; GO:0003899; GO:0006351; GO:0046983	DNA binding [GO:0003677]; DNA-directed 5'-3' RNA polymerase activity [GO:0003899]; protein dimerization activity [GO:0046983]; transcription, DNA-templated [GO:0006351]	DNA-directed RNA polymerase subunit alpha (RNAP subunit alpha) (EC 2.7.7.6) (RNA polymerase subunit alpha) (Transcriptase subunit alpha)	RPOA_MYCGE	Mycoplasma genitalium (strain ATCC 33530 / G-37 / NCTC 10195)	328
P47424	MG178	MG_178	rplQ	translation			translation	GO:0006412			GO:0006412	GO:0003735; GO:0005840; GO:0006412	ribosome [GO:0005840]; structural constituent of ribosome [GO:0003735]; translation [GO:0006412]	50S ribosomal protein L17	RL17_MYCGE	Mycoplasma genitalium (strain ATCC 33530 / G-37 / NCTC 10195)	123
P47425	MG179	MG_179	ecfA1	transport			transport	GO:0006810			GO:0006810	GO:0005524; GO:0005886; GO:0006810; GO:0016887	plasma membrane [GO:0005886]; ATP binding [GO:0005524]; ATPase activity [GO:0016887]; transport [GO:0006810]	Energy-coupling factor transporter ATP-binding protein EcfA1 (ECF transporter A component EcfA1) (EC 3.6.3.-)	ECFA1_MYCGE	Mycoplasma genitalium (strain ATCC 33530 / G-37 / NCTC 10195)	274
P47426	MG180	MG_180	ecfA2	transport			transport	GO:0006810			GO:0006810	GO:0005524; GO:0005886; GO:0006810; GO:0016887	plasma membrane [GO:0005886]; ATP binding [GO:0005524]; ATPase activity [GO:0016887]; transport [GO:0006810]	Energy-coupling factor transporter ATP-binding protein EcfA2 (ECF transporter A component EcfA2) (EC 3.6.3.-)	ECFA2_MYCGE	Mycoplasma genitalium (strain ATCC 33530 / G-37 / NCTC 10195)	304
P47427	MG181	MG_181										GO:0005886; GO:0016021	integral component of membrane [GO:0016021]; plasma membrane [GO:0005886]	Uncharacterized protein MG181	Y181_MYCGE	Mycoplasma genitalium (strain ATCC 33530 / G-37 / NCTC 10195)	420
P47428	MG182	MG_182	truA	pseudouridine synthesis	tRNA processing		pseudouridine synthesis, tRNA processing	GO:0001522	GO:0008033		GO:0001522,GO:0008033	GO:0001522; GO:0003723; GO:0008033; GO:0009982	pseudouridine synthase activity [GO:0009982]; RNA binding [GO:0003723]; pseudouridine synthesis [GO:0001522]; tRNA processing [GO:0008033]	tRNA pseudouridine synthase A (EC 5.4.99.12) (tRNA pseudouridine(38-40) synthase) (tRNA pseudouridylate synthase I) (tRNA-uridine isomerase I)	TRUA_MYCGE	Mycoplasma genitalium (strain ATCC 33530 / G-37 / NCTC 10195)	244
P47429	MG183	MG_183	pepF									GO:0004222; GO:0046872	metal ion binding [GO:0046872]; metalloendopeptidase activity [GO:0004222]	Oligoendopeptidase F homolog (EC 3.4.24.-)	PEPF_MYCGE	Mycoplasma genitalium (strain ATCC 33530 / G-37 / NCTC 10195)	607
Q49400	MG184	MG_184										GO:0003676; GO:0009007	nucleic acid binding [GO:0003676]; site-specific DNA-methyltransferase (adenine-specific) activity [GO:0009007]	Uncharacterized adenine-specific methylase MG184 (EC 2.1.1.72) (M.MgeORF184P)	Y184_MYCGE	Mycoplasma genitalium (strain ATCC 33530 / G-37 / NCTC 10195)	317
P47431	MG185	MG_185										GO:0005886	plasma membrane [GO:0005886]	Uncharacterized lipoprotein MG185	Y185_MYCGE	Mycoplasma genitalium (strain ATCC 33530 / G-37 / NCTC 10195)	701
P47432	MG186	MG_186										GO:0003676; GO:0004519; GO:0005886	plasma membrane [GO:0005886]; endonuclease activity [GO:0004519]; nucleic acid binding [GO:0003676]	Uncharacterized lipoprotein MG186	Y186_MYCGE	Mycoplasma genitalium (strain ATCC 33530 / G-37 / NCTC 10195)	250
P47433	MG187	MG_187										GO:0005524; GO:0016887	ATP binding [GO:0005524]; ATPase activity [GO:0016887]	Putative ABC transporter ATP-binding protein MG187	Y187_MYCGE	Mycoplasma genitalium (strain ATCC 33530 / G-37 / NCTC 10195)	585
P47434	MG188	MG_188		transport			transport	GO:0006810			GO:0006810	GO:0005886; GO:0006810; GO:0016021	integral component of membrane [GO:0016021]; plasma membrane [GO:0005886]; transport [GO:0006810]	Probable ABC transporter permease protein MG188	Y188_MYCGE	Mycoplasma genitalium (strain ATCC 33530 / G-37 / NCTC 10195)	329
P47435	MG189	MG_189		transport			transport	GO:0006810			GO:0006810	GO:0005886; GO:0006810; GO:0016021	integral component of membrane [GO:0016021]; plasma membrane [GO:0005886]; transport [GO:0006810]	Probable ABC transporter permease protein MG189	Y189_MYCGE	Mycoplasma genitalium (strain ATCC 33530 / G-37 / NCTC 10195)	318
P22746	MG190	MG_190	nrnA									GO:0003676; GO:0004527; GO:0008441	3'(2'),5'-bisphosphate nucleotidase activity [GO:0008441]; exonuclease activity [GO:0004527]; nucleic acid binding [GO:0003676]	Bifunctional oligoribonuclease and PAP phosphatase NrnA (EC 3.1.-.-) (3'(2'),5'-bisphosphate nucleotidase) (EC 3.1.3.7) (3'-phosphoadenosine 5'-phosphate phosphatase) (PAP phosphatase) (Mgp-operon protein 1) (Mgp1) (ORF-1 protein) (nanoRNase)	NRNA_MYCGE	Mycoplasma genitalium (strain ATCC 33530 / G-37 / NCTC 10195)	318
P20796	MG191	MG_191	mgpA	cytoadherence to microvasculature, mediated by symbiont protein			cytoadherence to microvasculature, mediated by symbiont protein	GO:0020035			GO:0020035	GO:0005886; GO:0016021; GO:0020035	integral component of membrane [GO:0016021]; plasma membrane [GO:0005886]; cytoadherence to microvasculature, mediated by symbiont protein [GO:0020035]	Adhesin P1 (Attachment protein) (Cytadhesin P1) (MgPa)	ADP1_MYCGE	Mycoplasma genitalium (strain ATCC 33530 / G-37 / NCTC 10195)	1444
P22747	MG192	MG_192		cell adhesion			cell adhesion	GO:0007155			GO:0007155	GO:0005886; GO:0007155; GO:0016021	integral component of membrane [GO:0016021]; plasma membrane [GO:0005886]; cell adhesion [GO:0007155]	Mgp-operon protein 3 (Mgp3) (ORF-3 protein)	MGP3_MYCGE	Mycoplasma genitalium (strain ATCC 33530 / G-37 / NCTC 10195)	1053
P47436	MG194	MG_194	pheS	phenylalanyl-tRNA aminoacylation			phenylalanyl-tRNA aminoacylation	GO:0006432			GO:0006432	GO:0000049; GO:0004826; GO:0005524; GO:0005737; GO:0006432; GO:0046872	cytoplasm [GO:0005737]; ATP binding [GO:0005524]; metal ion binding [GO:0046872]; phenylalanine-tRNA ligase activity [GO:0004826]; tRNA binding [GO:0000049]; phenylalanyl-tRNA aminoacylation [GO:0006432]	Phenylalanine--tRNA ligase alpha subunit (EC 6.1.1.20) (Phenylalanyl-tRNA synthetase alpha subunit) (PheRS)	SYFA_MYCGE	Mycoplasma genitalium (strain ATCC 33530 / G-37 / NCTC 10195)	341
P47437	MG195	MG_195	pheT	phenylalanyl-tRNA aminoacylation			phenylalanyl-tRNA aminoacylation	GO:0006432			GO:0006432	GO:0000049; GO:0000287; GO:0004826; GO:0005524; GO:0005737; GO:0006432	cytoplasm [GO:0005737]; ATP binding [GO:0005524]; magnesium ion binding [GO:0000287]; phenylalanine-tRNA ligase activity [GO:0004826]; tRNA binding [GO:0000049]; phenylalanyl-tRNA aminoacylation [GO:0006432]	Phenylalanine--tRNA ligase beta subunit (EC 6.1.1.20) (Phenylalanyl-tRNA synthetase beta subunit) (PheRS)	SYFB_MYCGE	Mycoplasma genitalium (strain ATCC 33530 / G-37 / NCTC 10195)	806
P47438	MG196	MG_196	infC									GO:0003743; GO:0005737	cytoplasm [GO:0005737]; translation initiation factor activity [GO:0003743]	Translation initiation factor IF-3	IF3_MYCGE	Mycoplasma genitalium (strain ATCC 33530 / G-37 / NCTC 10195)	184
P47439	MG197	MG_197	rpmI	translation			translation	GO:0006412			GO:0006412	GO:0003735; GO:0005840; GO:0006412	ribosome [GO:0005840]; structural constituent of ribosome [GO:0003735]; translation [GO:0006412]	50S ribosomal protein L35	RL35_MYCGE	Mycoplasma genitalium (strain ATCC 33530 / G-37 / NCTC 10195)	59
P47440	MG198	MG_198	rplT	translation			translation	GO:0006412			GO:0006412	GO:0003735; GO:0005840; GO:0006412; GO:0019843	ribosome [GO:0005840]; rRNA binding [GO:0019843]; structural constituent of ribosome [GO:0003735]; translation [GO:0006412]	50S ribosomal protein L20	RL20_MYCGE	Mycoplasma genitalium (strain ATCC 33530 / G-37 / NCTC 10195)	124
P47442	MG200	MG_200												DnaJ-like protein MG200	DNAJM_MYCGE	Mycoplasma genitalium (strain ATCC 33530 / G-37 / NCTC 10195)	601
P47443	MG201	MG_201	grpE	protein folding			protein folding	GO:0006457			GO:0006457	GO:0000774; GO:0005737; GO:0006457; GO:0042803; GO:0051087	cytoplasm [GO:0005737]; adenyl-nucleotide exchange factor activity [GO:0000774]; chaperone binding [GO:0051087]; protein homodimerization activity [GO:0042803]; protein folding [GO:0006457]	Protein GrpE (HSP-70 cofactor)	GRPE_MYCGE	Mycoplasma genitalium (strain ATCC 33530 / G-37 / NCTC 10195)	217
P47444	MG202	MG_202												Uncharacterized protein MG202	Y202_MYCGE	Mycoplasma genitalium (strain ATCC 33530 / G-37 / NCTC 10195)	122
P47445	MG203	MG_203	parE	DNA topological change			DNA topological change	GO:0006265			GO:0006265	GO:0003677; GO:0003918; GO:0005524; GO:0005694; GO:0006265; GO:0046872	chromosome [GO:0005694]; ATP binding [GO:0005524]; DNA binding [GO:0003677]; DNA topoisomerase type II (ATP-hydrolyzing) activity [GO:0003918]; metal ion binding [GO:0046872]; DNA topological change [GO:0006265]	DNA topoisomerase 4 subunit B (EC 5.99.1.3) (Topoisomerase IV subunit B)	PARE_MYCGE	Mycoplasma genitalium (strain ATCC 33530 / G-37 / NCTC 10195)	633
P47446	MG204	MG_204	parC	DNA topological change			DNA topological change	GO:0006265			GO:0006265	GO:0003677; GO:0003918; GO:0005524; GO:0005694; GO:0005886; GO:0006265	chromosome [GO:0005694]; plasma membrane [GO:0005886]; ATP binding [GO:0005524]; DNA binding [GO:0003677]; DNA topoisomerase type II (ATP-hydrolyzing) activity [GO:0003918]; DNA topological change [GO:0006265]	DNA topoisomerase 4 subunit A (EC 5.99.1.3) (Topoisomerase IV subunit A)	PARC_MYCGE	Mycoplasma genitalium (strain ATCC 33530 / G-37 / NCTC 10195)	781
P47447	MG205	MG_205	hrcA	regulation of transcription, DNA-templated	transcription, DNA-templated		regulation of transcription, DNA-templated, transcription, DNA-templated	GO:0006355	GO:0006351		GO:0006355,GO:0006351	GO:0003677; GO:0006351; GO:0006355	DNA binding [GO:0003677]; regulation of transcription, DNA-templated [GO:0006355]; transcription, DNA-templated [GO:0006351]	Heat-inducible transcription repressor HrcA	HRCA_MYCGE	Mycoplasma genitalium (strain ATCC 33530 / G-37 / NCTC 10195)	343
P47448	MG206	MG_206	uvrC	DNA repair	SOS response		DNA repair, SOS response	GO:0006281	GO:0009432		GO:0006281,GO:0009432	GO:0005737; GO:0006281; GO:0009380; GO:0009381; GO:0009432	cytoplasm [GO:0005737]; excinuclease repair complex [GO:0009380]; excinuclease ABC activity [GO:0009381]; DNA repair [GO:0006281]; SOS response [GO:0009432]	UvrABC system protein C (Protein UvrC) (Excinuclease ABC subunit C)	UVRC_MYCGE	Mycoplasma genitalium (strain ATCC 33530 / G-37 / NCTC 10195)	597
P47449	MG207	MG_207										GO:0016787	hydrolase activity [GO:0016787]	Putative metallophosphoesterase MG207 (EC 3.1.4.-)	Y207_MYCGE	Mycoplasma genitalium (strain ATCC 33530 / G-37 / NCTC 10195)	163
P47450	MG208	MG_208		tRNA threonylcarbamoyladenosine modification			tRNA threonylcarbamoyladenosine modification	GO:0002949			GO:0002949	GO:0002949	tRNA threonylcarbamoyladenosine modification [GO:0002949]	Uncharacterized protein MG208	Y208_MYCGE	Mycoplasma genitalium (strain ATCC 33530 / G-37 / NCTC 10195)	196
P47451	MG209	MG_209		pseudouridine synthesis			pseudouridine synthesis	GO:0001522			GO:0001522	GO:0001522; GO:0003723; GO:0009982	pseudouridine synthase activity [GO:0009982]; RNA binding [GO:0003723]; pseudouridine synthesis [GO:0001522]	Uncharacterized RNA pseudouridine synthase MG209 (EC 5.4.99.-) (RNA pseudouridylate synthase) (RNA-uridine isomerase)	Y209_MYCGE	Mycoplasma genitalium (strain ATCC 33530 / G-37 / NCTC 10195)	308
Q49401	MG210	MG_210	lspA									GO:0004190; GO:0005886; GO:0016021	integral component of membrane [GO:0016021]; plasma membrane [GO:0005886]; aspartic-type endopeptidase activity [GO:0004190]	Lipoprotein signal peptidase (EC 3.4.23.36) (Prolipoprotein signal peptidase) (Signal peptidase II) (SPase II)	LSPA_MYCGE	Mycoplasma genitalium (strain ATCC 33530 / G-37 / NCTC 10195)	181
P47453	MG211	MG_211												Uncharacterized protein MG211	Y211_MYCGE	Mycoplasma genitalium (strain ATCC 33530 / G-37 / NCTC 10195)	147
Q49402	MG212	MG_212	plsC	CDP-diacylglycerol biosynthetic process			CDP-diacylglycerol biosynthetic process	GO:0016024			GO:0016024	GO:0003841; GO:0016020; GO:0016024	membrane [GO:0016020]; 1-acylglycerol-3-phosphate O-acyltransferase activity [GO:0003841]; CDP-diacylglycerol biosynthetic process [GO:0016024]	Probable 1-acyl-sn-glycerol-3-phosphate acyltransferase (1-AGP acyltransferase) (1-AGPAT) (EC 2.3.1.51) (Lysophosphatidic acid acyltransferase) (LPAAT)	PLSC_MYCGE	Mycoplasma genitalium (strain ATCC 33530 / G-37 / NCTC 10195)	268
P47455	MG213	MG_213	scpA	cell cycle	cell division	chromosome segregation	cell cycle, cell division, chromosome segregation	GO:0007049	GO:0051301	GO:0007059	GO:0007049,GO:0051301,GO:0007059	GO:0005737; GO:0007049; GO:0007059; GO:0051301	cytoplasm [GO:0005737]; cell cycle [GO:0007049]; cell division [GO:0051301]; chromosome segregation [GO:0007059]	Segregation and condensation protein A	SCPA_MYCGE	Mycoplasma genitalium (strain ATCC 33530 / G-37 / NCTC 10195)	471
P47456	MG214	MG_214	scpB	cell division	chromosome separation		cell division, chromosome separation	GO:0051301	GO:0051304		GO:0051301,GO:0051304	GO:0005737; GO:0051301; GO:0051304	cytoplasm [GO:0005737]; cell division [GO:0051301]; chromosome separation [GO:0051304]	Segregation and condensation protein B	SCPB_MYCGE	Mycoplasma genitalium (strain ATCC 33530 / G-37 / NCTC 10195)	207
P47457	MG215	MG_215	pfkA	fructose 6-phosphate metabolic process			fructose 6-phosphate metabolic process	GO:0006002			GO:0006002	GO:0003872; GO:0005524; GO:0005737; GO:0006002; GO:0046872	cytoplasm [GO:0005737]; 6-phosphofructokinase activity [GO:0003872]; ATP binding [GO:0005524]; metal ion binding [GO:0046872]; fructose 6-phosphate metabolic process [GO:0006002]	Probable ATP-dependent 6-phosphofructokinase (ATP-PFK) (Phosphofructokinase) (EC 2.7.1.11) (Phosphohexokinase)	PFKA_MYCGE	Mycoplasma genitalium (strain ATCC 33530 / G-37 / NCTC 10195)	323
P47458	MG216	MG_216	pyk									GO:0000287; GO:0004743; GO:0005524; GO:0016301; GO:0030955	ATP binding [GO:0005524]; kinase activity [GO:0016301]; magnesium ion binding [GO:0000287]; potassium ion binding [GO:0030955]; pyruvate kinase activity [GO:0004743]	Pyruvate kinase (PK) (EC 2.7.1.40)	KPYK_MYCGE	Mycoplasma genitalium (strain ATCC 33530 / G-37 / NCTC 10195)	508
P47459	MG217	MG_217												Proline-rich P65 protein homolog	P65H_MYCGE	Mycoplasma genitalium (strain ATCC 33530 / G-37 / NCTC 10195)	372
P47460	MG218	MG_218	hmw2	cytoadherence to microvasculature, mediated by symbiont protein	pathogenesis		cytoadherence to microvasculature, mediated by symbiont protein, pathogenesis	GO:0020035	GO:0009405		GO:0020035,GO:0009405	GO:0009405; GO:0020035	cytoadherence to microvasculature, mediated by symbiont protein [GO:0020035]; pathogenesis [GO:0009405]	Cytadherence high molecular weight protein 2 (Cytadherence accessory protein 2)	HMW2_MYCGE	Mycoplasma genitalium (strain ATCC 33530 / G-37 / NCTC 10195)	1805
P47461	MG219	MG_219												Uncharacterized protein MG219	Y219_MYCGE	Mycoplasma genitalium (strain ATCC 33530 / G-37 / NCTC 10195)	148
Q49403	MG220	MG_220										GO:0016021	integral component of membrane [GO:0016021]	Uncharacterized protein MG220	Y220_MYCGE	Mycoplasma genitalium (strain ATCC 33530 / G-37 / NCTC 10195)	93
P47463	MG221	MG_221	mraZ	transcription, DNA-templated			transcription, DNA-templated	GO:0006351			GO:0006351	GO:0003677; GO:0003700; GO:0005737; GO:0006351; GO:0009295	cytoplasm [GO:0005737]; nucleoid [GO:0009295]; DNA binding [GO:0003677]; DNA binding transcription factor activity [GO:0003700]; transcription, DNA-templated [GO:0006351]	Transcriptional regulator MraZ	MRAZ_MYCGE	Mycoplasma genitalium (strain ATCC 33530 / G-37 / NCTC 10195)	141
P47464	MG222	MG_222	rsmH	Z - rRNA processing			rRNA processing	GO:0006364			GO:0006364	GO:0005737; GO:0006364; GO:0008168	cytoplasm [GO:0005737]; methyltransferase activity [GO:0008168]; rRNA processing [GO:0006364]	Ribosomal RNA small subunit methyltransferase H (EC 2.1.1.199) (16S rRNA m(4)C1402 methyltransferase) (rRNA (cytosine-N(4)-)-methyltransferase RsmH)	RSMH_MYCGE	Mycoplasma genitalium (strain ATCC 33530 / G-37 / NCTC 10195)	309
P47465	MG223	MG_223												Uncharacterized protein MG223	Y223_MYCGE	Mycoplasma genitalium (strain ATCC 33530 / G-37 / NCTC 10195)	411
P47466	MG224	MG_224	ftsZ	cell cycle	cell division		cell cycle, cell division	GO:0007049	GO:0051301		GO:0007049,GO:0051301	GO:0003924; GO:0005525; GO:0005737; GO:0007049; GO:0051301	cytoplasm [GO:0005737]; GTP binding [GO:0005525]; GTPase activity [GO:0003924]; cell cycle [GO:0007049]; cell division [GO:0051301]	Cell division protein FtsZ	FTSZ_MYCGE	Mycoplasma genitalium (strain ATCC 33530 / G-37 / NCTC 10195)	369
P47467	MG225	MG_225										GO:0005886; GO:0015171; GO:0016021	integral component of membrane [GO:0016021]; plasma membrane [GO:0005886]; amino acid transmembrane transporter activity [GO:0015171]	Uncharacterized protein MG225	Y225_MYCGE	Mycoplasma genitalium (strain ATCC 33530 / G-37 / NCTC 10195)	489
P47468	MG226	MG_226										GO:0005886; GO:0015171; GO:0016021	integral component of membrane [GO:0016021]; plasma membrane [GO:0005886]; amino acid transmembrane transporter activity [GO:0015171]	Uncharacterized protein MG226	Y226_MYCGE	Mycoplasma genitalium (strain ATCC 33530 / G-37 / NCTC 10195)	492
P47469	MG227	MG_227	thyA	dTMP biosynthetic process	dTTP biosynthetic process		dTMP biosynthetic process, dTTP biosynthetic process	GO:0006231	GO:0006235		GO:0006231,GO:0006235	GO:0004799; GO:0005737; GO:0006231; GO:0006235	cytoplasm [GO:0005737]; thymidylate synthase activity [GO:0004799]; dTMP biosynthetic process [GO:0006231]; dTTP biosynthetic process [GO:0006235]	Thymidylate synthase (TS) (TSase) (EC 2.1.1.45)	TYSY_MYCGE	Mycoplasma genitalium (strain ATCC 33530 / G-37 / NCTC 10195)	287
P47470	MG228	MG_228	folA	glycine biosynthetic process	nucleotide biosynthetic process	one-carbon metabolic process	glycine biosynthetic process, nucleotide biosynthetic process, one-carbon metabolic process	GO:0006545	GO:0009165	GO:0006730	GO:0006545,GO:0009165,GO:0006730	GO:0004146; GO:0006545; GO:0006730; GO:0009165; GO:0046654; GO:0050661	dihydrofolate reductase activity [GO:0004146]; NADP binding [GO:0050661]; glycine biosynthetic process [GO:0006545]; nucleotide biosynthetic process [GO:0009165]; one-carbon metabolic process [GO:0006730]; tetrahydrofolate biosynthetic process [GO:0046654]	Dihydrofolate reductase (EC 1.5.1.3)	DYR_MYCGE	Mycoplasma genitalium (strain ATCC 33530 / G-37 / NCTC 10195)	160
P47471	MG229	MG_229	nrdF	deoxyribonucleotide biosynthetic process	DNA replication		deoxyribonucleotide biosynthetic process, DNA replication	GO:0009263	GO:0006260		GO:0009263,GO:0006260	GO:0004748; GO:0005971; GO:0006260; GO:0009263; GO:0046872	ribonucleoside-diphosphate reductase complex [GO:0005971]; metal ion binding [GO:0046872]; ribonucleoside-diphosphate reductase activity, thioredoxin disulfide as acceptor [GO:0004748]; deoxyribonucleotide biosynthetic process [GO:0009263]; DNA replication [GO:0006260]	Ribonucleoside-diphosphate reductase subunit beta (EC 1.17.4.1) (Ribonucleotide reductase small subunit)	RIR2_MYCGE	Mycoplasma genitalium (strain ATCC 33530 / G-37 / NCTC 10195)	340
P47472	MG230	MG_230	nrdI											Protein NrdI	NRDI_MYCGE	Mycoplasma genitalium (strain ATCC 33530 / G-37 / NCTC 10195)	153
P47473	MG231	MG_231	nrdE	DNA replication			DNA replication	GO:0006260			GO:0006260	GO:0004748; GO:0005524; GO:0006260	ATP binding [GO:0005524]; ribonucleoside-diphosphate reductase activity, thioredoxin disulfide as acceptor [GO:0004748]; DNA replication [GO:0006260]	Ribonucleoside-diphosphate reductase subunit alpha (EC 1.17.4.1) (Ribonucleotide reductase)	RIR1_MYCGE	Mycoplasma genitalium (strain ATCC 33530 / G-37 / NCTC 10195)	721
P47474	MG232	MG_232	rplU	translation			translation	GO:0006412			GO:0006412	GO:0003735; GO:0005840; GO:0006412; GO:0019843	ribosome [GO:0005840]; rRNA binding [GO:0019843]; structural constituent of ribosome [GO:0003735]; translation [GO:0006412]	50S ribosomal protein L21	RL21_MYCGE	Mycoplasma genitalium (strain ATCC 33530 / G-37 / NCTC 10195)	100
P47475	MG233	MG_233										GO:0016021	integral component of membrane [GO:0016021]	Uncharacterized protein MG233	Y233_MYCGE	Mycoplasma genitalium (strain ATCC 33530 / G-37 / NCTC 10195)	99
P47476	MG234	MG_234	rpmA	translation			translation	GO:0006412			GO:0006412	GO:0003735; GO:0005840; GO:0006412	ribosome [GO:0005840]; structural constituent of ribosome [GO:0003735]; translation [GO:0006412]	50S ribosomal protein L27	RL27_MYCGE	Mycoplasma genitalium (strain ATCC 33530 / G-37 / NCTC 10195)	104
P47477	MG235	MG_235	nfo	DNA repair			DNA repair	GO:0006281			GO:0006281	GO:0003677; GO:0006281; GO:0008270; GO:0008833	deoxyribonuclease IV (phage-T4-induced) activity [GO:0008833]; DNA binding [GO:0003677]; zinc ion binding [GO:0008270]; DNA repair [GO:0006281]	Probable endonuclease 4 (EC 3.1.21.2) (Endodeoxyribonuclease IV) (Endonuclease IV)	END4_MYCGE	Mycoplasma genitalium (strain ATCC 33530 / G-37 / NCTC 10195)	291
P47478	MG236	MG_236										GO:0003700	DNA binding transcription factor activity [GO:0003700]	Uncharacterized protein MG236	Y236_MYCGE	Mycoplasma genitalium (strain ATCC 33530 / G-37 / NCTC 10195)	140
P47479	MG237	MG_237												Uncharacterized protein MG237	Y237_MYCGE	Mycoplasma genitalium (strain ATCC 33530 / G-37 / NCTC 10195)	294
P47480	MG238	MG_238	tig	cell cycle	cell division	protein folding	cell cycle, cell division, protein folding	GO:0007049	GO:0051301	GO:0006457	GO:0007049,GO:0051301,GO:0006457	GO:0003755; GO:0005737; GO:0006457; GO:0007049; GO:0015031; GO:0051301	cytoplasm [GO:0005737]; peptidyl-prolyl cis-trans isomerase activity [GO:0003755]; cell cycle [GO:0007049]; cell division [GO:0051301]; protein folding [GO:0006457]; protein transport [GO:0015031]	Trigger factor (TF) (EC 5.2.1.8) (PPIase)	TIG_MYCGE	Mycoplasma genitalium (strain ATCC 33530 / G-37 / NCTC 10195)	444
P47481	MG239	MG_239	lon	protein catabolic process			protein catabolic process	GO:0030163			GO:0030163	GO:0004176; GO:0004252; GO:0005524; GO:0005737; GO:0030163; GO:0043565	cytoplasm [GO:0005737]; ATP binding [GO:0005524]; ATP-dependent peptidase activity [GO:0004176]; sequence-specific DNA binding [GO:0043565]; serine-type endopeptidase activity [GO:0004252]; protein catabolic process [GO:0030163]	Lon protease (EC 3.4.21.53) (ATP-dependent protease La)	LON_MYCGE	Mycoplasma genitalium (strain ATCC 33530 / G-37 / NCTC 10195)	795
P47482	MG240	MG_240		biosynthetic process			biosynthetic process	GO:0009058			GO:0009058	GO:0003824; GO:0009058	catalytic activity [GO:0003824]; biosynthetic process [GO:0009058]	Uncharacterized protein MG240	Y240_MYCGE	Mycoplasma genitalium (strain ATCC 33530 / G-37 / NCTC 10195)	350
P47483	MG241	MG_241										GO:0005886; GO:0016021	integral component of membrane [GO:0016021]; plasma membrane [GO:0005886]	Uncharacterized protein MG241	Y241_MYCGE	Mycoplasma genitalium (strain ATCC 33530 / G-37 / NCTC 10195)	620
P47484	MG242	MG_242										GO:0005886; GO:0016021	integral component of membrane [GO:0016021]; plasma membrane [GO:0005886]	Uncharacterized protein MG242	Y242_MYCGE	Mycoplasma genitalium (strain ATCC 33530 / G-37 / NCTC 10195)	630
P47486	MG244	MG_244	uvrD	DNA repair	DNA replication		DNA repair, DNA replication	GO:0006281	GO:0006260		GO:0006281,GO:0006260	GO:0003677; GO:0004003; GO:0005524; GO:0006260; GO:0006281	ATP binding [GO:0005524]; ATP-dependent DNA helicase activity [GO:0004003]; DNA binding [GO:0003677]; DNA repair [GO:0006281]; DNA replication [GO:0006260]	Probable DNA helicase II homolog (EC 3.6.4.12)	UVRD_MYCGE	Mycoplasma genitalium (strain ATCC 33530 / G-37 / NCTC 10195)	703
P47487	MG245	MG_245										GO:0005524; GO:0005737; GO:0030272; GO:0046872	cytoplasm [GO:0005737]; 5-formyltetrahydrofolate cyclo-ligase activity [GO:0030272]; ATP binding [GO:0005524]; metal ion binding [GO:0046872]	5-formyltetrahydrofolate cyclo-ligase (EC 6.3.3.2) (5,10-methenyl-tetrahydrofolate synthetase) (MTHFS) (Methenyl-THF synthetase)	MTHFS_MYCGE	Mycoplasma genitalium (strain ATCC 33530 / G-37 / NCTC 10195)	165
P47488	MG246	MG_246										GO:0016787; GO:0046872	hydrolase activity [GO:0016787]; metal ion binding [GO:0046872]	Putative phosphatase/phosphodiesterase MG246 (EC 3.1.-.-)	Y246_MYCGE	Mycoplasma genitalium (strain ATCC 33530 / G-37 / NCTC 10195)	281
P47489	MG247	MG_247	plsY	Z - phospholipid biosynthetic process			phospholipid biosynthetic process	GO:0008654			GO:0008654	GO:0005886; GO:0008654; GO:0016021; GO:0043772	integral component of membrane [GO:0016021]; plasma membrane [GO:0005886]; acyl-phosphate glycerol-3-phosphate acyltransferase activity [GO:0043772]; phospholipid biosynthetic process [GO:0008654]	Glycerol-3-phosphate acyltransferase (Acyl-PO4 G3P acyltransferase) (Acyl-phosphate--glycerol-3-phosphate acyltransferase) (G3P acyltransferase) (GPAT) (EC 2.3.1.n3) (Lysophosphatidic acid synthase) (LPA synthase)	PLSY_MYCGE	Mycoplasma genitalium (strain ATCC 33530 / G-37 / NCTC 10195)	239
P47490	MG248	MG_248										GO:0005737; GO:0016429	cytoplasm [GO:0005737]; tRNA (adenine-N1-)-methyltransferase activity [GO:0016429]	Putative tRNA methyltransferase MG248 (EC 2.1.1.-)	Y248_MYCGE	Mycoplasma genitalium (strain ATCC 33530 / G-37 / NCTC 10195)	218
P47491	MG249	MG_249	sigA	DNA-templated transcription, initiation			DNA-templated transcription, initiation	GO:0006352			GO:0006352	GO:0003677; GO:0003700; GO:0005737; GO:0006352; GO:0016987	cytoplasm [GO:0005737]; DNA binding [GO:0003677]; DNA binding transcription factor activity [GO:0003700]; sigma factor activity [GO:0016987]; DNA-templated transcription, initiation [GO:0006352]	RNA polymerase sigma factor SigA (Sigma-A)	SIGA_MYCGE	Mycoplasma genitalium (strain ATCC 33530 / G-37 / NCTC 10195)	497
P47492	MG250	MG_250	dnaG									GO:0003677; GO:0003896; GO:0008270; GO:1990077	primosome complex [GO:1990077]; DNA binding [GO:0003677]; DNA primase activity [GO:0003896]; zinc ion binding [GO:0008270]	DNA primase (EC 2.7.7.-)	DNAG_MYCGE	Mycoplasma genitalium (strain ATCC 33530 / G-37 / NCTC 10195)	607
P47493	MG251	MG_251	glyQS	glycyl-tRNA aminoacylation			glycyl-tRNA aminoacylation	GO:0006426			GO:0006426	GO:0004820; GO:0005524; GO:0005737; GO:0006426; GO:0046983	cytoplasm [GO:0005737]; ATP binding [GO:0005524]; glycine-tRNA ligase activity [GO:0004820]; protein dimerization activity [GO:0046983]; glycyl-tRNA aminoacylation [GO:0006426]	Glycine--tRNA ligase (EC 6.1.1.14) (Glycyl-tRNA synthetase) (GlyRS)	SYG_MYCGE	Mycoplasma genitalium (strain ATCC 33530 / G-37 / NCTC 10195)	446
P47494	MG252	MG_252		RNA processing			RNA processing	GO:0006396			GO:0006396	GO:0003723; GO:0006396; GO:0008173	RNA binding [GO:0003723]; RNA methyltransferase activity [GO:0008173]; RNA processing [GO:0006396]	Uncharacterized tRNA/rRNA methyltransferase MG252 (EC 2.1.1.-)	Y252_MYCGE	Mycoplasma genitalium (strain ATCC 33530 / G-37 / NCTC 10195)	242
P47495	MG253	MG_253	cysS	cysteinyl-tRNA aminoacylation			cysteinyl-tRNA aminoacylation	GO:0006423			GO:0006423	GO:0004817; GO:0005524; GO:0005737; GO:0006423; GO:0046872	cytoplasm [GO:0005737]; ATP binding [GO:0005524]; cysteine-tRNA ligase activity [GO:0004817]; metal ion binding [GO:0046872]; cysteinyl-tRNA aminoacylation [GO:0006423]	Cysteine--tRNA ligase (EC 6.1.1.16) (Cysteinyl-tRNA synthetase) (CysRS)	SYC_MYCGE	Mycoplasma genitalium (strain ATCC 33530 / G-37 / NCTC 10195)	428
P47496	MG254	MG_254	ligA	DNA repair	DNA replication		DNA repair, DNA replication	GO:0006281	GO:0006260		GO:0006281,GO:0006260	GO:0003911; GO:0006260; GO:0006281; GO:0046872	DNA ligase (NAD+) activity [GO:0003911]; metal ion binding [GO:0046872]; DNA repair [GO:0006281]; DNA replication [GO:0006260]	DNA ligase (EC 6.5.1.2) (Polydeoxyribonucleotide synthase [NAD(+)])	DNLJ_MYCGE	Mycoplasma genitalium (strain ATCC 33530 / G-37 / NCTC 10195)	659
P47497	MG255	MG_255										GO:0005886; GO:0016021	integral component of membrane [GO:0016021]; plasma membrane [GO:0005886]	Uncharacterized protein MG255	Y255_MYCGE	Mycoplasma genitalium (strain ATCC 33530 / G-37 / NCTC 10195)	365
P47498	MG256	MG_256										GO:0005886; GO:0016021	integral component of membrane [GO:0016021]; plasma membrane [GO:0005886]	Uncharacterized protein MG256	Y256_MYCGE	Mycoplasma genitalium (strain ATCC 33530 / G-37 / NCTC 10195)	256
P47499	MG257	MG_257	rpmE	translation			translation	GO:0006412			GO:0006412	GO:0003735; GO:0005840; GO:0006412; GO:0019843	ribosome [GO:0005840]; rRNA binding [GO:0019843]; structural constituent of ribosome [GO:0003735]; translation [GO:0006412]	50S ribosomal protein L31	RL31_MYCGE	Mycoplasma genitalium (strain ATCC 33530 / G-37 / NCTC 10195)	97
P47500	MG258	MG_258	prfA									GO:0005737; GO:0016149	cytoplasm [GO:0005737]; translation release factor activity, codon specific [GO:0016149]	Peptide chain release factor 1 (RF-1)	RF1_MYCGE	Mycoplasma genitalium (strain ATCC 33530 / G-37 / NCTC 10195)	359
Q49404	MG259	MG_259										GO:0003725; GO:0008168	double-stranded RNA binding [GO:0003725]; methyltransferase activity [GO:0008168]	Uncharacterized protein MG259	Y259_MYCGE	Mycoplasma genitalium (strain ATCC 33530 / G-37 / NCTC 10195)	456
P47502	MG260	MG_260										GO:0005886	plasma membrane [GO:0005886]	Uncharacterized lipoprotein MG260	Y260_MYCGE	Mycoplasma genitalium (strain ATCC 33530 / G-37 / NCTC 10195)	765
Q49405	MG261	MG_261	dnaE	DNA replication			DNA replication	GO:0006260			GO:0006260	GO:0003887; GO:0005737; GO:0006260; GO:0008408	cytoplasm [GO:0005737]; 3'-5' exonuclease activity [GO:0008408]; DNA-directed DNA polymerase activity [GO:0003887]; DNA replication [GO:0006260]	DNA polymerase III subunit alpha (EC 2.7.7.7)	DPO3A_MYCGE	Mycoplasma genitalium (strain ATCC 33530 / G-37 / NCTC 10195)	874
Q49406	MG262	MG_262	polA									GO:0003677; GO:0004527	DNA binding [GO:0003677]; exonuclease activity [GO:0004527]	5'-3' exonuclease (EC 3.1.11.-)	EX53_MYCGE	Mycoplasma genitalium (strain ATCC 33530 / G-37 / NCTC 10195)	291
P47505	MG263	MG_263										GO:0016787; GO:0046872	hydrolase activity [GO:0016787]; metal ion binding [GO:0046872]	Putative phosphatase MG263 (EC 3.1.3.-)	Y263_MYCGE	Mycoplasma genitalium (strain ATCC 33530 / G-37 / NCTC 10195)	291
P47506	MG264	MG_264	coaE	coenzyme A biosynthetic process			coenzyme A biosynthetic process	GO:0015937			GO:0015937	GO:0004140; GO:0005524; GO:0005737; GO:0015937	cytoplasm [GO:0005737]; ATP binding [GO:0005524]; dephospho-CoA kinase activity [GO:0004140]; coenzyme A biosynthetic process [GO:0015937]	Dephospho-CoA kinase (EC 2.7.1.24) (Dephosphocoenzyme A kinase)	COAE_MYCGE	Mycoplasma genitalium (strain ATCC 33530 / G-37 / NCTC 10195)	198
P47507	MG265	MG_265										GO:0016787; GO:0046872	hydrolase activity [GO:0016787]; metal ion binding [GO:0046872]	Putative phosphatase MG265 (EC 3.1.3.-)	Y265_MYCGE	Mycoplasma genitalium (strain ATCC 33530 / G-37 / NCTC 10195)	278
P47508	MG266	MG_266	leuS	leucyl-tRNA aminoacylation			leucyl-tRNA aminoacylation	GO:0006429			GO:0006429	GO:0002161; GO:0004823; GO:0005524; GO:0005737; GO:0006429	cytoplasm [GO:0005737]; aminoacyl-tRNA editing activity [GO:0002161]; ATP binding [GO:0005524]; leucine-tRNA ligase activity [GO:0004823]; leucyl-tRNA aminoacylation [GO:0006429]	Leucine--tRNA ligase (EC 6.1.1.4) (Leucyl-tRNA synthetase) (LeuRS)	SYL_MYCGE	Mycoplasma genitalium (strain ATCC 33530 / G-37 / NCTC 10195)	792
P47509	MG267	MG_267										GO:0005886; GO:0016021	integral component of membrane [GO:0016021]; plasma membrane [GO:0005886]	Uncharacterized protein MG267	Y267_MYCGE	Mycoplasma genitalium (strain ATCC 33530 / G-37 / NCTC 10195)	115
P47510	MG268	MG_268										GO:0005524; GO:0019206	ATP binding [GO:0005524]; nucleoside kinase activity [GO:0019206]	Uncharacterized protein MG268	Y268_MYCGE	Mycoplasma genitalium (strain ATCC 33530 / G-37 / NCTC 10195)	228
Q49407	MG269	MG_269												Uncharacterized protein MG269	Y269_MYCGE	Mycoplasma genitalium (strain ATCC 33530 / G-37 / NCTC 10195)	340
P47512	MG270	MG_270	lplA	protein lipoylation			protein lipoylation	GO:0009249			GO:0009249	GO:0005524; GO:0005737; GO:0009249; GO:0016874	cytoplasm [GO:0005737]; ATP binding [GO:0005524]; ligase activity [GO:0016874]; protein lipoylation [GO:0009249]	Probable lipoate-protein ligase A (Lipoate--protein ligase) (EC 6.3.1.20)	LPLA_MYCGE	Mycoplasma genitalium (strain ATCC 33530 / G-37 / NCTC 10195)	336
P47513	MG271	MG_271	pdhD	cell redox homeostasis	glycolytic process		cell redox homeostasis, glycolytic process	GO:0045454	GO:0006096		GO:0045454,GO:0006096	GO:0004148; GO:0005737; GO:0006096; GO:0009055; GO:0045454; GO:0050660	cytoplasm [GO:0005737]; dihydrolipoyl dehydrogenase activity [GO:0004148]; electron transfer activity [GO:0009055]; flavin adenine dinucleotide binding [GO:0050660]; cell redox homeostasis [GO:0045454]; glycolytic process [GO:0006096]	Dihydrolipoyl dehydrogenase (EC 1.8.1.4) (Dihydrolipoamide dehydrogenase) (E3 component of pyruvate complex)	DLDH_MYCGE	Mycoplasma genitalium (strain ATCC 33530 / G-37 / NCTC 10195)	457
P47514	MG272	MG_272	pdhC	glycolytic process			glycolytic process	GO:0006096			GO:0006096	GO:0004742; GO:0006096	dihydrolipoyllysine-residue acetyltransferase activity [GO:0004742]; glycolytic process [GO:0006096]	Dihydrolipoyllysine-residue acetyltransferase component of pyruvate dehydrogenase complex (EC 2.3.1.12) (Dihydrolipoamide acetyltransferase component of pyruvate dehydrogenase complex) (E2)	ODP2_MYCGE	Mycoplasma genitalium (strain ATCC 33530 / G-37 / NCTC 10195)	384
P47515	MG273	MG_273	pdhB	glycolytic process			glycolytic process	GO:0006096			GO:0006096	GO:0004739; GO:0006096; GO:0140032	glycosylation-dependent protein binding [GO:0140032]; pyruvate dehydrogenase (acetyl-transferring) activity [GO:0004739]; glycolytic process [GO:0006096]	Pyruvate dehydrogenase E1 component subunit beta (EC 1.2.4.1)	ODPB_MYCGE	Mycoplasma genitalium (strain ATCC 33530 / G-37 / NCTC 10195)	326
P47516	MG274	MG_274	pdhA	glycolytic process			glycolytic process	GO:0006096			GO:0006096	GO:0004739; GO:0006096; GO:0140032	glycosylation-dependent protein binding [GO:0140032]; pyruvate dehydrogenase (acetyl-transferring) activity [GO:0004739]; glycolytic process [GO:0006096]	Pyruvate dehydrogenase E1 component subunit alpha (EC 1.2.4.1)	ODPA_MYCGE	Mycoplasma genitalium (strain ATCC 33530 / G-37 / NCTC 10195)	358
Q49408	MG275	MG_275	nox	cell redox homeostasis			cell redox homeostasis	GO:0045454			GO:0045454	GO:0003954; GO:0005623; GO:0045454; GO:0050660	cell [GO:0005623]; flavin adenine dinucleotide binding [GO:0050660]; NADH dehydrogenase activity [GO:0003954]; cell redox homeostasis [GO:0045454]	Probable NADH oxidase (NOXase) (EC 1.6.99.3)	NAOX_MYCGE	Mycoplasma genitalium (strain ATCC 33530 / G-37 / NCTC 10195)	478
P47518	MG276	MG_276	apt	adenine salvage	AMP salvage	purine ribonucleoside salvage	adenine salvage, AMP salvage, purine ribonucleoside salvage	GO:0006168	GO:0044209	GO:0006166	GO:0006168,GO:0044209,GO:0006166	GO:0003999; GO:0005737; GO:0006166; GO:0006168; GO:0044209	cytoplasm [GO:0005737]; adenine phosphoribosyltransferase activity [GO:0003999]; adenine salvage [GO:0006168]; AMP salvage [GO:0044209]; purine ribonucleoside salvage [GO:0006166]	Adenine phosphoribosyltransferase (APRT) (EC 2.4.2.7)	APT_MYCGE	Mycoplasma genitalium (strain ATCC 33530 / G-37 / NCTC 10195)	180
Q49409	MG277	MG_277										GO:0005886; GO:0016021	integral component of membrane [GO:0016021]; plasma membrane [GO:0005886]	Uncharacterized protein MG277	Y277_MYCGE	Mycoplasma genitalium (strain ATCC 33530 / G-37 / NCTC 10195)	970
P47520	MG278	MG_278	spoT	guanosine tetraphosphate biosynthetic process			guanosine tetraphosphate biosynthetic process	GO:0015970			GO:0015970	GO:0008893; GO:0015970	guanosine-3',5'-bis(diphosphate) 3'-diphosphatase activity [GO:0008893]; guanosine tetraphosphate biosynthetic process [GO:0015970]	Probable guanosine-3',5'-bis(diphosphate) 3'-pyrophosphohydrolase (EC 3.1.7.2) (Penta-phosphate guanosine-3'-pyrophosphohydrolase) ((ppGpp)ase)	SPOT_MYCGE	Mycoplasma genitalium (strain ATCC 33530 / G-37 / NCTC 10195)	720
P47521	MG279	MG_279										GO:0005886; GO:0016021	integral component of membrane [GO:0016021]; plasma membrane [GO:0005886]	Uncharacterized protein MG279	Y279_MYCGE	Mycoplasma genitalium (strain ATCC 33530 / G-37 / NCTC 10195)	218
P47522	MG280	MG_280										GO:0005886; GO:0016021	integral component of membrane [GO:0016021]; plasma membrane [GO:0005886]	Uncharacterized protein MG280	Y280_MYCGE	Mycoplasma genitalium (strain ATCC 33530 / G-37 / NCTC 10195)	265
P47523	MG281	MG_281										GO:0016021	integral component of membrane [GO:0016021]	Uncharacterized protein MG281	Y281_MYCGE	Mycoplasma genitalium (strain ATCC 33530 / G-37 / NCTC 10195)	556
P47524	MG282	MG_282	greA	regulation of DNA-templated transcription, elongation	transcription, DNA-templated		regulation of DNA-templated transcription, elongation, transcription, DNA-templated	GO:0032784	GO:0006351		GO:0032784,GO:0006351	GO:0003677; GO:0006351; GO:0032784; GO:0070063	DNA binding [GO:0003677]; RNA polymerase binding [GO:0070063]; regulation of DNA-templated transcription, elongation [GO:0032784]; transcription, DNA-templated [GO:0006351]	Transcription elongation factor GreA (Transcript cleavage factor GreA)	GREA_MYCGE	Mycoplasma genitalium (strain ATCC 33530 / G-37 / NCTC 10195)	161
P47525	MG283	MG_283	proS	prolyl-tRNA aminoacylation			prolyl-tRNA aminoacylation	GO:0006433			GO:0006433	GO:0004827; GO:0005524; GO:0005737; GO:0006433	cytoplasm [GO:0005737]; ATP binding [GO:0005524]; proline-tRNA ligase activity [GO:0004827]; prolyl-tRNA aminoacylation [GO:0006433]	Proline--tRNA ligase (EC 6.1.1.15) (Prolyl-tRNA synthetase) (ProRS)	SYP_MYCGE	Mycoplasma genitalium (strain ATCC 33530 / G-37 / NCTC 10195)	483
P47526	MG284	MG_284												Uncharacterized protein MG284	Y284_MYCGE	Mycoplasma genitalium (strain ATCC 33530 / G-37 / NCTC 10195)	132
P47527	MG285	MG_285												Uncharacterized protein MG285	Y285_MYCGE	Mycoplasma genitalium (strain ATCC 33530 / G-37 / NCTC 10195)	347
P47528	MG286	MG_286										GO:0016021	integral component of membrane [GO:0016021]	Uncharacterized protein MG286	Y286_MYCGE	Mycoplasma genitalium (strain ATCC 33530 / G-37 / NCTC 10195)	196
P47529	MG287	MG_287		fatty acid biosynthetic process			fatty acid biosynthetic process	GO:0006633			GO:0006633	GO:0006633	fatty acid biosynthetic process [GO:0006633]	Acyl carrier protein homolog (ACP)	ACPH_MYCGE	Mycoplasma genitalium (strain ATCC 33530 / G-37 / NCTC 10195)	84
Q49410	MG289	MG_289	p37	transport			transport	GO:0006810			GO:0006810	GO:0005215; GO:0005886; GO:0006810	plasma membrane [GO:0005886]; transporter activity [GO:0005215]; transport [GO:0006810]	High affinity transport system protein p37	P37_MYCGE	Mycoplasma genitalium (strain ATCC 33530 / G-37 / NCTC 10195)	368
P47532	MG290	MG_290	p29									GO:0005524; GO:0016887	ATP binding [GO:0005524]; ATPase activity [GO:0016887]	Probable ABC transporter ATP-binding protein p29	P29_MYCGE	Mycoplasma genitalium (strain ATCC 33530 / G-37 / NCTC 10195)	245
P47533	MG291	MG_291	p69	transport			transport	GO:0006810			GO:0006810	GO:0005886; GO:0006810; GO:0016021	integral component of membrane [GO:0016021]; plasma membrane [GO:0005886]; transport [GO:0006810]	ABC transport system permease protein p69	P69_MYCGE	Mycoplasma genitalium (strain ATCC 33530 / G-37 / NCTC 10195)	543
P47534	MG292	MG_292	alaS	alanyl-tRNA aminoacylation			alanyl-tRNA aminoacylation	GO:0006419			GO:0006419	GO:0000049; GO:0004813; GO:0005524; GO:0005737; GO:0006419; GO:0046872	cytoplasm [GO:0005737]; alanine-tRNA ligase activity [GO:0004813]; ATP binding [GO:0005524]; metal ion binding [GO:0046872]; tRNA binding [GO:0000049]; alanyl-tRNA aminoacylation [GO:0006419]	Alanine--tRNA ligase (EC 6.1.1.7) (Alanyl-tRNA synthetase) (AlaRS)	SYA_MYCGE	Mycoplasma genitalium (strain ATCC 33530 / G-37 / NCTC 10195)	900
P47535	MG293	MG_293		lipid metabolic process			lipid metabolic process	GO:0006629			GO:0006629	GO:0006629; GO:0008889	glycerophosphodiester phosphodiesterase activity [GO:0008889]; lipid metabolic process [GO:0006629]	Uncharacterized protein MG293	Y293_MYCGE	Mycoplasma genitalium (strain ATCC 33530 / G-37 / NCTC 10195)	244
Q49411	MG294	MG_294		Z - transmembrane transport			transmembrane transport	GO:0055085			GO:0055085	GO:0016021; GO:0055085	integral component of membrane [GO:0016021]; transmembrane transport [GO:0055085]	Uncharacterized protein MG294	Y294_MYCGE	Mycoplasma genitalium (strain ATCC 33530 / G-37 / NCTC 10195)	474
P47537	MG295	MG_295	mnmA	tRNA processing			tRNA processing	GO:0008033			GO:0008033	GO:0000049; GO:0005524; GO:0005737; GO:0008033; GO:0016783	cytoplasm [GO:0005737]; ATP binding [GO:0005524]; sulfurtransferase activity [GO:0016783]; tRNA binding [GO:0000049]; tRNA processing [GO:0008033]	tRNA-specific 2-thiouridylase MnmA (EC 2.8.1.13)	MNMA_MYCGE	Mycoplasma genitalium (strain ATCC 33530 / G-37 / NCTC 10195)	367
P47538	MG296	MG_296												Uncharacterized protein MG296	Y296_MYCGE	Mycoplasma genitalium (strain ATCC 33530 / G-37 / NCTC 10195)	129
P47539	MG297	MG_297	ftsY	SRP-dependent cotranslational protein targeting to membrane			SRP-dependent cotranslational protein targeting to membrane	GO:0006614			GO:0006614	GO:0005525; GO:0005737; GO:0005886; GO:0006614	cytoplasm [GO:0005737]; plasma membrane [GO:0005886]; GTP binding [GO:0005525]; SRP-dependent cotranslational protein targeting to membrane [GO:0006614]	Signal recognition particle receptor FtsY (SRP receptor)	FTSY_MYCGE	Mycoplasma genitalium (strain ATCC 33530 / G-37 / NCTC 10195)	346
P47540	MG298	MG_298	smc	chromosome condensation	sister chromatid cohesion		chromosome condensation, sister chromatid cohesion	GO:0030261	GO:0007062		GO:0030261,GO:0007062	GO:0003677; GO:0005524; GO:0005694; GO:0005737; GO:0007062; GO:0030261	chromosome [GO:0005694]; cytoplasm [GO:0005737]; ATP binding [GO:0005524]; DNA binding [GO:0003677]; chromosome condensation [GO:0030261]; sister chromatid cohesion [GO:0007062]	Chromosome partition protein Smc (Protein P115 homolog)	SMC_MYCGE	Mycoplasma genitalium (strain ATCC 33530 / G-37 / NCTC 10195)	982
P47541	MG299	MG_299	pta	acetyl-CoA biosynthetic process			acetyl-CoA biosynthetic process	GO:0006085			GO:0006085	GO:0005737; GO:0006085; GO:0008959	cytoplasm [GO:0005737]; phosphate acetyltransferase activity [GO:0008959]; acetyl-CoA biosynthetic process [GO:0006085]	Phosphate acetyltransferase (EC 2.3.1.8) (Phosphotransacetylase)	PTAS_MYCGE	Mycoplasma genitalium (strain ATCC 33530 / G-37 / NCTC 10195)	320
P47542	MG300	MG_300	pgk	glycolytic process			glycolytic process	GO:0006096			GO:0006096	GO:0004618; GO:0005524; GO:0005737; GO:0006096	cytoplasm [GO:0005737]; ATP binding [GO:0005524]; phosphoglycerate kinase activity [GO:0004618]; glycolytic process [GO:0006096]	Phosphoglycerate kinase (EC 2.7.2.3)	PGK_MYCGE	Mycoplasma genitalium (strain ATCC 33530 / G-37 / NCTC 10195)	411
P47543	MG301	MG_301	gapA	adhesion of symbiont to host cell	glucose metabolic process	glycolytic process	adhesion of symbiont to host cell, glucose metabolic process, glycolytic process	GO:0044650	GO:0006006	GO:0006096	GO:0044650,GO:0006006,GO:0006096	GO:0004365; GO:0005737; GO:0006006; GO:0006096; GO:0006735; GO:0009986; GO:0044650; GO:0050661; GO:0051287; GO:0140032	cell surface [GO:0009986]; cytoplasm [GO:0005737]; glyceraldehyde-3-phosphate dehydrogenase (NAD+) (phosphorylating) activity [GO:0004365]; glycosylation-dependent protein binding [GO:0140032]; NAD binding [GO:0051287]; NADP binding [GO:0050661]; adhesion of symbiont to host cell [GO:0044650]; glucose metabolic process [GO:0006006]; glycolytic process [GO:0006096]; NADH regeneration [GO:0006735]	Glyceraldehyde-3-phosphate dehydrogenase (GAPDH) (EC 1.2.1.12) (NAD-dependent glyceraldehyde-3-phosphate dehydrogenase)	G3P_MYCGE	Mycoplasma genitalium (strain ATCC 33530 / G-37 / NCTC 10195)	337
P47544	MG302	MG_302										GO:0005886; GO:0016021	integral component of membrane [GO:0016021]; plasma membrane [GO:0005886]	Uncharacterized protein MG302	Y302_MYCGE	Mycoplasma genitalium (strain ATCC 33530 / G-37 / NCTC 10195)	317
P47545	MG303	MG_303										GO:0005524; GO:0016887	ATP binding [GO:0005524]; ATPase activity [GO:0016887]	Putative ABC transporter ATP-binding protein MG303	Y303_MYCGE	Mycoplasma genitalium (strain ATCC 33530 / G-37 / NCTC 10195)	357
P47546	MG304	MG_304										GO:0005524; GO:0016887	ATP binding [GO:0005524]; ATPase activity [GO:0016887]	Putative ABC transporter ATP-binding protein MG304	Y304_MYCGE	Mycoplasma genitalium (strain ATCC 33530 / G-37 / NCTC 10195)	270
P47547	MG305	MG_305	dnaK	protein folding			protein folding	GO:0006457			GO:0006457	GO:0005524; GO:0006457; GO:0051082	ATP binding [GO:0005524]; unfolded protein binding [GO:0051082]; protein folding [GO:0006457]	Chaperone protein DnaK (HSP70) (Heat shock 70 kDa protein) (Heat shock protein 70)	DNAK_MYCGE	Mycoplasma genitalium (strain ATCC 33530 / G-37 / NCTC 10195)	595
P47548	MG306	MG_306										GO:0005886; GO:0016021	integral component of membrane [GO:0016021]; plasma membrane [GO:0005886]	Uncharacterized protein MG306	Y306_MYCGE	Mycoplasma genitalium (strain ATCC 33530 / G-37 / NCTC 10195)	393
P47549	MG307	MG_307										GO:0005886	plasma membrane [GO:0005886]	Uncharacterized lipoprotein MG307	Y307_MYCGE	Mycoplasma genitalium (strain ATCC 33530 / G-37 / NCTC 10195)	1177
P52271	MG308	MG_308										GO:0003723; GO:0004386; GO:0005524	ATP binding [GO:0005524]; helicase activity [GO:0004386]; RNA binding [GO:0003723]	Probable ATP-dependent RNA helicase MG308 (EC 3.6.4.13)	Y308_MYCGE	Mycoplasma genitalium (strain ATCC 33530 / G-37 / NCTC 10195)	410
P47551	MG309	MG_309										GO:0005886	plasma membrane [GO:0005886]	Uncharacterized lipoprotein MG309	Y309_MYCGE	Mycoplasma genitalium (strain ATCC 33530 / G-37 / NCTC 10195)	1225
Q49412	MG310	MG_310										GO:0052689	carboxylic ester hydrolase activity [GO:0052689]	Putative esterase/lipase 1 (EC 3.1.-.-)	ESL1_MYCGE	Mycoplasma genitalium (strain ATCC 33530 / G-37 / NCTC 10195)	268
P47553	MG311	MG_311	rpsD	translation			translation	GO:0006412			GO:0006412	GO:0003735; GO:0006412; GO:0015935; GO:0019843	small ribosomal subunit [GO:0015935]; rRNA binding [GO:0019843]; structural constituent of ribosome [GO:0003735]; translation [GO:0006412]	30S ribosomal protein S4	RS4_MYCGE	Mycoplasma genitalium (strain ATCC 33530 / G-37 / NCTC 10195)	205
Q49413	MG312	MG_312	hmw1	cytoadherence to microvasculature, mediated by symbiont protein	pathogenesis		cytoadherence to microvasculature, mediated by symbiont protein, pathogenesis	GO:0020035	GO:0009405		GO:0020035,GO:0009405	GO:0005886; GO:0009405; GO:0020035; GO:0033111; GO:0042995	attachment organelle membrane [GO:0033111]; cell projection [GO:0042995]; plasma membrane [GO:0005886]; cytoadherence to microvasculature, mediated by symbiont protein [GO:0020035]; pathogenesis [GO:0009405]	Cytadherence high molecular weight protein 1 (Cytadherence accessory protein 1)	HMW1_MYCGE	Mycoplasma genitalium (strain ATCC 33530 / G-37 / NCTC 10195)	1139
Q49414	MG313	MG_313										GO:0005215	transporter activity [GO:0005215]	Uncharacterized protein MG313	Y313_MYCGE	Mycoplasma genitalium (strain ATCC 33530 / G-37 / NCTC 10195)	287
Q49415	MG314	MG_314												Uncharacterized protein MG314	Y314_MYCGE	Mycoplasma genitalium (strain ATCC 33530 / G-37 / NCTC 10195)	443
Q49416	MG315	MG_315		DNA replication			DNA replication	GO:0006260			GO:0006260	GO:0003677; GO:0003887; GO:0006260; GO:0009360	DNA polymerase III complex [GO:0009360]; DNA binding [GO:0003677]; DNA-directed DNA polymerase activity [GO:0003887]; DNA replication [GO:0006260]	Uncharacterized protein MG315	Y315_MYCGE	Mycoplasma genitalium (strain ATCC 33530 / G-37 / NCTC 10195)	297
P47558	MG316	MG_316										GO:0005886; GO:0016021	integral component of membrane [GO:0016021]; plasma membrane [GO:0005886]	Uncharacterized protein MG316	Y316_MYCGE	Mycoplasma genitalium (strain ATCC 33530 / G-37 / NCTC 10195)	369
Q57081	MG317	MG_317	hmw3	cytoadherence to microvasculature, mediated by symbiont protein	pathogenesis		cytoadherence to microvasculature, mediated by symbiont protein, pathogenesis	GO:0020035	GO:0009405		GO:0020035,GO:0009405	GO:0005886; GO:0009405; GO:0020035; GO:0033111; GO:0042995	attachment organelle membrane [GO:0033111]; cell projection [GO:0042995]; plasma membrane [GO:0005886]; cytoadherence to microvasculature, mediated by symbiont protein [GO:0020035]; pathogenesis [GO:0009405]	Cytadherence high molecular weight protein 3 (Accessory adhesin protein 3) (Cytadherence accessory protein 3) (P69)	HMW3_MYCGE	Mycoplasma genitalium (strain ATCC 33530 / G-37 / NCTC 10195)	599
Q49417	MG318	MG_318		cytoadherence to microvasculature, mediated by symbiont protein	heterophilic cell-cell adhesion via plasma membrane cell adhesion molecules	pathogenesis	cytoadherence to microvasculature, mediated by symbiont protein, heterophilic cell-cell adhesion via plasma membrane cell adhesion molecules, pathogenesis	GO:0020035	GO:0007157	GO:0009405	GO:0020035,GO:0007157,GO:0009405	GO:0005886; GO:0007157; GO:0009405; GO:0016021; GO:0020035; GO:0033111; GO:0042995	attachment organelle membrane [GO:0033111]; cell projection [GO:0042995]; integral component of membrane [GO:0016021]; plasma membrane [GO:0005886]; cytoadherence to microvasculature, mediated by symbiont protein [GO:0020035]; heterophilic cell-cell adhesion via plasma membrane cell adhesion molecules [GO:0007157]; pathogenesis [GO:0009405]	P32 adhesin (Cytadhesin P32)	P32_MYCGE	Mycoplasma genitalium (strain ATCC 33530 / G-37 / NCTC 10195)	280
P47561	MG319	MG_319										GO:0005886; GO:0016021	integral component of membrane [GO:0016021]; plasma membrane [GO:0005886]	Uncharacterized protein MG319	Y319_MYCGE	Mycoplasma genitalium (strain ATCC 33530 / G-37 / NCTC 10195)	178
P47562	MG320	MG_320										GO:0005886; GO:0016021	integral component of membrane [GO:0016021]; plasma membrane [GO:0005886]	Uncharacterized protein MG320	Y320_MYCGE	Mycoplasma genitalium (strain ATCC 33530 / G-37 / NCTC 10195)	286
P47563	MG321	MG_321										GO:0005886	plasma membrane [GO:0005886]	Uncharacterized lipoprotein MG321	Y321_MYCGE	Mycoplasma genitalium (strain ATCC 33530 / G-37 / NCTC 10195)	934
P47564	MG322	MG_322										GO:0005886; GO:0008324; GO:0016021	integral component of membrane [GO:0016021]; plasma membrane [GO:0005886]; cation transmembrane transporter activity [GO:0008324]	Uncharacterized cation transporter MG322	Y322_MYCGE	Mycoplasma genitalium (strain ATCC 33530 / G-37 / NCTC 10195)	558
P47565	MG323	MG_323		potassium ion transport			potassium ion transport	GO:0006813			GO:0006813	GO:0006813; GO:0008324	cation transmembrane transporter activity [GO:0008324]; potassium ion transport [GO:0006813]	Uncharacterized protein MG323	Y323_MYCGE	Mycoplasma genitalium (strain ATCC 33530 / G-37 / NCTC 10195)	227
P47566	MG324	MG_324	pepP									GO:0004177; GO:0008237; GO:0046872	aminopeptidase activity [GO:0004177]; metal ion binding [GO:0046872]; metallopeptidase activity [GO:0008237]	Putative Xaa-Pro aminopeptidase (X-Pro aminopeptidase) (EC 3.4.11.9) (Aminoacylproline aminopeptidase) (Aminopeptidase P) (APP)	AMPP_MYCGE	Mycoplasma genitalium (strain ATCC 33530 / G-37 / NCTC 10195)	354
P47567	MG325	MG_325	rpmG1	translation			translation	GO:0006412			GO:0006412	GO:0003735; GO:0005840; GO:0006412	ribosome [GO:0005840]; structural constituent of ribosome [GO:0003735]; translation [GO:0006412]	50S ribosomal protein L33 1	RL331_MYCGE	Mycoplasma genitalium (strain ATCC 33530 / G-37 / NCTC 10195)	53
P47568	MG326	MG_326										GO:0008289	lipid binding [GO:0008289]	DegV domain-containing protein MG326	Y326_MYCGE	Mycoplasma genitalium (strain ATCC 33530 / G-37 / NCTC 10195)	295
Q49418	MG327	MG_327										GO:0052689	carboxylic ester hydrolase activity [GO:0052689]	Putative esterase/lipase 2 (EC 3.1.-.-)	ESL2_MYCGE	Mycoplasma genitalium (strain ATCC 33530 / G-37 / NCTC 10195)	268
Q49419	MG328	MG_328												Uncharacterized protein MG328	Y328_MYCGE	Mycoplasma genitalium (strain ATCC 33530 / G-37 / NCTC 10195)	756
P47571	MG329	MG_329	der	ribosome biogenesis			ribosome biogenesis	GO:0042254			GO:0042254	GO:0005525; GO:0042254	GTP binding [GO:0005525]; ribosome biogenesis [GO:0042254]	GTPase Der (GTP-binding protein EngA)	DER_MYCGE	Mycoplasma genitalium (strain ATCC 33530 / G-37 / NCTC 10195)	448
P47572	MG330	MG_330	cmk									GO:0004127; GO:0005524; GO:0005737	cytoplasm [GO:0005737]; ATP binding [GO:0005524]; cytidylate kinase activity [GO:0004127]	Cytidylate kinase (CK) (EC 2.7.4.25) (Cytidine monophosphate kinase) (CMP kinase)	KCY_MYCGE	Mycoplasma genitalium (strain ATCC 33530 / G-37 / NCTC 10195)	217
P47573	MG331	MG_331										GO:0016021	integral component of membrane [GO:0016021]	Uncharacterized protein MG331	Y331_MYCGE	Mycoplasma genitalium (strain ATCC 33530 / G-37 / NCTC 10195)	212
P47574	MG332	MG_332		Z - regulation of transcription, DNA-templated	transcription, DNA-templated		regulation of transcription, DNA-templated, transcription, DNA-templated	GO:0006355	GO:0006351		GO:0006355,GO:0006351	GO:0003677; GO:0005737; GO:0006351; GO:0006355	cytoplasm [GO:0005737]; DNA binding [GO:0003677]; regulation of transcription, DNA-templated [GO:0006355]; transcription, DNA-templated [GO:0006351]	Probable transcriptional regulatory protein MG332	Y332_MYCGE	Mycoplasma genitalium (strain ATCC 33530 / G-37 / NCTC 10195)	239
P47576	MG334	MG_334	valS	valyl-tRNA aminoacylation			valyl-tRNA aminoacylation	GO:0006438			GO:0006438	GO:0002161; GO:0004832; GO:0005524; GO:0005737; GO:0006438	cytoplasm [GO:0005737]; aminoacyl-tRNA editing activity [GO:0002161]; ATP binding [GO:0005524]; valine-tRNA ligase activity [GO:0004832]; valyl-tRNA aminoacylation [GO:0006438]	Valine--tRNA ligase (EC 6.1.1.9) (Valyl-tRNA synthetase) (ValRS)	SYV_MYCGE	Mycoplasma genitalium (strain ATCC 33530 / G-37 / NCTC 10195)	837
P47577	MG335	MG_335	engB	cell cycle	cell division		cell cycle, cell division	GO:0007049	GO:0051301		GO:0007049,GO:0051301	GO:0005525; GO:0007049; GO:0046872; GO:0051301	GTP binding [GO:0005525]; metal ion binding [GO:0046872]; cell cycle [GO:0007049]; cell division [GO:0051301]	Probable GTP-binding protein EngB	ENGB_MYCGE	Mycoplasma genitalium (strain ATCC 33530 / G-37 / NCTC 10195)	191
Q49420	MG336	MG_336	csd									GO:0031071	cysteine desulfurase activity [GO:0031071]	Probable cysteine desulfurase (EC 2.8.1.7)	CSD_MYCGE	Mycoplasma genitalium (strain ATCC 33530 / G-37 / NCTC 10195)	408
P47579	MG337	MG_337		Z - iron-sulfur cluster assembly			iron-sulfur cluster assembly	GO:0016226			GO:0016226	GO:0005506; GO:0016226; GO:0051536	iron ion binding [GO:0005506]; iron-sulfur cluster binding [GO:0051536]; iron-sulfur cluster assembly [GO:0016226]	Uncharacterized protein MG337	Y337_MYCGE	Mycoplasma genitalium (strain ATCC 33530 / G-37 / NCTC 10195)	138
P47580	MG338	MG_338										GO:0005886	plasma membrane [GO:0005886]	Uncharacterized lipoprotein MG338	Y338_MYCGE	Mycoplasma genitalium (strain ATCC 33530 / G-37 / NCTC 10195)	1270
P47581	MG339	MG_339	recA	DNA recombination	DNA repair	SOS response	DNA recombination, DNA repair, SOS response	GO:0006310	GO:0006281	GO:0009432	GO:0006310,GO:0006281,GO:0009432	GO:0003697; GO:0005524; GO:0005737; GO:0006281; GO:0006310; GO:0008094; GO:0009432	cytoplasm [GO:0005737]; ATP binding [GO:0005524]; DNA-dependent ATPase activity [GO:0008094]; single-stranded DNA binding [GO:0003697]; DNA recombination [GO:0006310]; DNA repair [GO:0006281]; SOS response [GO:0009432]	Protein RecA (Recombinase A)	RECA_MYCGE	Mycoplasma genitalium (strain ATCC 33530 / G-37 / NCTC 10195)	340
P47582	MG340	MG_340	rpoC	transcription, DNA-templated			transcription, DNA-templated	GO:0006351			GO:0006351	GO:0003677; GO:0003899; GO:0006351	DNA binding [GO:0003677]; DNA-directed 5'-3' RNA polymerase activity [GO:0003899]; transcription, DNA-templated [GO:0006351]	DNA-directed RNA polymerase subunit beta' (RNAP subunit beta') (EC 2.7.7.6) (RNA polymerase subunit beta') (Transcriptase subunit beta')	RPOC_MYCGE	Mycoplasma genitalium (strain ATCC 33530 / G-37 / NCTC 10195)	1292
P47583	MG341	MG_341	rpoB	transcription, DNA-templated			transcription, DNA-templated	GO:0006351			GO:0006351	GO:0003677; GO:0003899; GO:0006351; GO:0032549	DNA binding [GO:0003677]; DNA-directed 5'-3' RNA polymerase activity [GO:0003899]; ribonucleoside binding [GO:0032549]; transcription, DNA-templated [GO:0006351]	DNA-directed RNA polymerase subunit beta (RNAP subunit beta) (EC 2.7.7.6) (RNA polymerase subunit beta) (Transcriptase subunit beta)	RPOB_MYCGE	Mycoplasma genitalium (strain ATCC 33530 / G-37 / NCTC 10195)	1390
P47584	MG342	MG_342										GO:0005524; GO:0016491	ATP binding [GO:0005524]; oxidoreductase activity [GO:0016491]	Uncharacterized protein MG342	Y342_MYCGE	Mycoplasma genitalium (strain ATCC 33530 / G-37 / NCTC 10195)	168
P47585	MG343	MG_343												Uncharacterized protein MG343	Y343_MYCGE	Mycoplasma genitalium (strain ATCC 33530 / G-37 / NCTC 10195)	346
Q49421	MG344	MG_344										GO:0052689	carboxylic ester hydrolase activity [GO:0052689]	Putative esterase/lipase 3 (EC 3.1.-.-)	ESL3_MYCGE	Mycoplasma genitalium (strain ATCC 33530 / G-37 / NCTC 10195)	273
P47587	MG345	MG_345	ileS	isoleucyl-tRNA aminoacylation			isoleucyl-tRNA aminoacylation	GO:0006428			GO:0006428	GO:0000049; GO:0002161; GO:0004822; GO:0005524; GO:0005737; GO:0006428; GO:0046872	cytoplasm [GO:0005737]; aminoacyl-tRNA editing activity [GO:0002161]; ATP binding [GO:0005524]; isoleucine-tRNA ligase activity [GO:0004822]; metal ion binding [GO:0046872]; tRNA binding [GO:0000049]; isoleucyl-tRNA aminoacylation [GO:0006428]	Isoleucine--tRNA ligase (EC 6.1.1.5) (Isoleucyl-tRNA synthetase) (IleRS)	SYI_MYCGE	Mycoplasma genitalium (strain ATCC 33530 / G-37 / NCTC 10195)	895
P47588	MG346	MG_346		tRNA processing			tRNA processing	GO:0008033			GO:0008033	GO:0003723; GO:0005737; GO:0008033; GO:0008173	cytoplasm [GO:0005737]; RNA binding [GO:0003723]; RNA methyltransferase activity [GO:0008173]; tRNA processing [GO:0008033]	Putative tRNA (cytidine(34)-2'-O)-methyltransferase (EC 2.1.1.207) (tRNA (cytidine/uridine-2'-O-)-methyltransferase)	TRML_MYCGE	Mycoplasma genitalium (strain ATCC 33530 / G-37 / NCTC 10195)	166
P47589	MG347	MG_347	trmB									GO:0008176	tRNA (guanine-N7-)-methyltransferase activity [GO:0008176]	tRNA (guanine-N(7)-)-methyltransferase (EC 2.1.1.33) (tRNA (guanine(46)-N(7))-methyltransferase) (tRNA(m7G46)-methyltransferase)	TRMB_MYCGE	Mycoplasma genitalium (strain ATCC 33530 / G-37 / NCTC 10195)	210
P47590	MG348	MG_348										GO:0005886	plasma membrane [GO:0005886]	Uncharacterized lipoprotein MG348	Y348_MYCGE	Mycoplasma genitalium (strain ATCC 33530 / G-37 / NCTC 10195)	322
P47591	MG349	MG_349												Uncharacterized protein MG349	Y349_MYCGE	Mycoplasma genitalium (strain ATCC 33530 / G-37 / NCTC 10195)	404
P47592	MG350	MG_350												Uncharacterized protein MG350	Y350_MYCGE	Mycoplasma genitalium (strain ATCC 33530 / G-37 / NCTC 10195)	311
P47593	MG351	MG_351	ppa	phosphate-containing compound metabolic process			phosphate-containing compound metabolic process	GO:0006796			GO:0006796	GO:0000287; GO:0004427; GO:0005737; GO:0006796	cytoplasm [GO:0005737]; inorganic diphosphatase activity [GO:0004427]; magnesium ion binding [GO:0000287]; phosphate-containing compound metabolic process [GO:0006796]	Inorganic pyrophosphatase (EC 3.6.1.1) (Pyrophosphate phospho-hydrolase) (PPase)	IPYR_MYCGE	Mycoplasma genitalium (strain ATCC 33530 / G-37 / NCTC 10195)	184
Q49422	MG352	MG_352	recU	DNA recombination	DNA repair		DNA recombination, DNA repair	GO:0006310	GO:0006281		GO:0006310,GO:0006281	GO:0004519; GO:0005737; GO:0006281; GO:0006310; GO:0046872	cytoplasm [GO:0005737]; endonuclease activity [GO:0004519]; metal ion binding [GO:0046872]; DNA recombination [GO:0006310]; DNA repair [GO:0006281]	Holliday junction resolvase RecU (EC 3.1.22.-) (Recombination protein U homolog)	RECU_MYCGE	Mycoplasma genitalium (strain ATCC 33530 / G-37 / NCTC 10195)	166
P47595	MG353	MG_353										GO:0003677	DNA binding [GO:0003677]	Uncharacterized protein MG353	Y353_MYCGE	Mycoplasma genitalium (strain ATCC 33530 / G-37 / NCTC 10195)	109
P47596	MG354	MG_354												Uncharacterized protein MG354	Y354_MYCGE	Mycoplasma genitalium (strain ATCC 33530 / G-37 / NCTC 10195)	137
P47597	MG355	MG_355	clpB									GO:0005524; GO:0005737	cytoplasm [GO:0005737]; ATP binding [GO:0005524]	Chaperone protein ClpB	CLPB_MYCGE	Mycoplasma genitalium (strain ATCC 33530 / G-37 / NCTC 10195)	714
Q49423	MG356	MG_356												Uncharacterized protein MG356	Y356_MYCGE	Mycoplasma genitalium (strain ATCC 33530 / G-37 / NCTC 10195)	280
P47599	MG357	MG_357	ackA	acetyl-CoA biosynthetic process	organic acid metabolic process		acetyl-CoA biosynthetic process, organic acid metabolic process	GO:0006085	GO:0006082		GO:0006085,GO:0006082	GO:0005524; GO:0005737; GO:0006082; GO:0006085; GO:0008776; GO:0046872	cytoplasm [GO:0005737]; acetate kinase activity [GO:0008776]; ATP binding [GO:0005524]; metal ion binding [GO:0046872]; acetyl-CoA biosynthetic process [GO:0006085]; organic acid metabolic process [GO:0006082]	Acetate kinase (EC 2.7.2.1) (Acetokinase)	ACKA_MYCGE	Mycoplasma genitalium (strain ATCC 33530 / G-37 / NCTC 10195)	393
Q49424	MG358	MG_358	ruvA	DNA recombination	DNA repair	SOS response	DNA recombination, DNA repair, SOS response	GO:0006310	GO:0006281	GO:0009432	GO:0006310,GO:0006281,GO:0009432	GO:0003677; GO:0005524; GO:0006281; GO:0006310; GO:0009378; GO:0009379; GO:0009432	Holliday junction helicase complex [GO:0009379]; ATP binding [GO:0005524]; DNA binding [GO:0003677]; four-way junction helicase activity [GO:0009378]; DNA recombination [GO:0006310]; DNA repair [GO:0006281]; SOS response [GO:0009432]	Holliday junction ATP-dependent DNA helicase RuvA (EC 3.6.4.12)	RUVA_MYCGE	Mycoplasma genitalium (strain ATCC 33530 / G-37 / NCTC 10195)	205
Q49425	MG359	MG_359	ruvB	DNA recombination	DNA repair	SOS response	DNA recombination, DNA repair, SOS response	GO:0006310	GO:0006281	GO:0009432	GO:0006310,GO:0006281,GO:0009432	GO:0003677; GO:0005524; GO:0006281; GO:0006310; GO:0009378; GO:0009432	ATP binding [GO:0005524]; DNA binding [GO:0003677]; four-way junction helicase activity [GO:0009378]; DNA recombination [GO:0006310]; DNA repair [GO:0006281]; SOS response [GO:0009432]	Holliday junction ATP-dependent DNA helicase RuvB (EC 3.6.4.12)	RUVB_MYCGE	Mycoplasma genitalium (strain ATCC 33530 / G-37 / NCTC 10195)	307
Q49426	MG360	MG_360		Z - DNA repair			DNA repair	GO:0006281			GO:0006281	GO:0003684; GO:0003887; GO:0006281	damaged DNA binding [GO:0003684]; DNA-directed DNA polymerase activity [GO:0003887]; DNA repair [GO:0006281]	Uncharacterized protein MG360	Y360_MYCGE	Mycoplasma genitalium (strain ATCC 33530 / G-37 / NCTC 10195)	411
P36263	MG361	MG_361	rplJ	ribosome biogenesis	translation		ribosome biogenesis, translation	GO:0042254	GO:0006412		GO:0042254,GO:0006412	GO:0003735; GO:0005840; GO:0006412; GO:0019843; GO:0042254	ribosome [GO:0005840]; rRNA binding [GO:0019843]; structural constituent of ribosome [GO:0003735]; ribosome biogenesis [GO:0042254]; translation [GO:0006412]	50S ribosomal protein L10	RL10_MYCGE	Mycoplasma genitalium (strain ATCC 33530 / G-37 / NCTC 10195)	162
P36255	MG362	MG_362	rplL	translation			translation	GO:0006412			GO:0006412	GO:0003735; GO:0005840; GO:0006412	ribosome [GO:0005840]; structural constituent of ribosome [GO:0003735]; translation [GO:0006412]	50S ribosomal protein L7/L12	RL7_MYCGE	Mycoplasma genitalium (strain ATCC 33530 / G-37 / NCTC 10195)	122
P47603	MG363	MG_363	rpmF	translation			translation	GO:0006412			GO:0006412	GO:0003735; GO:0006412; GO:0015934	large ribosomal subunit [GO:0015934]; structural constituent of ribosome [GO:0003735]; translation [GO:0006412]	50S ribosomal protein L32	RL32_MYCGE	Mycoplasma genitalium (strain ATCC 33530 / G-37 / NCTC 10195)	57
P47604	MG364	MG_364												Uncharacterized protein MG364	Y364_MYCGE	Mycoplasma genitalium (strain ATCC 33530 / G-37 / NCTC 10195)	224
P47605	MG365	MG_365	fmt									GO:0004479	methionyl-tRNA formyltransferase activity [GO:0004479]	Methionyl-tRNA formyltransferase (EC 2.1.2.9)	FMT_MYCGE	Mycoplasma genitalium (strain ATCC 33530 / G-37 / NCTC 10195)	311
P47606	MG366	MG_366												Uncharacterized protein MG366	Y366_MYCGE	Mycoplasma genitalium (strain ATCC 33530 / G-37 / NCTC 10195)	667
P47607	MG367	MG_367	rnc	mRNA processing	rRNA catabolic process	rRNA processing	mRNA processing, rRNA catabolic process, rRNA processing	GO:0006397	GO:0016075	GO:0006364	GO:0006397,GO:0016075,GO:0006364	GO:0003723; GO:0004525; GO:0005737; GO:0006364; GO:0006397; GO:0008033; GO:0016075; GO:0046872	cytoplasm [GO:0005737]; metal ion binding [GO:0046872]; ribonuclease III activity [GO:0004525]; RNA binding [GO:0003723]; mRNA processing [GO:0006397]; rRNA catabolic process [GO:0016075]; rRNA processing [GO:0006364]; tRNA processing [GO:0008033]	Ribonuclease 3 (EC 3.1.26.3) (Ribonuclease III) (RNase III)	RNC_MYCGE	Mycoplasma genitalium (strain ATCC 33530 / G-37 / NCTC 10195)	262
Q49427	MG368	MG_368	plsX	fatty acid biosynthetic process	phospholipid biosynthetic process		fatty acid biosynthetic process, phospholipid biosynthetic process	GO:0006633	GO:0008654		GO:0006633,GO:0008654	GO:0005737; GO:0006633; GO:0008654; GO:0016747	cytoplasm [GO:0005737]; transferase activity, transferring acyl groups other than amino-acyl groups [GO:0016747]; fatty acid biosynthetic process [GO:0006633]; phospholipid biosynthetic process [GO:0008654]	Phosphate acyltransferase (EC 2.3.1.n2) (Acyl-ACP phosphotransacylase) (Acyl-[acyl-carrier-protein]--phosphate acyltransferase) (Phosphate-acyl-ACP acyltransferase)	PLSX_MYCGE	Mycoplasma genitalium (strain ATCC 33530 / G-37 / NCTC 10195)	328
P47609	MG369	MG_369		glycerol metabolic process			glycerol metabolic process	GO:0006071			GO:0006071	GO:0004371; GO:0006071	glycerone kinase activity [GO:0004371]; glycerol metabolic process [GO:0006071]	Uncharacterized protein MG369	Y369_MYCGE	Mycoplasma genitalium (strain ATCC 33530 / G-37 / NCTC 10195)	557
P47610	MG370	MG_370		pseudouridine synthesis			pseudouridine synthesis	GO:0001522			GO:0001522	GO:0001522; GO:0003723; GO:0009982	pseudouridine synthase activity [GO:0009982]; RNA binding [GO:0003723]; pseudouridine synthesis [GO:0001522]	Uncharacterized RNA pseudouridine synthase MG370 (EC 5.4.99.-) (RNA pseudouridylate synthase) (RNA-uridine isomerase)	Y370_MYCGE	Mycoplasma genitalium (strain ATCC 33530 / G-37 / NCTC 10195)	323
Q49428	MG371	MG_371										GO:0003676	nucleic acid binding [GO:0003676]	Uncharacterized protein MG371	Y371_MYCGE	Mycoplasma genitalium (strain ATCC 33530 / G-37 / NCTC 10195)	324
P47612	MG372	MG_372	thiI	thiamine biosynthetic process	thiamine diphosphate biosynthetic process	tRNA thio-modification	thiamine biosynthetic process, thiamine diphosphate biosynthetic process, tRNA thio-modification	GO:0009228	GO:0009229	GO:0034227	GO:0009228,GO:0009229,GO:0034227	GO:0000049; GO:0004810; GO:0005524; GO:0005737; GO:0009228; GO:0009229; GO:0016783; GO:0034227	cytoplasm [GO:0005737]; ATP binding [GO:0005524]; sulfurtransferase activity [GO:0016783]; tRNA adenylyltransferase activity [GO:0004810]; tRNA binding [GO:0000049]; thiamine biosynthetic process [GO:0009228]; thiamine diphosphate biosynthetic process [GO:0009229]; tRNA thio-modification [GO:0034227]	Probable tRNA sulfurtransferase (EC 2.8.1.4) (Sulfur carrier protein ThiS sulfurtransferase) (Thiamine biosynthesis protein ThiI) (tRNA 4-thiouridine synthase)	THII_MYCGE	Mycoplasma genitalium (strain ATCC 33530 / G-37 / NCTC 10195)	385
P47613	MG373	MG_373										GO:0003677; GO:0004518	DNA binding [GO:0003677]; nuclease activity [GO:0004518]	Uncharacterized protein MG373	Y373_MYCGE	Mycoplasma genitalium (strain ATCC 33530 / G-37 / NCTC 10195)	281
P47614	MG374	MG_374										GO:0005524	ATP binding [GO:0005524]	Uncharacterized protein MG374	Y374_MYCGE	Mycoplasma genitalium (strain ATCC 33530 / G-37 / NCTC 10195)	274
P47615	MG375	MG_375	thrS	threonyl-tRNA aminoacylation			threonyl-tRNA aminoacylation	GO:0006435			GO:0006435	GO:0000049; GO:0004829; GO:0005524; GO:0005737; GO:0006435; GO:0046872	cytoplasm [GO:0005737]; ATP binding [GO:0005524]; metal ion binding [GO:0046872]; threonine-tRNA ligase activity [GO:0004829]; tRNA binding [GO:0000049]; threonyl-tRNA aminoacylation [GO:0006435]	Threonine--tRNA ligase (EC 6.1.1.3) (Threonyl-tRNA synthetase) (ThrRS)	SYT_MYCGE	Mycoplasma genitalium (strain ATCC 33530 / G-37 / NCTC 10195)	564
P47616	MG376	MG_376												Uncharacterized protein MG376	Y376_MYCGE	Mycoplasma genitalium (strain ATCC 33530 / G-37 / NCTC 10195)	104
P47617	MG377	MG_377												Uncharacterized protein MG377	Y377_MYCGE	Mycoplasma genitalium (strain ATCC 33530 / G-37 / NCTC 10195)	193
P47618	MG378	MG_378	argS	arginyl-tRNA aminoacylation			arginyl-tRNA aminoacylation	GO:0006420			GO:0006420	GO:0004814; GO:0005524; GO:0005737; GO:0006420	cytoplasm [GO:0005737]; arginine-tRNA ligase activity [GO:0004814]; ATP binding [GO:0005524]; arginyl-tRNA aminoacylation [GO:0006420]	Arginine--tRNA ligase (EC 6.1.1.19) (Arginyl-tRNA synthetase) (ArgRS)	SYR_MYCGE	Mycoplasma genitalium (strain ATCC 33530 / G-37 / NCTC 10195)	537
P47619	MG379	MG_379	mnmG	tRNA wobble uridine modification			tRNA wobble uridine modification	GO:0002098			GO:0002098	GO:0002098; GO:0005737; GO:0050660	cytoplasm [GO:0005737]; flavin adenine dinucleotide binding [GO:0050660]; tRNA wobble uridine modification [GO:0002098]	tRNA uridine 5-carboxymethylaminomethyl modification enzyme MnmG (Glucose-inhibited division protein A)	MNMG_MYCGE	Mycoplasma genitalium (strain ATCC 33530 / G-37 / NCTC 10195)	612
P47620	MG380	MG_380	rsmG									GO:0005737; GO:0008649	cytoplasm [GO:0005737]; rRNA methyltransferase activity [GO:0008649]	Ribosomal RNA small subunit methyltransferase G (EC 2.1.1.-) (16S rRNA 7-methylguanosine methyltransferase) (16S rRNA m7G methyltransferase)	RSMG_MYCGE	Mycoplasma genitalium (strain ATCC 33530 / G-37 / NCTC 10195)	192
P47621	MG381	MG_381												Uncharacterized protein MG381	Y381_MYCGE	Mycoplasma genitalium (strain ATCC 33530 / G-37 / NCTC 10195)	218
P47622	MG382	MG_382	udk	CTP salvage	UMP salvage		CTP salvage, UMP salvage	GO:0044211	GO:0044206		GO:0044211,GO:0044206	GO:0004849; GO:0005524; GO:0005737; GO:0016773; GO:0044206; GO:0044211	cytoplasm [GO:0005737]; ATP binding [GO:0005524]; phosphotransferase activity, alcohol group as acceptor [GO:0016773]; uridine kinase activity [GO:0004849]; CTP salvage [GO:0044211]; UMP salvage [GO:0044206]	Uridine kinase (EC 2.7.1.48) (Cytidine monophosphokinase) (Uridine monophosphokinase)	URK_MYCGE	Mycoplasma genitalium (strain ATCC 33530 / G-37 / NCTC 10195)	213
P47623	MG383	MG_383	nadE	NAD biosynthetic process			NAD biosynthetic process	GO:0009435			GO:0009435	GO:0003952; GO:0005524; GO:0008795; GO:0009435; GO:0046872	ATP binding [GO:0005524]; metal ion binding [GO:0046872]; NAD+ synthase (glutamine-hydrolyzing) activity [GO:0003952]; NAD+ synthase activity [GO:0008795]; NAD biosynthetic process [GO:0009435]	NH(3)-dependent NAD(+) synthetase (EC 6.3.1.5)	NADE_MYCGE	Mycoplasma genitalium (strain ATCC 33530 / G-37 / NCTC 10195)	248
P47624	MG384	MG_384	obg									GO:0000287; GO:0003924; GO:0005525; GO:0005737	cytoplasm [GO:0005737]; GTP binding [GO:0005525]; GTPase activity [GO:0003924]; magnesium ion binding [GO:0000287]	GTPase Obg (EC 3.6.5.-) (GTP-binding protein Obg)	OBG_MYCGE	Mycoplasma genitalium (strain ATCC 33530 / G-37 / NCTC 10195)	433
P47625	MG385	MG_385		lipid metabolic process			lipid metabolic process	GO:0006629			GO:0006629	GO:0006629; GO:0008889	glycerophosphodiester phosphodiesterase activity [GO:0008889]; lipid metabolic process [GO:0006629]	Uncharacterized protein MG385	Y385_MYCGE	Mycoplasma genitalium (strain ATCC 33530 / G-37 / NCTC 10195)	236
Q49429	MG386	MG_386		cytoadherence to microvasculature, mediated by symbiont protein			cytoadherence to microvasculature, mediated by symbiont protein	GO:0020035			GO:0020035	GO:0020035	cytoadherence to microvasculature, mediated by symbiont protein [GO:0020035]	Protein P200	P200_MYCGE	Mycoplasma genitalium (strain ATCC 33530 / G-37 / NCTC 10195)	1616
P47627	MG387	MG_387	era	ribosome biogenesis			ribosome biogenesis	GO:0042254			GO:0042254	GO:0005525; GO:0005737; GO:0005886; GO:0019843; GO:0042254	cytoplasm [GO:0005737]; plasma membrane [GO:0005886]; GTP binding [GO:0005525]; rRNA binding [GO:0019843]; ribosome biogenesis [GO:0042254]	GTPase Era	ERA_MYCGE	Mycoplasma genitalium (strain ATCC 33530 / G-37 / NCTC 10195)	290
P47628	MG388	MG_388	ybeY	Z - rRNA processing			rRNA processing	GO:0006364			GO:0006364	GO:0004222; GO:0004519; GO:0005737; GO:0006364; GO:0046872	cytoplasm [GO:0005737]; endonuclease activity [GO:0004519]; metal ion binding [GO:0046872]; metalloendopeptidase activity [GO:0004222]; rRNA processing [GO:0006364]	Endoribonuclease YbeY (EC 3.1.-.-)	YBEY_MYCGE	Mycoplasma genitalium (strain ATCC 33530 / G-37 / NCTC 10195)	154
P47629	MG389	MG_389										GO:0016021	integral component of membrane [GO:0016021]	Uncharacterized protein MG389	Y389_MYCGE	Mycoplasma genitalium (strain ATCC 33530 / G-37 / NCTC 10195)	127
Q49430	MG390	MG_390										GO:0005524; GO:0005886; GO:0008234; GO:0016021; GO:0042626	integral component of membrane [GO:0016021]; plasma membrane [GO:0005886]; ATP binding [GO:0005524]; ATPase activity, coupled to transmembrane movement of substances [GO:0042626]; cysteine-type peptidase activity [GO:0008234]	Putative ABC transporter ATP-binding MG390	Y390_MYCGE	Mycoplasma genitalium (strain ATCC 33530 / G-37 / NCTC 10195)	660
P47631	MG391	MG_391	pepA									GO:0004177; GO:0005737; GO:0008235; GO:0030145	cytoplasm [GO:0005737]; aminopeptidase activity [GO:0004177]; manganese ion binding [GO:0030145]; metalloexopeptidase activity [GO:0008235]	Probable cytosol aminopeptidase (EC 3.4.11.1) (Leucine aminopeptidase) (LAP) (EC 3.4.11.10) (Leucyl aminopeptidase)	AMPA_MYCGE	Mycoplasma genitalium (strain ATCC 33530 / G-37 / NCTC 10195)	447
P47632	MG392	MG_392	groL	protein refolding			protein refolding	GO:0042026			GO:0042026	GO:0005524; GO:0005737; GO:0042026	cytoplasm [GO:0005737]; ATP binding [GO:0005524]; protein refolding [GO:0042026]	60 kDa chaperonin (GroEL protein) (Protein Cpn60)	CH60_MYCGE	Mycoplasma genitalium (strain ATCC 33530 / G-37 / NCTC 10195)	543
P47633	MG393	MG_393	groS	protein folding			protein folding	GO:0006457			GO:0006457	GO:0005737; GO:0006457	cytoplasm [GO:0005737]; protein folding [GO:0006457]	10 kDa chaperonin (GroES protein) (Protein Cpn10)	CH10_MYCGE	Mycoplasma genitalium (strain ATCC 33530 / G-37 / NCTC 10195)	110
P47634	MG394	MG_394	glyA	glycine biosynthetic process	tetrahydrofolate interconversion		glycine biosynthetic process, tetrahydrofolate interconversion	GO:0006545	GO:0035999		GO:0006545,GO:0035999	GO:0004372; GO:0005737; GO:0006545; GO:0030170; GO:0035999	cytoplasm [GO:0005737]; glycine hydroxymethyltransferase activity [GO:0004372]; pyridoxal phosphate binding [GO:0030170]; glycine biosynthetic process [GO:0006545]; tetrahydrofolate interconversion [GO:0035999]	Serine hydroxymethyltransferase (SHMT) (Serine methylase) (EC 2.1.2.1)	GLYA_MYCGE	Mycoplasma genitalium (strain ATCC 33530 / G-37 / NCTC 10195)	406
P47635	MG395	MG_395										GO:0005886	plasma membrane [GO:0005886]	Uncharacterized lipoprotein MG395	Y395_MYCGE	Mycoplasma genitalium (strain ATCC 33530 / G-37 / NCTC 10195)	524
P47636	MG396	MG_396	rpiB	carbohydrate metabolic process	pentose-phosphate shunt, non-oxidative branch		carbohydrate metabolic process, pentose-phosphate shunt, non-oxidative branch	GO:0005975	GO:0009052		GO:0005975,GO:0009052	GO:0004751; GO:0005975; GO:0009052	ribose-5-phosphate isomerase activity [GO:0004751]; carbohydrate metabolic process [GO:0005975]; pentose-phosphate shunt, non-oxidative branch [GO:0009052]	Probable ribose-5-phosphate isomerase B (EC 5.3.1.6) (Phosphoriboisomerase B)	RPIB_MYCGE	Mycoplasma genitalium (strain ATCC 33530 / G-37 / NCTC 10195)	152
P47637	MG397	MG_397		Z - septin ring assembly			septin ring assembly	GO:0000921			GO:0000921	GO:0000921; GO:0005940; GO:0016021	integral component of membrane [GO:0016021]; septin ring [GO:0005940]; septin ring assembly [GO:0000921]	Uncharacterized protein MG397	Y397_MYCGE	Mycoplasma genitalium (strain ATCC 33530 / G-37 / NCTC 10195)	566
P47638	MG398	MG_398	atpC	ATP synthesis coupled proton transport			ATP synthesis coupled proton transport	GO:0015986			GO:0015986	GO:0005886; GO:0015986; GO:0045261; GO:0046933	plasma membrane [GO:0005886]; proton-transporting ATP synthase complex, catalytic core F(1) [GO:0045261]; proton-transporting ATP synthase activity, rotational mechanism [GO:0046933]; ATP synthesis coupled proton transport [GO:0015986]	ATP synthase epsilon chain (ATP synthase F1 sector epsilon subunit) (F-ATPase epsilon subunit)	ATPE_MYCGE	Mycoplasma genitalium (strain ATCC 33530 / G-37 / NCTC 10195)	133
P47639	MG399	MG_399	atpD	ATP synthesis coupled proton transport			ATP synthesis coupled proton transport	GO:0015986			GO:0015986	GO:0005524; GO:0005886; GO:0015986; GO:0045261; GO:0046933	plasma membrane [GO:0005886]; proton-transporting ATP synthase complex, catalytic core F(1) [GO:0045261]; ATP binding [GO:0005524]; proton-transporting ATP synthase activity, rotational mechanism [GO:0046933]; ATP synthesis coupled proton transport [GO:0015986]	ATP synthase subunit beta (EC 3.6.3.14) (ATP synthase F1 sector subunit beta) (F-ATPase subunit beta)	ATPB_MYCGE	Mycoplasma genitalium (strain ATCC 33530 / G-37 / NCTC 10195)	476
P47640	MG400	MG_400	atpG	ATP synthesis coupled proton transport			ATP synthesis coupled proton transport	GO:0015986			GO:0015986	GO:0005886; GO:0015986; GO:0045261; GO:0046933	plasma membrane [GO:0005886]; proton-transporting ATP synthase complex, catalytic core F(1) [GO:0045261]; proton-transporting ATP synthase activity, rotational mechanism [GO:0046933]; ATP synthesis coupled proton transport [GO:0015986]	ATP synthase gamma chain (ATP synthase F1 sector gamma subunit) (F-ATPase gamma subunit)	ATPG_MYCGE	Mycoplasma genitalium (strain ATCC 33530 / G-37 / NCTC 10195)	279
P47641	MG401	MG_401	atpA	ATP synthesis coupled proton transport			ATP synthesis coupled proton transport	GO:0015986			GO:0015986	GO:0005524; GO:0005886; GO:0015986; GO:0045261; GO:0046933	plasma membrane [GO:0005886]; proton-transporting ATP synthase complex, catalytic core F(1) [GO:0045261]; ATP binding [GO:0005524]; proton-transporting ATP synthase activity, rotational mechanism [GO:0046933]; ATP synthesis coupled proton transport [GO:0015986]	ATP synthase subunit alpha (EC 3.6.3.14) (ATP synthase F1 sector subunit alpha) (F-ATPase subunit alpha)	ATPA_MYCGE	Mycoplasma genitalium (strain ATCC 33530 / G-37 / NCTC 10195)	518
P47642	MG402	MG_402	atpH	ATP synthesis coupled proton transport			ATP synthesis coupled proton transport	GO:0015986			GO:0015986	GO:0005886; GO:0015986; GO:0045261; GO:0046933	plasma membrane [GO:0005886]; proton-transporting ATP synthase complex, catalytic core F(1) [GO:0045261]; proton-transporting ATP synthase activity, rotational mechanism [GO:0046933]; ATP synthesis coupled proton transport [GO:0015986]	ATP synthase subunit delta (ATP synthase F(1) sector subunit delta) (F-type ATPase subunit delta) (F-ATPase subunit delta)	ATPD_MYCGE	Mycoplasma genitalium (strain ATCC 33530 / G-37 / NCTC 10195)	176
P47643	MG403	MG_403	atpF	ATP synthesis coupled proton transport			ATP synthesis coupled proton transport	GO:0015986			GO:0015986	GO:0005886; GO:0015078; GO:0015986; GO:0016021; GO:0045263	integral component of membrane [GO:0016021]; plasma membrane [GO:0005886]; proton-transporting ATP synthase complex, coupling factor F(o) [GO:0045263]; hydrogen ion transmembrane transporter activity [GO:0015078]; ATP synthesis coupled proton transport [GO:0015986]	ATP synthase subunit b (ATP synthase F(0) sector subunit b) (ATPase subunit I) (F-type ATPase subunit b) (F-ATPase subunit b)	ATPF_MYCGE	Mycoplasma genitalium (strain ATCC 33530 / G-37 / NCTC 10195)	208
P47644	MG404	MG_404	atpE	ATP hydrolysis coupled proton transport	ATP synthesis coupled proton transport		ATP hydrolysis coupled proton transport, ATP synthesis coupled proton transport	GO:0015991	GO:0015986		GO:0015991,GO:0015986	GO:0005886; GO:0008289; GO:0015078; GO:0015986; GO:0015991; GO:0016021; GO:0045263	integral component of membrane [GO:0016021]; plasma membrane [GO:0005886]; proton-transporting ATP synthase complex, coupling factor F(o) [GO:0045263]; hydrogen ion transmembrane transporter activity [GO:0015078]; lipid binding [GO:0008289]; ATP hydrolysis coupled proton transport [GO:0015991]; ATP synthesis coupled proton transport [GO:0015986]	ATP synthase subunit c (ATP synthase F(0) sector subunit c) (F-type ATPase subunit c) (F-ATPase subunit c) (Lipid-binding protein)	ATPL_MYCGE	Mycoplasma genitalium (strain ATCC 33530 / G-37 / NCTC 10195)	102
P47645	MG405	MG_405	atpB	ATP synthesis coupled proton transport			ATP synthesis coupled proton transport	GO:0015986			GO:0015986	GO:0005886; GO:0015078; GO:0015986; GO:0016021; GO:0045263	integral component of membrane [GO:0016021]; plasma membrane [GO:0005886]; proton-transporting ATP synthase complex, coupling factor F(o) [GO:0045263]; hydrogen ion transmembrane transporter activity [GO:0015078]; ATP synthesis coupled proton transport [GO:0015986]	ATP synthase subunit a (ATP synthase F0 sector subunit a) (F-ATPase subunit 6)	ATP6_MYCGE	Mycoplasma genitalium (strain ATCC 33530 / G-37 / NCTC 10195)	292
Q49431	MG406	MG_406										GO:0005886; GO:0016021	integral component of membrane [GO:0016021]; plasma membrane [GO:0005886]	Uncharacterized protein MG406	Y406_MYCGE	Mycoplasma genitalium (strain ATCC 33530 / G-37 / NCTC 10195)	158
P47647	MG407	MG_407	eno	glycolytic process			glycolytic process	GO:0006096			GO:0006096	GO:0000015; GO:0000287; GO:0004634; GO:0005576; GO:0006096; GO:0009986	cell surface [GO:0009986]; extracellular region [GO:0005576]; phosphopyruvate hydratase complex [GO:0000015]; magnesium ion binding [GO:0000287]; phosphopyruvate hydratase activity [GO:0004634]; glycolytic process [GO:0006096]	Enolase (EC 4.2.1.11) (2-phospho-D-glycerate hydro-lyase) (2-phosphoglycerate dehydratase)	ENO_MYCGE	Mycoplasma genitalium (strain ATCC 33530 / G-37 / NCTC 10195)	458
P47648	MG408	MG_408	msrA									GO:0008113	peptide-methionine (S)-S-oxide reductase activity [GO:0008113]	Peptide methionine sulfoxide reductase MsrA (Protein-methionine-S-oxide reductase) (EC 1.8.4.11) (Peptide-methionine (S)-S-oxide reductase) (Peptide Met(O) reductase)	MSRA_MYCGE	Mycoplasma genitalium (strain ATCC 33530 / G-37 / NCTC 10195)	157
P47649	MG409	MG_409		cellular phosphate ion homeostasis	negative regulation of phosphate metabolic process		cellular phosphate ion homeostasis, negative regulation of phosphate metabolic process	GO:0030643	GO:0045936		GO:0030643,GO:0045936	GO:0005737; GO:0030643; GO:0045936	cytoplasm [GO:0005737]; cellular phosphate ion homeostasis [GO:0030643]; negative regulation of phosphate metabolic process [GO:0045936]	Uncharacterized protein MG409	Y409_MYCGE	Mycoplasma genitalium (strain ATCC 33530 / G-37 / NCTC 10195)	225
P47650	MG410	MG_410	pstB									GO:0005315; GO:0005524; GO:0005886; GO:0015415	plasma membrane [GO:0005886]; ATP binding [GO:0005524]; ATPase-coupled phosphate ion transmembrane transporter activity [GO:0015415]; inorganic phosphate transmembrane transporter activity [GO:0005315]	Phosphate import ATP-binding protein PstB (EC 3.6.3.27) (ABC phosphate transporter) (Phosphate-transporting ATPase)	PSTB_MYCGE	Mycoplasma genitalium (strain ATCC 33530 / G-37 / NCTC 10195)	329
P47651	MG411	MG_411	pstA	phosphate ion transmembrane transport			phosphate ion transmembrane transport	GO:0035435			GO:0035435	GO:0005315; GO:0005887; GO:0035435	integral component of plasma membrane [GO:0005887]; inorganic phosphate transmembrane transporter activity [GO:0005315]; phosphate ion transmembrane transport [GO:0035435]	Phosphate transport system permease protein PstA homolog	PSTA_MYCGE	Mycoplasma genitalium (strain ATCC 33530 / G-37 / NCTC 10195)	654
P47652	MG412	MG_412										GO:0005886	plasma membrane [GO:0005886]	Uncharacterized lipoprotein MG412	Y412_MYCGE	Mycoplasma genitalium (strain ATCC 33530 / G-37 / NCTC 10195)	377
P47653	MG414	MG_414										GO:0005886; GO:0016021	integral component of membrane [GO:0016021]; plasma membrane [GO:0005886]	Uncharacterized protein MG414	Y414_MYCGE	Mycoplasma genitalium (strain ATCC 33530 / G-37 / NCTC 10195)	1036
P47656	MG417	MG_417	rpsI	translation			translation	GO:0006412			GO:0006412	GO:0003735; GO:0005840; GO:0006412	ribosome [GO:0005840]; structural constituent of ribosome [GO:0003735]; translation [GO:0006412]	30S ribosomal protein S9	RS9_MYCGE	Mycoplasma genitalium (strain ATCC 33530 / G-37 / NCTC 10195)	132
P47657	MG418	MG_418	rplM	translation			translation	GO:0006412			GO:0006412	GO:0003735; GO:0005840; GO:0006412	ribosome [GO:0005840]; structural constituent of ribosome [GO:0003735]; translation [GO:0006412]	50S ribosomal protein L13	RL13_MYCGE	Mycoplasma genitalium (strain ATCC 33530 / G-37 / NCTC 10195)	146
P47658	MG419	MG_419	dnaX	DNA replication			DNA replication	GO:0006260			GO:0006260	GO:0003677; GO:0003887; GO:0005524; GO:0006260; GO:0009360	DNA polymerase III complex [GO:0009360]; ATP binding [GO:0005524]; DNA binding [GO:0003677]; DNA-directed DNA polymerase activity [GO:0003887]; DNA replication [GO:0006260]	DNA polymerase III subunit gamma/tau (EC 2.7.7.7)	DPO3X_MYCGE	Mycoplasma genitalium (strain ATCC 33530 / G-37 / NCTC 10195)	597
P47660	MG421	MG_421	uvrA	nucleotide-excision repair	SOS response		nucleotide-excision repair, SOS response	GO:0006289	GO:0009432		GO:0006289,GO:0009432	GO:0003677; GO:0005524; GO:0005737; GO:0006289; GO:0009380; GO:0009381; GO:0009432; GO:0016887; GO:0046872	cytoplasm [GO:0005737]; excinuclease repair complex [GO:0009380]; ATP binding [GO:0005524]; ATPase activity [GO:0016887]; DNA binding [GO:0003677]; excinuclease ABC activity [GO:0009381]; metal ion binding [GO:0046872]; nucleotide-excision repair [GO:0006289]; SOS response [GO:0009432]	UvrABC system protein A (UvrA protein) (Excinuclease ABC subunit A)	UVRA_MYCGE	Mycoplasma genitalium (strain ATCC 33530 / G-37 / NCTC 10195)	952
P47661	MG422	MG_422												Uncharacterized protein MG422	Y422_MYCGE	Mycoplasma genitalium (strain ATCC 33530 / G-37 / NCTC 10195)	835
P47662	MG423	MG_423										GO:0003723; GO:0005886; GO:0016021; GO:0046872	integral component of membrane [GO:0016021]; plasma membrane [GO:0005886]; metal ion binding [GO:0046872]; RNA binding [GO:0003723]	Uncharacterized protein MG423	Y423_MYCGE	Mycoplasma genitalium (strain ATCC 33530 / G-37 / NCTC 10195)	561
P47663	MG424	MG_424	rpsO	translation			translation	GO:0006412			GO:0006412	GO:0003735; GO:0005840; GO:0006412; GO:0019843	ribosome [GO:0005840]; rRNA binding [GO:0019843]; structural constituent of ribosome [GO:0003735]; translation [GO:0006412]	30S ribosomal protein S15	RS15_MYCGE	Mycoplasma genitalium (strain ATCC 33530 / G-37 / NCTC 10195)	86
P47664	MG425	MG_425										GO:0003723; GO:0004386; GO:0005524	ATP binding [GO:0005524]; helicase activity [GO:0004386]; RNA binding [GO:0003723]	Probable ATP-dependent RNA helicase MG425 (EC 3.6.4.13)	Y425_MYCGE	Mycoplasma genitalium (strain ATCC 33530 / G-37 / NCTC 10195)	449
P47665	MG426	MG_426	rpmB	translation			translation	GO:0006412			GO:0006412	GO:0003735; GO:0005840; GO:0006412	ribosome [GO:0005840]; structural constituent of ribosome [GO:0003735]; translation [GO:0006412]	50S ribosomal protein L28	RL28_MYCGE	Mycoplasma genitalium (strain ATCC 33530 / G-37 / NCTC 10195)	64
P47666	MG427	MG_427										GO:0004601; GO:0005737	cytoplasm [GO:0005737]; peroxidase activity [GO:0004601]	Hydroperoxide reductase (EC 1.11.1.-)	HPRR_MYCGE	Mycoplasma genitalium (strain ATCC 33530 / G-37 / NCTC 10195)	141
P47667	MG428	MG_428		DNA-templated transcription, initiation			DNA-templated transcription, initiation	GO:0006352			GO:0006352	GO:0003677; GO:0003700; GO:0006352; GO:0016987	DNA binding [GO:0003677]; DNA binding transcription factor activity [GO:0003700]; sigma factor activity [GO:0016987]; DNA-templated transcription, initiation [GO:0006352]	Uncharacterized protein MG428	Y428_MYCGE	Mycoplasma genitalium (strain ATCC 33530 / G-37 / NCTC 10195)	171
P47668	MG429	MG_429	ptsI	phosphoenolpyruvate-dependent sugar phosphotransferase system			phosphoenolpyruvate-dependent sugar phosphotransferase system	GO:0009401			GO:0009401	GO:0005737; GO:0008965; GO:0009401; GO:0016301; GO:0046872	cytoplasm [GO:0005737]; kinase activity [GO:0016301]; metal ion binding [GO:0046872]; phosphoenolpyruvate-protein phosphotransferase activity [GO:0008965]; phosphoenolpyruvate-dependent sugar phosphotransferase system [GO:0009401]	Phosphoenolpyruvate-protein phosphotransferase (EC 2.7.3.9) (Phosphotransferase system, enzyme I)	PT1_MYCGE	Mycoplasma genitalium (strain ATCC 33530 / G-37 / NCTC 10195)	572
P47669	MG430	MG_430	gpmI	glucose catabolic process	glycolytic process		glucose catabolic process, glycolytic process	GO:0006007	GO:0006096		GO:0006007,GO:0006096	GO:0004619; GO:0005737; GO:0006007; GO:0006096; GO:0030145	cytoplasm [GO:0005737]; manganese ion binding [GO:0030145]; phosphoglycerate mutase activity [GO:0004619]; glucose catabolic process [GO:0006007]; glycolytic process [GO:0006096]	2,3-bisphosphoglycerate-independent phosphoglycerate mutase (BPG-independent PGAM) (Phosphoglyceromutase) (iPGM) (EC 5.4.2.12)	GPMI_MYCGE	Mycoplasma genitalium (strain ATCC 33530 / G-37 / NCTC 10195)	507
P47670	MG431	MG_431	tpiA	gluconeogenesis	glycolytic process	pentose-phosphate shunt	gluconeogenesis, glycolytic process, pentose-phosphate shunt	GO:0006094	GO:0006096	GO:0006098	GO:0006094,GO:0006096,GO:0006098	GO:0004807; GO:0005737; GO:0006094; GO:0006096; GO:0006098	cytoplasm [GO:0005737]; triose-phosphate isomerase activity [GO:0004807]; gluconeogenesis [GO:0006094]; glycolytic process [GO:0006096]; pentose-phosphate shunt [GO:0006098]	Triosephosphate isomerase (TIM) (TPI) (EC 5.3.1.1) (Triose-phosphate isomerase)	TPIS_MYCGE	Mycoplasma genitalium (strain ATCC 33530 / G-37 / NCTC 10195)	244
Q49432	MG432	MG_432										GO:0005886; GO:0016021	integral component of membrane [GO:0016021]; plasma membrane [GO:0005886]	Uncharacterized protein MG432	Y432_MYCGE	Mycoplasma genitalium (strain ATCC 33530 / G-37 / NCTC 10195)	398
P47246	MG433	MG_433	tsf									GO:0003746; GO:0005737	cytoplasm [GO:0005737]; translation elongation factor activity [GO:0003746]	Elongation factor Ts (EF-Ts)	EFTS_MYCGE	Mycoplasma genitalium (strain ATCC 33530 / G-37 / NCTC 10195)	298
P47672	MG434	MG_434	pyrH	'de novo' CTP biosynthetic process			'de novo' CTP biosynthetic process	GO:0044210			GO:0044210	GO:0005524; GO:0005737; GO:0033862; GO:0044210	cytoplasm [GO:0005737]; ATP binding [GO:0005524]; UMP kinase activity [GO:0033862]; 'de novo' CTP biosynthetic process [GO:0044210]	Uridylate kinase (UK) (EC 2.7.4.22) (Uridine monophosphate kinase) (UMP kinase) (UMPK)	PYRH_MYCGE	Mycoplasma genitalium (strain ATCC 33530 / G-37 / NCTC 10195)	243
P47673	MG435	MG_435	frr	translation			translation	GO:0006412			GO:0006412	GO:0005737; GO:0006412	cytoplasm [GO:0005737]; translation [GO:0006412]	Ribosome-recycling factor (RRF) (Ribosome-releasing factor)	RRF_MYCGE	Mycoplasma genitalium (strain ATCC 33530 / G-37 / NCTC 10195)	183
Q49433	MG437	MG_437	cdsA	CDP-diacylglycerol biosynthetic process			CDP-diacylglycerol biosynthetic process	GO:0016024			GO:0016024	GO:0004605; GO:0005886; GO:0016021; GO:0016024	integral component of membrane [GO:0016021]; plasma membrane [GO:0005886]; phosphatidate cytidylyltransferase activity [GO:0004605]; CDP-diacylglycerol biosynthetic process [GO:0016024]	Putative phosphatidate cytidylyltransferase (EC 2.7.7.41) (CDP-DAG synthase) (CDP-DG synthase) (CDP-diacylglycerol synthase) (CDS) (CDP-diglyceride pyrophosphorylase) (CDP-diglyceride synthase) (CTP:phosphatidate cytidylyltransferase)	CDSA_MYCGE	Mycoplasma genitalium (strain ATCC 33530 / G-37 / NCTC 10195)	397
Q49434	MG438	MG_438		DNA restriction-modification system			DNA restriction-modification system	GO:0009307			GO:0009307	GO:0003677; GO:0009307	DNA binding [GO:0003677]; DNA restriction-modification system [GO:0009307]	Putative type-1 restriction enzyme specificity protein MG438 (S.MgeORF438P) (Type I restriction enzyme specificity protein MG438) (S protein)	T1SX_MYCGE	Mycoplasma genitalium (strain ATCC 33530 / G-37 / NCTC 10195)	383
P47677	MG439	MG_439										GO:0005886	plasma membrane [GO:0005886]	Uncharacterized lipoprotein MG439	Y439_MYCGE	Mycoplasma genitalium (strain ATCC 33530 / G-37 / NCTC 10195)	272
P47678	MG440	MG_440										GO:0005886	plasma membrane [GO:0005886]	Uncharacterized protein MG440	Y440_MYCGE	Mycoplasma genitalium (strain ATCC 33530 / G-37 / NCTC 10195)	258
P47679	MG441	MG_441										GO:0016021	integral component of membrane [GO:0016021]	Uncharacterized protein MG441	Y441_MYCGE	Mycoplasma genitalium (strain ATCC 33530 / G-37 / NCTC 10195)	136
Q49435	MG442	MG_442	rbgA	ribosome biogenesis			ribosome biogenesis	GO:0042254			GO:0042254	GO:0005525; GO:0005737; GO:0016787; GO:0042254	cytoplasm [GO:0005737]; GTP binding [GO:0005525]; hydrolase activity [GO:0016787]; ribosome biogenesis [GO:0042254]	Probable ribosome biogenesis GTPase A	RBGA_MYCGE	Mycoplasma genitalium (strain ATCC 33530 / G-37 / NCTC 10195)	270
P47681	MG443	MG_443										GO:0005886; GO:0016021	integral component of membrane [GO:0016021]; plasma membrane [GO:0005886]	Uncharacterized protein MG443	Y443_MYCGE	Mycoplasma genitalium (strain ATCC 33530 / G-37 / NCTC 10195)	395
P47682	MG444	MG_444	rplS	translation			translation	GO:0006412			GO:0006412	GO:0003735; GO:0005840; GO:0006412	ribosome [GO:0005840]; structural constituent of ribosome [GO:0003735]; translation [GO:0006412]	50S ribosomal protein L19	RL19_MYCGE	Mycoplasma genitalium (strain ATCC 33530 / G-37 / NCTC 10195)	119
P47683	MG445	MG_445	trmD									GO:0005737; GO:0052906	cytoplasm [GO:0005737]; tRNA (guanine(37)-N(1))-methyltransferase activity [GO:0052906]	tRNA (guanine-N(1)-)-methyltransferase (EC 2.1.1.228) (M1G-methyltransferase) (tRNA [GM37] methyltransferase)	TRMD_MYCGE	Mycoplasma genitalium (strain ATCC 33530 / G-37 / NCTC 10195)	231
P47684	MG446	MG_446	rpsP	translation			translation	GO:0006412			GO:0006412	GO:0003735; GO:0005840; GO:0006412	ribosome [GO:0005840]; structural constituent of ribosome [GO:0003735]; translation [GO:0006412]	30S ribosomal protein S16	RS16_MYCGE	Mycoplasma genitalium (strain ATCC 33530 / G-37 / NCTC 10195)	95
P47685	MG447	MG_447										GO:0005886; GO:0015238; GO:0015297; GO:0016021	integral component of membrane [GO:0016021]; plasma membrane [GO:0005886]; antiporter activity [GO:0015297]; drug transmembrane transporter activity [GO:0015238]	Uncharacterized protein MG447	Y447_MYCGE	Mycoplasma genitalium (strain ATCC 33530 / G-37 / NCTC 10195)	547
P47686	MG448	MG_448	msrB	protein repair	response to oxidative stress		protein repair, response to oxidative stress	GO:0030091	GO:0006979		GO:0030091,GO:0006979	GO:0006979; GO:0030091; GO:0033743	peptide-methionine (R)-S-oxide reductase activity [GO:0033743]; protein repair [GO:0030091]; response to oxidative stress [GO:0006979]	Peptide methionine sulfoxide reductase MsrB (EC 1.8.4.12) (Peptide-methionine (R)-S-oxide reductase)	MSRB_MYCGE	Mycoplasma genitalium (strain ATCC 33530 / G-37 / NCTC 10195)	150
P47688	MG450	MG_450										GO:0008289	lipid binding [GO:0008289]	DegV domain-containing protein MG450	Y450_MYCGE	Mycoplasma genitalium (strain ATCC 33530 / G-37 / NCTC 10195)	290
P13927	MG451	MG_451	tuf									GO:0003746; GO:0003924; GO:0005525; GO:0005737	cytoplasm [GO:0005737]; GTP binding [GO:0005525]; GTPase activity [GO:0003924]; translation elongation factor activity [GO:0003746]	Elongation factor Tu (EF-Tu)	EFTU_MYCGE	Mycoplasma genitalium (strain ATCC 33530 / G-37 / NCTC 10195)	394
P47690	MG452	MG_452										GO:0005886; GO:0016021	integral component of membrane [GO:0016021]; plasma membrane [GO:0005886]	Uncharacterized protein MG452	Y452_MYCGE	Mycoplasma genitalium (strain ATCC 33530 / G-37 / NCTC 10195)	261
P47691	MG453	MG_453	galU	biosynthetic process	UDP-glucose metabolic process		biosynthetic process, UDP-glucose metabolic process	GO:0009058	GO:0006011		GO:0009058,GO:0006011	GO:0003983; GO:0006011; GO:0009058	UTP:glucose-1-phosphate uridylyltransferase activity [GO:0003983]; biosynthetic process [GO:0009058]; UDP-glucose metabolic process [GO:0006011]	UTP--glucose-1-phosphate uridylyltransferase (EC 2.7.7.9) (Alpha-D-glucosyl-1-phosphate uridylyltransferase) (UDP-glucose pyrophosphorylase) (UDPGP) (Uridine diphosphoglucose pyrophosphorylase)	GALU_MYCGE	Mycoplasma genitalium (strain ATCC 33530 / G-37 / NCTC 10195)	292
P47692	MG454	MG_454		response to oxidative stress			response to oxidative stress	GO:0006979			GO:0006979	GO:0006979	response to oxidative stress [GO:0006979]	Organic hydroperoxide resistance protein-like	OHRL_MYCGE	Mycoplasma genitalium (strain ATCC 33530 / G-37 / NCTC 10195)	140
P47693	MG455	MG_455	tyrS	tyrosyl-tRNA aminoacylation			tyrosyl-tRNA aminoacylation	GO:0006437			GO:0006437	GO:0003723; GO:0004831; GO:0005524; GO:0005737; GO:0006437	cytoplasm [GO:0005737]; ATP binding [GO:0005524]; RNA binding [GO:0003723]; tyrosine-tRNA ligase activity [GO:0004831]; tyrosyl-tRNA aminoacylation [GO:0006437]	Tyrosine--tRNA ligase (EC 6.1.1.1) (Tyrosyl-tRNA synthetase) (TyrRS)	SYY_MYCGE	Mycoplasma genitalium (strain ATCC 33530 / G-37 / NCTC 10195)	396
P47694	MG456	MG_456										GO:0005886; GO:0016021	integral component of membrane [GO:0016021]; plasma membrane [GO:0005886]	Uncharacterized protein MG456	Y456_MYCGE	Mycoplasma genitalium (strain ATCC 33530 / G-37 / NCTC 10195)	334
P47695	MG457	MG_457	ftsH									GO:0004222; GO:0005524; GO:0005886; GO:0016021; GO:0046872	integral component of membrane [GO:0016021]; plasma membrane [GO:0005886]; ATP binding [GO:0005524]; metal ion binding [GO:0046872]; metalloendopeptidase activity [GO:0004222]	ATP-dependent zinc metalloprotease FtsH (EC 3.4.24.-)	FTSH_MYCGE	Mycoplasma genitalium (strain ATCC 33530 / G-37 / NCTC 10195)	702
P47696	MG458	MG_458	hpt	IMP salvage	purine ribonucleoside salvage		IMP salvage, purine ribonucleoside salvage	GO:0032264	GO:0006166		GO:0032264,GO:0006166	GO:0000166; GO:0004422; GO:0005737; GO:0006166; GO:0032264; GO:0046872; GO:0052657	cytoplasm [GO:0005737]; guanine phosphoribosyltransferase activity [GO:0052657]; hypoxanthine phosphoribosyltransferase activity [GO:0004422]; metal ion binding [GO:0046872]; nucleotide binding [GO:0000166]; IMP salvage [GO:0032264]; purine ribonucleoside salvage [GO:0006166]	Hypoxanthine-guanine phosphoribosyltransferase (HGPRT) (HGPRTase) (EC 2.4.2.8)	HPRT_MYCGE	Mycoplasma genitalium (strain ATCC 33530 / G-37 / NCTC 10195)	175
Q49436	MG459	MG_459		Z - terpenoid biosynthetic process			terpenoid biosynthetic process	GO:0016114			GO:0016114	GO:0008685; GO:0016114	2-C-methyl-D-erythritol 2,4-cyclodiphosphate synthase activity [GO:0008685]; terpenoid biosynthetic process [GO:0016114]	Uncharacterized protein MG459	Y459_MYCGE	Mycoplasma genitalium (strain ATCC 33530 / G-37 / NCTC 10195)	169
P47698	MG460	MG_460	ldh	carbohydrate metabolic process	carboxylic acid metabolic process		carbohydrate metabolic process, carboxylic acid metabolic process	GO:0005975	GO:0019752		GO:0005975,GO:0019752	GO:0004459; GO:0005737; GO:0005975; GO:0019752	cytoplasm [GO:0005737]; L-lactate dehydrogenase activity [GO:0004459]; carbohydrate metabolic process [GO:0005975]; carboxylic acid metabolic process [GO:0019752]	L-lactate dehydrogenase (L-LDH) (EC 1.1.1.27)	LDH_MYCGE	Mycoplasma genitalium (strain ATCC 33530 / G-37 / NCTC 10195)	312
P47699	MG461	MG_461												Uncharacterized protein MG461	Y461_MYCGE	Mycoplasma genitalium (strain ATCC 33530 / G-37 / NCTC 10195)	425
P47700	MG462	MG_462	gltX	glutamyl-tRNA aminoacylation			glutamyl-tRNA aminoacylation	GO:0006424			GO:0006424	GO:0000049; GO:0004818; GO:0005524; GO:0005737; GO:0006424; GO:0008270	cytoplasm [GO:0005737]; ATP binding [GO:0005524]; glutamate-tRNA ligase activity [GO:0004818]; tRNA binding [GO:0000049]; zinc ion binding [GO:0008270]; glutamyl-tRNA aminoacylation [GO:0006424]	Glutamate--tRNA ligase (EC 6.1.1.17) (Glutamyl-tRNA synthetase) (GluRS)	SYE_MYCGE	Mycoplasma genitalium (strain ATCC 33530 / G-37 / NCTC 10195)	484
P47701	MG463	MG_463	rsmA									GO:0000179; GO:0003723; GO:0005737; GO:0052908	cytoplasm [GO:0005737]; 16S rRNA (adenine(1518)-N(6)/adenine(1519)-N(6))-dimethyltransferase activity [GO:0052908]; RNA binding [GO:0003723]; rRNA (adenine-N6,N6-)-dimethyltransferase activity [GO:0000179]	Ribosomal RNA small subunit methyltransferase A (EC 2.1.1.182) (16S rRNA (adenine(1518)-N(6)/adenine(1519)-N(6))-dimethyltransferase) (16S rRNA dimethyladenosine transferase) (16S rRNA dimethylase) (S-adenosylmethionine-6-N', N'-adenosyl(rRNA) dimethyltransferase)	RSMA_MYCGE	Mycoplasma genitalium (strain ATCC 33530 / G-37 / NCTC 10195)	259
P47702	MG464	MG_464	yidC	protein insertion into membrane	protein transport		protein insertion into membrane, protein transport	GO:0051205	GO:0015031		GO:0051205,GO:0015031	GO:0005886; GO:0015031; GO:0016021; GO:0051205	integral component of membrane [GO:0016021]; plasma membrane [GO:0005886]; protein insertion into membrane [GO:0051205]; protein transport [GO:0015031]	Membrane protein insertase YidC (Foldase YidC) (Membrane integrase YidC) (Membrane protein YidC)	YIDC_MYCGE	Mycoplasma genitalium (strain ATCC 33530 / G-37 / NCTC 10195)	385
P47703	MG465	MG_465	rnpA	tRNA processing			tRNA processing	GO:0008033			GO:0008033	GO:0000049; GO:0004526; GO:0008033	ribonuclease P activity [GO:0004526]; tRNA binding [GO:0000049]; tRNA processing [GO:0008033]	Ribonuclease P protein component (RNase P protein) (RNaseP protein) (EC 3.1.26.5) (Protein C5)	RNPA_MYCGE	Mycoplasma genitalium (strain ATCC 33530 / G-37 / NCTC 10195)	128
P47704	MG466	MG_466	rpmH	translation			translation	GO:0006412			GO:0006412	GO:0003735; GO:0005840; GO:0006412	ribosome [GO:0005840]; structural constituent of ribosome [GO:0003735]; translation [GO:0006412]	50S ribosomal protein L34	RL34_MYCGE	Mycoplasma genitalium (strain ATCC 33530 / G-37 / NCTC 10195)	48
P47705	MG467	MG_467										GO:0005524; GO:0016887	ATP binding [GO:0005524]; ATPase activity [GO:0016887]	Putative ABC transporter ATP-binding protein MG467	Y467_MYCGE	Mycoplasma genitalium (strain ATCC 33530 / G-37 / NCTC 10195)	311
Q49460	MG468	MG_468										GO:0005886; GO:0016021	integral component of membrane [GO:0016021]; plasma membrane [GO:0005886]	Uncharacterized ABC transporter permease MG468	Y468_MYCGE	Mycoplasma genitalium (strain ATCC 33530 / G-37 / NCTC 10195)	1783
P35888	MG469	MG_469	dnaA	DNA replication initiation	regulation of DNA replication		DNA replication initiation, regulation of DNA replication	GO:0006270	GO:0006275		GO:0006270,GO:0006275	GO:0003688; GO:0005524; GO:0005737; GO:0006270; GO:0006275	cytoplasm [GO:0005737]; ATP binding [GO:0005524]; DNA replication origin binding [GO:0003688]; DNA replication initiation [GO:0006270]; regulation of DNA replication [GO:0006275]	Chromosomal replication initiator protein DnaA	DNAA_MYCGE	Mycoplasma genitalium (strain ATCC 33530 / G-37 / NCTC 10195)	437
P47706	MG470	MG_470												ParA family protein MG470	PARA_MYCGE	Mycoplasma genitalium (strain ATCC 33530 / G-37 / NCTC 10195)	269
Q9ZB82	MG055.1	MG_473	rpmG2	translation			translation	GO:0006412			GO:0006412	GO:0003735; GO:0005840; GO:0006412	ribosome [GO:0005840]; structural constituent of ribosome [GO:0003735]; translation [GO:0006412]	50S ribosomal protein L33 2	RL332_MYCGE	Mycoplasma genitalium (strain ATCC 33530 / G-37 / NCTC 10195)	48
Q9ZB81	MG055.2	MG_474										GO:0005886; GO:0016021	integral component of membrane [GO:0016021]; plasma membrane [GO:0005886]	Uncharacterized protein MG055.2	Y055B_MYCGE	Mycoplasma genitalium (strain ATCC 33530 / G-37 / NCTC 10195)	127
P58061	MG103.1	MG_476	secG	protein secretion			protein secretion	GO:0009306			GO:0009306	GO:0005886; GO:0009306; GO:0015450; GO:0016021	integral component of membrane [GO:0016021]; plasma membrane [GO:0005886]; P-P-bond-hydrolysis-driven protein transmembrane transporter activity [GO:0015450]; protein secretion [GO:0009306]	Probable protein-export membrane protein SecG	SECG_MYCGE	Mycoplasma genitalium (strain ATCC 33530 / G-37 / NCTC 10195)	77
Q2MHT0	MG141.1	MG_477												Uncharacterized protein MG141.1	Y141A_MYCGE	Mycoplasma genitalium (strain ATCC 33530 / G-37 / NCTC 10195)	90
Q9ZB80	MG478	MG_478										GO:0005886; GO:0016021	integral component of membrane [GO:0016021]; plasma membrane [GO:0005886]	Uncharacterized protein MG149.1	Y149A_MYCGE	Mycoplasma genitalium (strain ATCC 33530 / G-37 / NCTC 10195)	154
P56723	MG210.1	MG_480												Uncharacterized protein MG210.1	Y210A_MYCGE	Mycoplasma genitalium (strain ATCC 33530 / G-37 / NCTC 10195)	219
P57085	MG210.2	MG_481	rpsU	translation			translation	GO:0006412			GO:0006412	GO:0003735; GO:0005840; GO:0006412	ribosome [GO:0005840]; structural constituent of ribosome [GO:0003735]; translation [GO:0006412]	30S ribosomal protein S21	RS21_MYCGE	Mycoplasma genitalium (strain ATCC 33530 / G-37 / NCTC 10195)	62
Q9ZB79	MG211.1	MG_482	acpS	fatty acid biosynthetic process			fatty acid biosynthetic process	GO:0006633			GO:0006633	GO:0000287; GO:0005737; GO:0006633; GO:0008897	cytoplasm [GO:0005737]; holo-[acyl-carrier-protein] synthase activity [GO:0008897]; magnesium ion binding [GO:0000287]; fatty acid biosynthetic process [GO:0006633]	Holo-[acyl-carrier-protein] synthase (Holo-ACP synthase) (EC 2.7.8.7) (4'-phosphopantetheinyl transferase AcpS)	ACPS_MYCGE	Mycoplasma genitalium (strain ATCC 33530 / G-37 / NCTC 10195)	114
Q9ZB78	MG218.1	MG_491												Uncharacterized protein MG218.1	Y218A_MYCGE	Mycoplasma genitalium (strain ATCC 33530 / G-37 / NCTC 10195)	346
P55825	MG262.1	MG_498	mutM	base-excision repair	nucleotide-excision repair		base-excision repair, nucleotide-excision repair	GO:0006284	GO:0006289		GO:0006284,GO:0006289	GO:0003684; GO:0006284; GO:0006289; GO:0008270; GO:0008534; GO:0140078; GO:0140080	class I DNA-(apurinic or apyrimidinic site) lyase activity [GO:0140078]; class III/IV DNA-(apurinic or apyrimidinic site) lyase activity [GO:0140080]; damaged DNA binding [GO:0003684]; oxidized purine nucleobase lesion DNA N-glycosylase activity [GO:0008534]; zinc ion binding [GO:0008270]; base-excision repair [GO:0006284]; nucleotide-excision repair [GO:0006289]	Formamidopyrimidine-DNA glycosylase (Fapy-DNA glycosylase) (EC 3.2.2.23) (DNA-(apurinic or apyrimidinic site) lyase MutM) (AP lyase MutM) (EC 4.2.99.18)	FPG_MYCGE	Mycoplasma genitalium (strain ATCC 33530 / G-37 / NCTC 10195)	284
Q9ZB76	MG291.1	MG_505		Z - rRNA processing			rRNA processing	GO:0006364			GO:0006364	GO:0004518; GO:0005737; GO:0006364	cytoplasm [GO:0005737]; nuclease activity [GO:0004518]; rRNA processing [GO:0006364]	Putative pre-16S rRNA nuclease (EC 3.1.-.-)	YQGF_MYCGE	Mycoplasma genitalium (strain ATCC 33530 / G-37 / NCTC 10195)	138
Q9ZB74	MG323.1	MG_515										GO:0005886; GO:0016021	integral component of membrane [GO:0016021]; plasma membrane [GO:0005886]	Uncharacterized protein MG323.1	Y323A_MYCGE	Mycoplasma genitalium (strain ATCC 33530 / G-37 / NCTC 10195)	269
Q49310	MG335.1	MG_516										GO:0016021	integral component of membrane [GO:0016021]	UPF0154 protein MG335.1	Y335A_MYCGE	Mycoplasma genitalium (strain ATCC 33530 / G-37 / NCTC 10195)	73
Q9ZB73	MG335.2	MG_517		enterobacterial common antigen biosynthetic process	glycerol metabolic process	membrane lipid biosynthetic process	enterobacterial common antigen biosynthetic process, glycerol metabolic process, membrane lipid biosynthetic process	GO:0009246	GO:0006071	GO:0046467	GO:0009246,GO:0006071,GO:0046467	GO:0005886; GO:0006071; GO:0009246; GO:0016758; GO:0046467	plasma membrane [GO:0005886]; transferase activity, transferring hexosyl groups [GO:0016758]; enterobacterial common antigen biosynthetic process [GO:0009246]; glycerol metabolic process [GO:0006071]; membrane lipid biosynthetic process [GO:0046467]	Processive diacylglycerol beta-glycosyltransferase (EC 2.4.1.-) (Beta-diglycosyldiacylglycerol synthase) (Beta-DGS) (DGlyDAG synthase) (Beta-monoglycosyldiacylglycerol synthase) (Beta-MGS) (MGlyDAG synthase) (Glycosyl-beta-1,6-glycosyldiacylglycerol synthase) (UDP-galactose:1,2-dioleoylglycerol 3-beta-D-galactosyltransferase) (UDP-glucose:1,2-dioleoylglycerol 3-beta-D-glucosyltransferase)	PBDGT_MYCGE	Mycoplasma genitalium (strain ATCC 33530 / G-37 / NCTC 10195)	341
Q9ZB72	MG350.1	MG_521										GO:0005886; GO:0016021	integral component of membrane [GO:0016021]; plasma membrane [GO:0005886]	Uncharacterized protein MG350.1	Y350A_MYCGE	Mycoplasma genitalium (strain ATCC 33530 / G-37 / NCTC 10195)	224
P55750	MG363.1	MG_522	rpsT	translation			translation	GO:0006412			GO:0006412	GO:0003735; GO:0005840; GO:0006412; GO:0019843	ribosome [GO:0005840]; rRNA binding [GO:0019843]; structural constituent of ribosome [GO:0003735]; translation [GO:0006412]	30S ribosomal protein S20	RS20_MYCGE	Mycoplasma genitalium (strain ATCC 33530 / G-37 / NCTC 10195)	88
Q9ZB71	MG384.1	MG_524										GO:0005886; GO:0016021	integral component of membrane [GO:0016021]; plasma membrane [GO:0005886]	Uncharacterized protein MG384.1	Y384A_MYCGE	Mycoplasma genitalium (strain ATCC 33530 / G-37 / NCTC 10195)	149
P47655	MG415	MG_525										GO:0005886; GO:0016021	integral component of membrane [GO:0016021]; plasma membrane [GO:0005886]	Uncharacterized protein MG415	Y415_MYCGE	Mycoplasma genitalium (strain ATCC 33530 / G-37 / NCTC 10195)	664
Q9ZB70	MG468.1	MG_526										GO:0005524; GO:0016887	ATP binding [GO:0005524]; ATPase activity [GO:0016887]	Putative ABC transporter ATP-binding protein MG468.1	Y468A_MYCGE	Mycoplasma genitalium (strain ATCC 33530 / G-37 / NCTC 10195)	284
P47377	MG131											GO:0005886; GO:0016021	integral component of membrane [GO:0016021]; plasma membrane [GO:0005886]	Uncharacterized protein MG131	Y131_MYCGE	Mycoplasma genitalium (strain ATCC 33530 / G-37 / NCTC 10195)	74
P47441	MG199		rnhC									GO:0003723; GO:0004523; GO:0005737; GO:0046872	cytoplasm [GO:0005737]; metal ion binding [GO:0046872]; RNA binding [GO:0003723]; RNA-DNA hybrid ribonuclease activity [GO:0004523]	Ribonuclease HIII (RNase HIII) (EC 3.1.26.4)	RNH3_MYCGE	Mycoplasma genitalium (strain ATCC 33530 / G-37 / NCTC 10195)	235
P47485	MG243											GO:0005886; GO:0016021	integral component of membrane [GO:0016021]; plasma membrane [GO:0005886]	Uncharacterized protein MG243	Y243_MYCGE	Mycoplasma genitalium (strain ATCC 33530 / G-37 / NCTC 10195)	226
Q49329	MG269.1													Uncharacterized protein MG269.1	Y269A_MYCGE	Mycoplasma genitalium (strain ATCC 33530 / G-37 / NCTC 10195)	128
P47530	MG288													Uncharacterized protein MG288	Y288_MYCGE	Mycoplasma genitalium (strain ATCC 33530 / G-37 / NCTC 10195)	414
P47575	MG333		azoR									GO:0016661	oxidoreductase activity, acting on other nitrogenous compounds as donors [GO:0016661]	FMN-dependent NADH-azoreductase (EC 1.7.-.-) (Azo-dye reductase) (FMN-dependent NADH-azo compound oxidoreductase)	AZOR_MYCGE	Mycoplasma genitalium (strain ATCC 33530 / G-37 / NCTC 10195)	197
P47687	MG449											GO:0000049	tRNA binding [GO:0000049]	Uncharacterized protein MG449	Y449_MYCGE	Mycoplasma genitalium (strain ATCC 33530 / G-37 / NCTC 10195)	228
Q5D4Q5			ssrA											Proteolysis tag peptide encoded by tmRNA Mycop_genit_G37.2 (TmRNA-encoded proteolysis-inducing peptide tag) (Fragment)	Q5D4Q5_MYCGE	Mycoplasma genitalium (strain ATCC 33530 / G-37 / NCTC 10195)	26
Q9ZB77	MG_494	MG_494												Uncharacterized protein MG255.1	Y255A_MYCGE	Mycoplasma genitalium (strain ATCC 33530 / G-37 / NCTC 10195)	150
