# Supplementary material for: Designing minimal genomes using whole-cell models
Source: Nat Commun. 2020 Feb 11;11:836. doi: 10.1038/s41467-020-14545-0 (PMC7012841; doi:10.1038/s41467-020-14545-0)
Supplement: Supplementary file 15 — Supplementary Data 12 [file 41467_2020_14545_MOESM15_ESM.xlsx]

## Sheet: 12
Minesweeper_256 Deletions Impact on GO Terms
What processes were removed in the creation of Minesweeper_256, using gene ontology (GO) biological process terms.
Category counts collated as unaffected, reduced, and removed.
Minesweeper_256 has 186 (73%) genes with GO terms and 70 genes without. The 145 gene deletions reduced 22 (14%) GO categories, and removed 42 (27%) GO categories entirely, of which 30 (70%) were associated with a single gene.
Unaffected	Baseline	Minesweeper_256	Reduced	Baseline	Minesweeper_256	Removed	Baseline	Minesweeper_256
translation	56	56	DNA replication	10	9	ATP synthesis coupled proton transport	8	0
glycolytic process	11	11	protein folding	5	4	cytoadherence to microvasculature mediated by symbiont protein	6	0
cell redox homeostasis	3	3	tRNA processing	5	4	SOS response	6	0
acetyl-CoA biosynthetic process	2	2	DNA topological change	5	4	DNA recombination	4	0
AMP salvage	2	2	transcription DNA-templated	9	7	pathogenesis	4	0
CDP-diacylglycerol biosynthetic process	2	2	phosphoenolpyruvate-dependent sugar phosphotransferase system	4	3	nucleotide-excision repair	3	0
gluconeogenesis	2	2	protein transport	6	4	base-excision repair	2	0
glycine biosynthetic process	2	2	fatty acid biosynthetic process	3	2	lipid metabolic process	2	0
NAD biosynthetic process	2	2	regulation of transcription DNA-templated	3	2	protein secretion	2	0
nucleoside metabolic process	2	2	transport	10	6	response to oxidative stress	2	0
nucleotide biosynthetic process	2	2	carbohydrate metabolic process	5	3	SRP-dependent cotranslational protein targeting to membrane	2	0
one-carbon metabolic process	2	2	cell cycle	4	2	tRNA threonylcarbamoyladenosine modification	2	0
phenylalanyl-tRNA aminoacylation	2	2	glycerol metabolic process	4	2	ATP hydrolysis coupled proton transport	1	0
purine ribonucleoside salvage	2	2	biosynthetic process	2	1	carbohydrate transport	1	0
5-phosphoribose 1-diphosphate biosynthetic process	1	1	DNA-templated transcription initiation	2	1	carboxylic acid metabolic process	1	0
adenine salvage	1	1	protein lipoylation	2	1	cell adhesion	1	0
adhesion of symbiont to host cell	1	1	UMP salvage	2	1	cellular phosphate ion homeostasis	1	0
alanyl-tRNA aminoacylation	1	1	cell division	5	2	cellular protein modification process	1	0
arginyl-tRNA aminoacylation	1	1	ribosome biogenesis	5	2	chromosome condensation	1	0
asparaginyl-tRNA aminoacylation	1	1	pseudouridine synthesis	3	1	chromosome segregation	1	0
CTP salvage	1	1	rRNA processing	3	1	chromosome separation	1	0
cysteinyl-tRNA aminoacylation	1	1	DNA repair	8	1	coenzyme A biosynthetic process	1	0
de novo' CTP biosynthetic process	1	1	22			deoxyribonucleotide catabolic process	1	0
deoxyribonucleotide biosynthetic process	1	1				deoxyribose phosphate catabolic process	1	0
DNA biosynthetic process	1	1				DNA restriction-modification system	1	0
DNA replication synthesis of RNA primer	1	1				dTMP biosynthetic process	1	0
DNA replication initiation	1	1				dTTP biosynthetic process	1	0
DNA-templated transcription termination	1	1				heterophilic cell-cell adhesion via plasma membrane cell adhesion molecules	1	0
dTDP biosynthetic process	1	1				lipoprotein biosynthetic process	1	0
enterobacterial common antigen biosynthetic process	1	1				mRNA catabolic process	1	0
FAD biosynthetic process	1	1				negative regulation of phosphate metabolic process	1	0
FMN biosynthetic process	1	1				phosphate ion transmembrane transport	1	0
fructose 1 6-bisphosphate metabolic process	1	1				protein catabolic process	1	0
fructose 6-phosphate metabolic process	1	1				protein import	1	0
galactose metabolic process	1	1				protein insertion into membrane	1	0
glucose catabolic process	1	1				protein refolding	1	0
glucose metabolic process	1	1				protein repair	1	0
glutamyl-tRNA aminoacylation	1	1				protein targeting	1	0
glycerol catabolic process	1	1				regulation of carbohydrate metabolic process	1	0
glycerol ether metabolic process	1	1				sister chromatid cohesion	1	0
glycerol-3-phosphate metabolic process	1	1				RNA processing	1	0
glycyl-tRNA aminoacylation	1	1				uracil salvage	1	0
guanosine tetraphosphate biosynthetic process	1	1				42
histidine biosynthetic process	1	1
histidyl-tRNA aminoacylation	1	1
IMP salvage	1	1
isoleucyl-tRNA aminoacylation	1	1
leucyl-tRNA aminoacylation	1	1
lysyl-tRNA aminoacylation	1	1
membrane lipid biosynthetic process	1	1
metabolic process	1	1
methionine biosynthetic process	1	1
methionyl-tRNA aminoacylation	1	1
mRNA processing	1	1
NAD metabolic process	1	1
NADP biosynthetic process	1	1
organic acid metabolic process	1	1
pentose-phosphate shunt	1	1
pentose-phosphate shunt non-oxidative branch	1	1
phosphate-containing compound metabolic process	1	1
phosphatidylglycerol biosynthetic process	1	1
phospholipid biosynthetic process	1	1
potassium ion transport	1	1
prolyl-tRNA aminoacylation	1	1
purine nucleotide biosynthetic process	1	1
pyrimidine nucleobase metabolic process	1	1
pyrimidine nucleoside metabolic process	1	1
regulation of DNA replication	1	1
regulation of DNA-templated transcription elongation	1	1
regulation of translation	1	1
regulation of translational fidelity	1	1
removal of superoxide radicals	1	1
response to heat	1	1
riboflavin biosynthetic process	1	1
rRNA catabolic process	1	1
S-adenosylmethionine biosynthetic process	1	1
selenocysteinyl-tRNA(Sec) biosynthetic process	1	1
seryl-tRNA aminoacylation	1	1
tetrahydrofolate interconversion	1	1
thiamine biosynthetic process	1	1
thiamine diphosphate biosynthetic process	1	1
threonyl-tRNA aminoacylation	1	1
transcription antitermination	1	1
tRNA aminoacylation for protein translation	1	1
tRNA modification	1	1
tRNA thio-modification	1	1
tRNA wobble uridine modification	1	1
tryptophanyl-tRNA aminoacylation	1	1
tyrosyl-tRNA aminoacylation	1	1
UDP-glucose metabolic process	1	1
valyl-tRNA aminoacylation	1	1
91
