# Supplementary material for: Designing minimal genomes using whole-cell models
Source: Nat Commun. 2020 Feb 11;11:836. doi: 10.1038/s41467-020-14545-0 (PMC7012841; doi:10.1038/s41467-020-14545-0)
Supplement: Supplementary file 17 — Supplementary Data 14 [file 41467_2020_14545_MOESM17_ESM.xlsx]

## Sheet: 14
Theory underlying GAMA genome design algorithm
