# Supplementary material for: Designing minimal genomes using whole-cell models
Source: Nat Commun. 2020 Feb 11;11:836. doi: 10.1038/s41467-020-14545-0 (PMC7012841; doi:10.1038/s41467-020-14545-0)
Supplement: Supplementary file 18 — Supplementary Data 15 [file 41467_2020_14545_MOESM18_ESM.xlsx]

## Sheet: 15
Investigating a stubborn gene
Investigating the a potential redundant essential partner of MG_305 (a gene neither GAMA_237 or Minesweeper_256 could remove)
Both GAMA and Minesweeper knock out MG_393, but can't remove MG_305
As MG_305 and MG_393 share a GO term (protein folding) and no other protein folding
genes are deleted by GAMA or Minesweeper, this indicates they have a redundant pair relationship
This was simulated (col B - D).
However, knocking in MG_393 and knocking out MG_305, produces a non-dividing cell, indicating
that either they are part of a larger functional group, or MG_305 has additional redundant pair relationships
that have already suffered one deletion shared by both GAMA and Minesweeper (141 genes).
1	MG_305	10.5	Non Essential
2	MG_305	10.2	Non Essential
3	MG_305	9.78	Non Essential
4	MG_305	8.52	Non Essential
5	MG_305	9.22	Non Essential
6	MG_305	10.4	Non Essential
7	MG_305	8.85	Non Essential
8	MG_305	9.37	Non Essential
9	MG_305	13.8	Essential
10	MG_305	10	Non Essential
11	MG_393	8.42	Non Essential
12	MG_393	8.32	Non Essential
13	MG_393	9.78	Non Essential
14	MG_393	9.72	Non Essential
15	MG_393	13.8	Essential
16	MG_393	9.82	Non Essential
17	MG_393	10	Non Essential
18	MG_393	12	Non Essential
19	MG_393	8.7	Non Essential
20	MG_393	8.99	Non Essential
21	Pair	13.8	Essential
22	Pair	13.8	Essential
23	Pair	13.8	Essential
24	Pair	13.8	Essential
25	Pair	13.8	Essential
26	Pair	13.8	Essential
27	Pair	13.8	Essential
28	Pair	13.8	Essential
29	Pair	13.8	Essential
30	Pair	13.8	Essential
31	Minesweeper_MG305	13.8	Essential
32	Minesweeper_MG305	13.8	Essential
33	Minesweeper_MG305	13.8	Essential
34	Minesweeper_MG305	13.8	Essential
35	Minesweeper_MG305	13.8	Essential
36	Minesweeper_MG305	13.8	Essential
37	Minesweeper_MG305	13.8	Essential
38	Minesweeper_MG305	13.8	Essential
39	Minesweeper_MG305	13.8	Essential
40	Minesweeper_MG305	13.8	Essential
41	GAMA_MG305	13.8	Essential
42	GAMA_MG305	13.8	Essential
43	GAMA_MG305	13.8	Essential
44	GAMA_MG305	13.8	Essential
45	GAMA_MG305	13.8	Essential
46	GAMA_MG305	13.8	Essential
47	GAMA_MG305	13.8	Essential
48	GAMA_MG305	13.8	Essential
49	GAMA_MG305	13.8	Essential
50	GAMA_MG305	13.8	Essential
51	WildType	10	Non Essential
52	Mutant	13.8	Essential
