# Supplementary material for: Designing minimal genomes using whole-cell models
Source: Nat Commun. 2020 Feb 11;11:836. doi: 10.1038/s41467-020-14545-0 (PMC7012841; doi:10.1038/s41467-020-14545-0)
Supplement: Supplementary file 19 — Supplementary Data 16 [file 41467_2020_14545_MOESM19_ESM.xlsx]

## Sheet: 16
Improving division rate
Improving the phenotypic penetrance of GAMA_236 (creating GAMA_237):
Conducting independent single knock-ins of the 18 high essential genes to GAMA_236 (100 reps), (row 12 to 114)
Conducting simulations reintroducing to GAMA_236 a powerset (123 combinations) of 7 high essential genes related to RNA production (10 reps), (row 117 to 254)
With the top four from the powerset (that produced the most dividing cells) repeated (100 reps). (row 256 - 363)
The independent single knock-ins (18* GAMA_237) produced division rates between 13% and 33% (-5% to +15% compared to GAMA_236). The best was MG_270.
The top four from the powerset (producing 5/10 dividing cells) were: MG_022', 'MG_141' // MG_177', 'MG_249', 'MG_282' // MG_022', 'MG_141', 'MG_282', 'MG_341' // MG_177', 'MG_249', 'MG_282', 'MG_341'
The RNA production powerset knock-ins produced division rates between 14% and 23% (-4% to +5%).
The highest division rate was 33%, due to a single independent gene knock-in of MG_270. Creating GAMA_237.
	Single knock-ins of the 18 high essential genes to GAMA_236
	MG_008	MG_022	MG_084	MG_141	MG_177	MG_182	MG_249	MG_270	MG_282	MG_295	MG_340	MG_341	MG_347	MG_367	MG_372	MG_379	MG_445	MG_465
	20	19	17	22	28	21	25	33	16	23	18	15	27	13	22	18	16	19
1	Non Essential	Essential	Essential	Essential	Essential	Essential	Essential	Essential	Essential	Essential	Essential	Essential	Essential	Essential	Essential	Essential	Essential	Non Essential
2	Essential	Essential	Non Essential	Essential	Essential	Essential	Essential	Essential	Essential	Essential	Essential	Essential	Essential	Essential	Essential	Essential	Essential	Essential
3	Essential	Non Essential	Essential	Essential	Essential	Non Essential	Essential	Essential	Essential	Non Essential	Essential	Essential	Non Essential	Essential	Essential	Essential	Essential	Essential
4	Essential	Non Essential	Essential	Essential	Non Essential	Non Essential	Essential	Essential	Essential	Essential	Essential	Non Essential	Essential	Essential	Essential	Non Essential	Essential	Essential
5	Essential	Essential	Essential	Essential	Essential	Essential	Essential	Essential	Non Essential	Essential	Essential	Essential	Essential	Essential	Essential	Essential	Essential	Essential
6	Non Essential	Essential	Essential	Non Essential	Essential	Essential	Non Essential	Essential	Essential	Non Essential	Essential	Essential	Essential	Essential	Essential	Non Essential	Essential	Essential
7	Essential	Essential	Essential	Essential	Non Essential	Essential	Essential	Essential	Essential	Non Essential	Essential	Essential	Essential	Essential	Essential	Essential	Non Essential	Non Essential
8	Essential	Essential	Essential	Non Essential	Essential	Non Essential	Non Essential	Essential	Essential	Essential	Non Essential	Essential	Essential	Essential	Essential	Essential	Essential	Essential
9	Essential	Essential	Essential	Essential	Essential	Non Essential	Non Essential	Non Essential	Essential	Essential	Essential	Essential	Essential	Essential	Non Essential	Essential	Non Essential	Essential
10	Essential	Essential	Essential	Non Essential	Essential	Essential	Essential	Essential	Essential	Essential	Essential	Essential	Essential	Non Essential	Essential	Essential	Essential	Essential
11	Essential	Essential	Essential	Essential	Essential	Essential	Non Essential	Non Essential	Essential	Non Essential	Essential	Essential	Essential	Essential	Essential	Essential	Essential	Non Essential
12	Essential	Essential	Essential	Essential	Non Essential	Non Essential	Essential	Non Essential	Essential	Essential	Essential	Essential	Essential	Non Essential	Non Essential	Non Essential	Essential	Essential
13	Essential	Essential	Essential	Essential	Essential	Essential	Essential	Essential	Essential	Essential	Essential	Essential	Essential	Essential	Essential	Essential	Essential	Essential
14	Essential	Essential	Non Essential	Essential	Essential	Essential	Essential	Non Essential	Essential	Essential	Essential	Essential	Essential	Essential	Essential	Essential	Essential	Non Essential
15	Essential	Essential	Essential	Non Essential	Essential	Essential	Non Essential	Essential	Essential	Essential	Non Essential	Non Essential	Non Essential	Essential	Essential	Essential	Non Essential	Non Essential
16	Essential	Essential	Essential	Essential	Essential	Non Essential	Essential	Essential	Essential	Essential	Essential	Non Essential	Non Essential	Essential	Essential	Essential	Non Essential	Essential
17	Essential	Essential	Non Essential	Essential	Essential	Essential	Essential	Essential	Non Essential	Essential	Essential	Essential	Essential	Essential	Essential	Essential	Essential	Essential
18	Essential	Non Essential	Non Essential	Essential	Essential	Essential	Essential	Essential	Essential	Non Essential	Non Essential	Non Essential	Essential	Essential	Non Essential	Non Essential	Essential	Essential
19	Essential	Essential	Essential	Non Essential	Non Essential	Essential	Essential	Non Essential	Non Essential	Essential	Essential	Essential	Essential	Essential	Essential	Essential	Essential	Essential
20	Essential	Essential	Essential	Non Essential	Essential	Non Essential	Essential	Essential	Essential	Essential	Essential	Essential	Essential	Essential	Essential	Non Essential	Essential	Essential
21	Essential	Essential	Non Essential	Essential	Essential	Essential	Non Essential	Non Essential	Essential	Essential	Non Essential	Essential	Essential	Non Essential	Non Essential	Essential	Essential	Essential
22	Non Essential	Essential	Essential	Essential	Non Essential	Essential	Essential	Essential	Essential	Non Essential	Essential	Essential	Essential	Essential	Essential	Essential	Essential	Essential
23	Essential	Essential	Essential	Essential	Essential	Non Essential	Non Essential	Non Essential	Essential	Non Essential	Essential	Essential	Essential	Essential	Non Essential	Essential	Non Essential	Essential
24	Essential	Essential	Essential	Essential	Non Essential	Essential	Essential	Essential	Essential	Essential	Essential	Essential	Essential	Essential	Essential	Essential	Essential	Essential
25	Essential	Essential	Essential	Non Essential	Essential	Essential	Essential	Essential	Non Essential	Essential	Essential	Essential	Essential	Essential	Essential	Essential	Essential	Essential
26	Essential	Essential	Essential	Essential	Essential	Essential	Essential	Essential	Essential	Essential	Essential	Essential	Essential	Essential	Essential	Essential	Non Essential	Non Essential
27	Essential	Essential	Essential	Essential	Essential	Essential	Non Essential	Non Essential	Essential	Essential	Essential	Non Essential	Essential	Essential	Essential	Essential	Essential	Essential
28	Non Essential	Essential	Essential	Essential	Essential	Essential	Essential	Essential	Essential	Essential	Essential	Essential	Non Essential	Essential	Non Essential	Essential	Essential	Essential
29	Non Essential	Essential	Essential	Essential	Essential	Essential	Essential	Essential	Essential	Essential	Essential	Essential	Essential	Essential	Essential	Essential	Essential	Essential
30	Essential	Essential	Essential	Non Essential	Essential	Essential	Non Essential	Essential	Essential	Non Essential	Essential	Essential	Essential	Essential	Essential	Non Essential	Essential	Essential
31	Essential	Essential	Essential	Essential	Essential	Essential	Non Essential	Essential	Essential	Non Essential	Essential	Essential	Essential	Essential	Essential	Essential	Essential	Essential
32	Essential	Essential	Essential	Essential	Non Essential	Essential	Essential	Non Essential	Essential	Essential	Essential	Essential	Essential	Essential	Non Essential	Essential	Essential	Essential
33	Essential	Essential	Essential	Essential	Essential	Essential	Essential	Essential	Essential	Essential	Non Essential	Essential	Essential	Non Essential	Essential	Essential	Essential	Essential
34	Non Essential	Essential	Essential	Essential	Non Essential	Essential	Essential	Non Essential	Essential	Essential	Non Essential	Essential	Essential	Essential	Essential	Non Essential	Essential	Essential
35	Essential	Essential	Essential	Non Essential	Essential	Essential	Essential	Essential	Essential	Essential	Essential	Essential	Essential	Non Essential	Essential	Essential	Essential	Essential
36	Essential	Essential	Non Essential	Essential	Essential	Non Essential	Essential	Essential	Essential	Non Essential	Non Essential	Essential	Essential	Essential	Essential	Essential	Essential	Essential
37	Essential	Essential	Non Essential	Essential	Essential	Essential	Essential	Essential	Essential	Non Essential	Essential	Essential	Essential	Essential	Essential	Non Essential	Essential	Essential
38	Essential	Essential	Essential	Essential	Essential	Essential	Essential	Essential	Essential	Essential	Essential	Essential	Essential	Essential	Essential	Essential	Essential	Essential
39	Essential	Essential	Essential	Essential	Non Essential	Essential	Essential	Essential	Essential	Non Essential	Essential	Essential	Essential	Essential	Essential	Essential	Essential	Essential
40	Non Essential	Essential	Essential	Essential	Essential	Essential	Essential	Non Essential	Essential	Non Essential	Essential	Essential	Non Essential	Essential	Essential	Essential	Essential	Non Essential
41	Essential	Essential	Essential	Non Essential	Non Essential	Essential	Essential	Essential	Essential	Essential	Essential	Essential	Non Essential	Non Essential	Essential	Essential	Essential	Essential
42	Essential	Non Essential	Essential	Non Essential	Essential	Essential	Non Essential	Non Essential	Essential	Essential	Essential	Essential	Essential	Non Essential	Essential	Essential	Essential	Essential
43	Non Essential	Essential	Essential	Essential	Essential	Essential	Essential	Essential	Essential	Essential	Essential	Essential	Essential	Essential	Non Essential	Essential	Essential	Non Essential
44	Essential	Non Essential	Essential	Essential	Non Essential	Essential	Essential	Non Essential	Essential	Essential	Non Essential	Essential	Essential	Essential	Essential	Essential	Essential	Essential
45	Essential	Non Essential	Non Essential	Essential	Essential	Essential	Non Essential	Non Essential	Non Essential	Essential	Essential	Essential	Non Essential	Essential	Essential	Essential	Essential	Essential
46	Essential	Non Essential	Essential	Essential	Essential	Non Essential	Essential	Non Essential	Essential	Essential	Essential	Essential	Essential	Essential	Essential	Essential	Essential	Essential
47	Essential	Essential	Essential	Essential	Essential	Non Essential	Essential	Essential	Essential	Non Essential	Essential	Essential	Non Essential	Essential	Essential	Essential	Non Essential	Essential
48	Essential	Essential	Essential	Essential	Essential	Essential	Non Essential	Essential	Essential	Essential	Essential	Non Essential	Non Essential	Essential	Essential	Essential	Essential	Essential
49	Essential	Essential	Essential	Non Essential	Non Essential	Essential	Essential	Essential	Essential	Essential	Essential	Essential	Non Essential	Essential	Essential	Essential	Non Essential	Essential
50	Non Essential	Essential	Essential	Non Essential	Essential	Essential	Essential	Non Essential	Essential	Essential	Non Essential	Essential	Essential	Essential	Essential	Essential	Essential	Non Essential
51	Essential	Essential	Essential	Essential	Essential	Essential	Essential	Non Essential	Non Essential	Non Essential	Essential	Essential	Non Essential	Non Essential	Non Essential	Essential	Essential	Essential
52	Essential	Non Essential	Essential	Essential	Non Essential	Essential	Essential	Non Essential	Essential	Essential	Essential	Essential	Essential	Essential	Non Essential	Essential	Essential	Essential
53	Essential	Essential	Essential	Essential	Non Essential	Essential	Essential	Essential	Essential	Non Essential	Essential	Essential	Non Essential	Essential	Non Essential	Non Essential	Essential	Essential
54	Essential	Essential	Essential	Essential	Essential	Essential	Non Essential	Essential	Essential	Essential	Non Essential	Essential	Non Essential	Essential	Non Essential	Non Essential	Essential	Non Essential
55	Non Essential	Non Essential	Essential	Essential	Non Essential	Essential	Essential	Essential	Essential	Essential	Essential	Essential	Non Essential	Essential	Non Essential	Essential	Essential	Essential
56	Essential	Essential	Essential	Essential	Essential	Essential	Essential	Non Essential	Essential	Essential	Non Essential	Essential	Non Essential	Essential	Essential	Essential	Non Essential	Essential
57	Non Essential	Essential	Non Essential	Non Essential	Essential	Essential	Essential	Essential	Non Essential	Essential	Essential	Essential	Non Essential	Essential	Essential	Essential	Essential	Essential
58	Essential	Essential	Non Essential	Essential	Non Essential	Essential	Essential	Essential	Essential	Essential	Essential	Essential	Non Essential	Essential	Essential	Essential	Essential	Non Essential
59	Essential	Essential	Essential	Essential	Essential	Essential	Non Essential	Non Essential	Essential	Essential	Essential	Essential	Non Essential	Essential	Essential	Essential	Essential	Essential
60	Non Essential	Non Essential	Essential	Essential	Non Essential	Essential	Essential	Essential	Non Essential	Essential	Essential	Essential	Essential	Non Essential	Essential	Essential	Essential	Non Essential
61		Essential	Non Essential	Essential	Non Essential	Essential	Essential	Essential	Non Essential	Essential	Essential	Essential	Essential	Essential	Essential	Essential	Essential	Essential
62	Non Essential	Essential	Essential	Essential	Essential	Essential	Essential	Non Essential	Essential	Essential	Essential	Essential	Non Essential	Essential	Essential	Essential	Non Essential	Essential
63	Essential	Non Essential	Essential	Essential	Essential	Essential	Non Essential	Essential	Essential	Non Essential	Non Essential	Essential	Essential	Essential	Essential	Essential	Non Essential	Non Essential
64	Essential	Essential	Essential	Non Essential	Non Essential	Essential	Essential	Non Essential	Essential	Essential	Essential	Non Essential	Essential	Essential	Non Essential	Non Essential	Essential	Essential
65	Essential	Essential	Essential	Non Essential	Essential	Essential	Essential	Essential	Essential	Essential	Essential	Essential	Essential	Essential	Non Essential	Non Essential	Essential	Non Essential
66	Essential	Essential	Essential	Essential	Essential	Non Essential	Essential	Non Essential	Essential	Essential	Essential	Essential	Essential	Essential	Essential	Essential	Essential	Essential
67	Essential	Essential	Essential	Essential	Non Essential	Essential	Essential	Essential	Essential	Essential	Essential	Non Essential	Essential	Essential	Essential	Essential	Essential	Essential
68	Essential	Essential	Non Essential	Essential	Essential	Non Essential	Non Essential	Essential	Essential	Essential	Essential	Essential	Essential	Essential	Essential	Essential	Essential	Essential
69	Non Essential	Essential	Essential	Essential	Essential	Non Essential	Non Essential	Essential	Essential	Non Essential	Essential	Essential	Essential	Essential	Non Essential	Essential	Essential	Non Essential
70	Non Essential	Essential	Essential	Essential	Non Essential	Essential	Essential	Essential	Essential	Non Essential	Essential	Non Essential	Essential	Essential	Essential	Essential	Essential	Essential
71	Essential	Non Essential	Essential	Essential	Essential	Non Essential	Non Essential	Essential	Essential	Essential	Essential	Non Essential	Essential	Essential	Essential	Essential	Essential	Non Essential
72	Non Essential	Non Essential	Essential	Essential	Non Essential	Essential	Essential	Essential	Essential	Essential	Non Essential	Essential	Essential	Essential	Essential	Essential	Non Essential	Non Essential
73	Essential	Essential	Essential	Essential	Essential	Essential	Essential	Non Essential	Essential	Essential	Essential	Essential	Essential	Non Essential	Essential	Essential	Non Essential	Essential
74	Essential	Essential	Essential	Essential	Essential	Essential	Essential	Non Essential	Essential	Essential	Non Essential	Essential	Essential	Essential	Essential	Essential	Essential	Essential
75	Essential	Non Essential	Essential	Essential	Essential	Non Essential	Essential	Essential	Essential	Essential	Essential	Essential	Essential	Essential	Essential	Essential	Essential	Essential
76	Essential	Essential	Essential	Essential	Essential	Essential	Essential	Essential	Essential	Essential	Essential	Essential	Essential	Non Essential	Essential	Essential	Non Essential	Non Essential
77	Essential	Non Essential	Non Essential	Essential	Essential	Essential	Non Essential	Non Essential	Non Essential	Non Essential	Essential	Non Essential	Essential	Essential	Non Essential	Essential	Essential	Essential
78	Non Essential	Essential	Essential	Essential	Non Essential	Non Essential	Essential	Non Essential	Essential	Essential	Essential	Essential	Non Essential	Essential	Essential	Essential	Essential	Essential
79	Essential	Essential	Essential	Non Essential	Essential	Essential	Essential	Essential	Essential	Essential	Essential	Essential	Essential	Non Essential	Essential	Essential	Essential	Essential
80	Essential	Essential	Essential	Essential	Essential	Essential	Non Essential	Essential	Essential	Essential	Essential	Essential	Essential	Essential	Essential	Essential	Essential	Essential
81	Non Essential	Essential	Non Essential	Non Essential	Essential	Essential	Essential	Essential	Essential	Essential	Essential	Non Essential	Non Essential	Essential	Essential	Essential	Essential	Essential
82	Essential	Essential	Essential	Non Essential	Essential	Essential	Essential	Essential	Non Essential	Non Essential	Essential	Essential	Non Essential	Essential	Essential	Essential	Non Essential	Essential
83	Non Essential	Essential	Essential	Non Essential	Essential	Essential	Essential	Non Essential	Essential	Essential	Essential	Essential	Essential	Non Essential	Non Essential	Essential	Essential	Non Essential
84	Essential	Non Essential	Essential	Essential	Non Essential	Essential	Non Essential	Essential	Essential	Essential	Essential	Essential	Essential	Essential	Essential	Non Essential	Essential	Essential
85	Essential	Essential	Essential	Non Essential	Essential	Essential	Essential	Non Essential	Essential	Essential	Essential	Essential	Essential	Essential	Essential	Non Essential	Essential	Essential
86	Non Essential	Essential	Essential	Essential	Essential	Essential	Essential	Essential	Essential	Essential	Essential	Non Essential	Non Essential	Essential	Essential	Essential	Essential	Essential
87	Essential	Essential	Non Essential	Essential	Essential	Non Essential	Essential	Essential	Essential	Essential	Non Essential	Essential	Non Essential	Essential	Non Essential	Essential	Essential	Essential
88	Essential	Essential	Non Essential	Essential	Non Essential	Essential	Essential	Non Essential	Essential	Essential	Essential	Essential	Essential	Essential	Essential	Non Essential	Essential	Essential
89	Essential	Non Essential	Non Essential	Essential	Essential	Non Essential	Essential	Essential	Non Essential	Essential	Essential	Essential	Non Essential	Essential	Essential	Essential	Essential	Essential
90	Essential	Non Essential	Essential	Non Essential	Essential	Essential	Essential	Essential	Non Essential	Essential	Essential	Essential	Non Essential	Essential	Essential	Essential	Essential	Essential
91	Essential	Essential	Essential	Essential	Essential	Essential	Essential	Essential	Non Essential	Essential	Essential	Essential	Essential	Essential	Essential	Non Essential	Essential	Essential
92	Essential	Essential	Essential	Essential	Non Essential	Essential	Essential	Essential	Essential	Non Essential	Non Essential	Essential	Non Essential	Essential	Non Essential	Essential	Non Essential	Essential
93	Essential	Essential	Essential	Essential	Essential	Essential	Essential	Essential	Essential	Essential	Essential	Non Essential	Essential	Essential	Essential	Essential	Essential	Essential
94	Essential	Essential	Essential	Essential	Essential	Non Essential	Essential	Essential	Essential	Essential	Essential	Essential	Essential	Essential	Essential	Essential	Essential	Essential
95	Essential	Essential	Essential	Essential	Essential	Non Essential	Non Essential	Essential	Essential	Essential	Essential	Non Essential	Essential	Essential	Essential	Essential	Essential	Essential
96	Essential	Essential	Essential	Essential	Essential	Essential	Non Essential	Non Essential	Essential	Essential	Essential	Essential	Essential	Essential	Non Essential	Essential	Essential	Essential
97	Essential	Essential	Essential	Essential	Essential	Essential	Essential	Essential	Essential	Essential	Essential	Essential	Essential	Essential	Essential	Non Essential	Essential	Essential
98	Essential	Essential	Essential	Essential	Non Essential	Essential	Essential	Non Essential	Non Essential	Essential	Non Essential	Essential	Essential	Essential	Non Essential	Non Essential	Essential	Essential
99	Essential	Non Essential	Essential	Essential	Non Essential	Essential	Essential	Non Essential	Non Essential	Non Essential	Essential	Essential	Essential	Essential	Essential	Essential	Essential	Essential
100	Essential	Essential	Essential	Essential	Essential	Essential	Non Essential	Essential	Essential	Essential	Non Essential	Essential	Essential	Essential	Essential	Essential	Essential	Essential
	7 High Essential Genes (RNA production related)
	High Essential Gene Code	Gene Name	High Essential GO Term
	MG_022	rpoE	DNA-templated transcription and regulation
	MG_141	nusA	DNA-templated transcription, termination,transcription antitermination
	MG_177	rpoA	transcription, DNA-templated
	MG_249	sigA	DNA-templated transcription, initiation
	MG_282	greA	regulation of DNA-templated transcription, elongation
	MG_340	rpoC	transcription, DNA-templated
	MG_341	rpoB	transcription, DNA-templated
	Combination Knockins	Resulting 165 to 158 KO		N of Dividing Cells	1	2	3	4	5	6	7	8	9	10
1	MG_022',	MG_008', 'MG_009', 'MG_012', 'MG_014', 'MG_015', 'MG_020', 'MG_027', 'MG_029', 'MG_030', 'MG_039', 'MG_040', 'MG_046', 'MG_048', 'MG_050', 'MG_052', 'MG_055', 'MG_059', 'MG_061', 'MG_062', 'MG_063', 'MG_064', 'MG_065', 'MG_072', 'MG_073', 'MG_075', 'MG_083', 'MG_084', 'MG_085', 'MG_086', 'MG_097', 'MG_101', 'MG_476', 'MG_104', 'MG_105', 'MG_109', 'MG_110', 'MG_119', 'MG_120', 'MG_121', 'MG_122', …	-	2	Essential	Essential	Essential	Non Essential	Essential	-	Essential	Essential	Essential	Non Essential
2	MG_141',	MG_008', 'MG_009', 'MG_012', 'MG_014', 'MG_015', 'MG_020', 'MG_022', 'MG_027', 'MG_029', 'MG_030', 'MG_039', 'MG_040', 'MG_046', 'MG_048', 'MG_050', 'MG_052', 'MG_055', 'MG_059', 'MG_061', 'MG_062', 'MG_063', 'MG_064', 'MG_065', 'MG_072', 'MG_073', 'MG_075', 'MG_083', 'MG_084', 'MG_085', 'MG_086', 'MG_097', 'MG_101', 'MG_476', 'MG_104', 'MG_105', 'MG_109', 'MG_110', 'MG_119', 'MG_120', 'MG_121', …	-	2	Essential	Essential	Essential	Essential	Essential	Non Essential	Essential	Non Essential	-	Essential
3	MG_177',	MG_008', 'MG_009', 'MG_012', 'MG_014', 'MG_015', 'MG_020', 'MG_022', 'MG_027', 'MG_029', 'MG_030', 'MG_039', 'MG_040', 'MG_046', 'MG_048', 'MG_050', 'MG_052', 'MG_055', 'MG_059', 'MG_061', 'MG_062', 'MG_063', 'MG_064', 'MG_065', 'MG_072', 'MG_073', 'MG_075', 'MG_083', 'MG_084', 'MG_085', 'MG_086', 'MG_097', 'MG_101', 'MG_476', 'MG_104', 'MG_105', 'MG_109', 'MG_110', 'MG_119', 'MG_120', 'MG_121', …	-	2	-	Essential	Essential	Non Essential	Essential	Essential	Essential	Essential	Non Essential	Essential
4	MG_249',	MG_008', 'MG_009', 'MG_012', 'MG_014', 'MG_015', 'MG_020', 'MG_022', 'MG_027', 'MG_029', 'MG_030', 'MG_039', 'MG_040', 'MG_046', 'MG_048', 'MG_050', 'MG_052', 'MG_055', 'MG_059', 'MG_061', 'MG_062', 'MG_063', 'MG_064', 'MG_065', 'MG_072', 'MG_073', 'MG_075', 'MG_083', 'MG_084', 'MG_085', 'MG_086', 'MG_097', 'MG_101', 'MG_476', 'MG_104', 'MG_105', 'MG_109', 'MG_110', 'MG_119', 'MG_120', 'MG_121', …	-	2	Non Essential	Essential	Essential	Essential	Non Essential	Essential	Essential	Essential	Essential	Essential
5	MG_282',	MG_008', 'MG_009', 'MG_012', 'MG_014', 'MG_015', 'MG_020', 'MG_022', 'MG_027', 'MG_029', 'MG_030', 'MG_039', 'MG_040', 'MG_046', 'MG_048', 'MG_050', 'MG_052', 'MG_055', 'MG_059', 'MG_061', 'MG_062', 'MG_063', 'MG_064', 'MG_065', 'MG_072', 'MG_073', 'MG_075', 'MG_083', 'MG_084', 'MG_085', 'MG_086', 'MG_097', 'MG_101', 'MG_476', 'MG_104', 'MG_105', 'MG_109', 'MG_110', 'MG_119', 'MG_120', 'MG_121', …	-	1			Essential	Essential	Essential	Non Essential	Essential	Essential	Essential	Essential
6	MG_340',	MG_008', 'MG_009', 'MG_012', 'MG_014', 'MG_015', 'MG_020', 'MG_022', 'MG_027', 'MG_029', 'MG_030', 'MG_039', 'MG_040', 'MG_046', 'MG_048', 'MG_050', 'MG_052', 'MG_055', 'MG_059', 'MG_061', 'MG_062', 'MG_063', 'MG_064', 'MG_065', 'MG_072', 'MG_073', 'MG_075', 'MG_083', 'MG_084', 'MG_085', 'MG_086', 'MG_097', 'MG_101', 'MG_476', 'MG_104', 'MG_105', 'MG_109', 'MG_110', 'MG_119', 'MG_120', 'MG_121', …	-	2	Non Essential	Essential	-	Essential	Essential	Non Essential	Essential	Essential	Essential	Essential
7	MG_341',	MG_008', 'MG_009', 'MG_012', 'MG_014', 'MG_015', 'MG_020', 'MG_022', 'MG_027', 'MG_029', 'MG_030', 'MG_039', 'MG_040', 'MG_046', 'MG_048', 'MG_050', 'MG_052', 'MG_055', 'MG_059', 'MG_061', 'MG_062', 'MG_063', 'MG_064', 'MG_065', 'MG_072', 'MG_073', 'MG_075', 'MG_083', 'MG_084', 'MG_085', 'MG_086', 'MG_097', 'MG_101', 'MG_476', 'MG_104', 'MG_105', 'MG_109', 'MG_110', 'MG_119', 'MG_120', 'MG_121', …	-	0	Essential	Essential	Essential	Essential	Essential	Essential	Essential	Essential	Essential	Essential
8	MG_022', 'MG_141'	MG_008', 'MG_009', 'MG_012', 'MG_014', 'MG_015', 'MG_020', 'MG_027', 'MG_029', 'MG_030', 'MG_039', 'MG_040', 'MG_046', 'MG_048', 'MG_050', 'MG_052', 'MG_055', 'MG_059', 'MG_061', 'MG_062', 'MG_063', 'MG_064', 'MG_065', 'MG_072', 'MG_073', 'MG_075', 'MG_083', 'MG_084', 'MG_085', 'MG_086', 'MG_097', 'MG_101', 'MG_476', 'MG_104', 'MG_105', 'MG_109', 'MG_110', 'MG_119', 'MG_120', 'MG_121', 'MG_122', …	-	5	Essential	Non Essential	Non Essential	-	Essential	Essential	Non Essential	Non Essential	Essential	Non Essential
9	MG_022', 'MG_177'	MG_008', 'MG_009', 'MG_012', 'MG_014', 'MG_015', 'MG_020', 'MG_027', 'MG_029', 'MG_030', 'MG_039', 'MG_040', 'MG_046', 'MG_048', 'MG_050', 'MG_052', 'MG_055', 'MG_059', 'MG_061', 'MG_062', 'MG_063', 'MG_064', 'MG_065', 'MG_072', 'MG_073', 'MG_075', 'MG_083', 'MG_084', 'MG_085', 'MG_086', 'MG_097', 'MG_101', 'MG_476', 'MG_104', 'MG_105', 'MG_109', 'MG_110', 'MG_119', 'MG_120', 'MG_121', 'MG_122', …	-	2	Essential	Essential	Essential	Non Essential	Essential	-	Essential	Essential	Non Essential	Essential
10	MG_022', 'MG_249'	MG_008', 'MG_009', 'MG_012', 'MG_014', 'MG_015', 'MG_020', 'MG_027', 'MG_029', 'MG_030', 'MG_039', 'MG_040', 'MG_046', 'MG_048', 'MG_050', 'MG_052', 'MG_055', 'MG_059', 'MG_061', 'MG_062', 'MG_063', 'MG_064', 'MG_065', 'MG_072', 'MG_073', 'MG_075', 'MG_083', 'MG_084', 'MG_085', 'MG_086', 'MG_097', 'MG_101', 'MG_476', 'MG_104', 'MG_105', 'MG_109', 'MG_110', 'MG_119', 'MG_120', 'MG_121', 'MG_122', …	-	3	Essential	-	Essential	Essential	Non Essential	Essential	Non Essential	Non Essential	Essential	Essential
11	MG_022', 'MG_282'	MG_008', 'MG_009', 'MG_012', 'MG_014', 'MG_015', 'MG_020', 'MG_027', 'MG_029', 'MG_030', 'MG_039', 'MG_040', 'MG_046', 'MG_048', 'MG_050', 'MG_052', 'MG_055', 'MG_059', 'MG_061', 'MG_062', 'MG_063', 'MG_064', 'MG_065', 'MG_072', 'MG_073', 'MG_075', 'MG_083', 'MG_084', 'MG_085', 'MG_086', 'MG_097', 'MG_101', 'MG_476', 'MG_104', 'MG_105', 'MG_109', 'MG_110', 'MG_119', 'MG_120', 'MG_121', 'MG_122', …	-	2	-	-	Essential	Essential	Essential	Non Essential	Non Essential	Essential	Essential	Essential
12	MG_022', 'MG_340'	MG_008', 'MG_009', 'MG_012', 'MG_014', 'MG_015', 'MG_020', 'MG_027', 'MG_029', 'MG_030', 'MG_039', 'MG_040', 'MG_046', 'MG_048', 'MG_050', 'MG_052', 'MG_055', 'MG_059', 'MG_061', 'MG_062', 'MG_063', 'MG_064', 'MG_065', 'MG_072', 'MG_073', 'MG_075', 'MG_083', 'MG_084', 'MG_085', 'MG_086', 'MG_097', 'MG_101', 'MG_476', 'MG_104', 'MG_105', 'MG_109', 'MG_110', 'MG_119', 'MG_120', 'MG_121', 'MG_122', …	-	1	Non Essential	Essential	Essential	Essential	Essential	Essential	Essential	Essential	Essential	Essential
13	MG_022', 'MG_341'	MG_008', 'MG_009', 'MG_012', 'MG_014', 'MG_015', 'MG_020', 'MG_027', 'MG_029', 'MG_030', 'MG_039', 'MG_040', 'MG_046', 'MG_048', 'MG_050', 'MG_052', 'MG_055', 'MG_059', 'MG_061', 'MG_062', 'MG_063', 'MG_064', 'MG_065', 'MG_072', 'MG_073', 'MG_075', 'MG_083', 'MG_084', 'MG_085', 'MG_086', 'MG_097', 'MG_101', 'MG_476', 'MG_104', 'MG_105', 'MG_109', 'MG_110', 'MG_119', 'MG_120', 'MG_121', 'MG_122', …	-	1	Essential	Essential	-	-	Essential	Essential	-	Essential	Non Essential	Essential
14	MG_141', 'MG_177'	MG_008', 'MG_009', 'MG_012', 'MG_014', 'MG_015', 'MG_020', 'MG_022', 'MG_027', 'MG_029', 'MG_030', 'MG_039', 'MG_040', 'MG_046', 'MG_048', 'MG_050', 'MG_052', 'MG_055', 'MG_059', 'MG_061', 'MG_062', 'MG_063', 'MG_064', 'MG_065', 'MG_072', 'MG_073', 'MG_075', 'MG_083', 'MG_084', 'MG_085', 'MG_086', 'MG_097', 'MG_101', 'MG_476', 'MG_104', 'MG_105', 'MG_109', 'MG_110', 'MG_119', 'MG_120', 'MG_121', …	-	2	Non Essential	Essential	Essential	Essential	-	Essential	Essential	Non Essential	Essential	Essential
15	MG_141', 'MG_249'	MG_008', 'MG_009', 'MG_012', 'MG_014', 'MG_015', 'MG_020', 'MG_022', 'MG_027', 'MG_029', 'MG_030', 'MG_039', 'MG_040', 'MG_046', 'MG_048', 'MG_050', 'MG_052', 'MG_055', 'MG_059', 'MG_061', 'MG_062', 'MG_063', 'MG_064', 'MG_065', 'MG_072', 'MG_073', 'MG_075', 'MG_083', 'MG_084', 'MG_085', 'MG_086', 'MG_097', 'MG_101', 'MG_476', 'MG_104', 'MG_105', 'MG_109', 'MG_110', 'MG_119', 'MG_120', 'MG_121', …	-	3	Essential	Essential	Essential	Non Essential	Essential	Non Essential	Non Essential	Essential	Essential	Essential
16	MG_141', 'MG_282'	MG_008', 'MG_009', 'MG_012', 'MG_014', 'MG_015', 'MG_020', 'MG_022', 'MG_027', 'MG_029', 'MG_030', 'MG_039', 'MG_040', 'MG_046', 'MG_048', 'MG_050', 'MG_052', 'MG_055', 'MG_059', 'MG_061', 'MG_062', 'MG_063', 'MG_064', 'MG_065', 'MG_072', 'MG_073', 'MG_075', 'MG_083', 'MG_084', 'MG_085', 'MG_086', 'MG_097', 'MG_101', 'MG_476', 'MG_104', 'MG_105', 'MG_109', 'MG_110', 'MG_119', 'MG_120', 'MG_121', …	-	0	Essential	Essential	Essential	Essential	Essential	Essential	Essential	Essential	Essential	Essential
17	MG_141', 'MG_340'	MG_008', 'MG_009', 'MG_012', 'MG_014', 'MG_015', 'MG_020', 'MG_022', 'MG_027', 'MG_029', 'MG_030', 'MG_039', 'MG_040', 'MG_046', 'MG_048', 'MG_050', 'MG_052', 'MG_055', 'MG_059', 'MG_061', 'MG_062', 'MG_063', 'MG_064', 'MG_065', 'MG_072', 'MG_073', 'MG_075', 'MG_083', 'MG_084', 'MG_085', 'MG_086', 'MG_097', 'MG_101', 'MG_476', 'MG_104', 'MG_105', 'MG_109', 'MG_110', 'MG_119', 'MG_120', 'MG_121', …	-	2	Essential	Non Essential	Essential	Essential	Essential	Non Essential	Essential	Essential	Essential	Essential
18	MG_141', 'MG_341'	MG_008', 'MG_009', 'MG_012', 'MG_014', 'MG_015', 'MG_020', 'MG_022', 'MG_027', 'MG_029', 'MG_030', 'MG_039', 'MG_040', 'MG_046', 'MG_048', 'MG_050', 'MG_052', 'MG_055', 'MG_059', 'MG_061', 'MG_062', 'MG_063', 'MG_064', 'MG_065', 'MG_072', 'MG_073', 'MG_075', 'MG_083', 'MG_084', 'MG_085', 'MG_086', 'MG_097', 'MG_101', 'MG_476', 'MG_104', 'MG_105', 'MG_109', 'MG_110', 'MG_119', 'MG_120', 'MG_121', …	-	0	Essential	Essential	Essential	Essential	Essential	Essential	Essential	Essential	Essential	Essential
19	MG_177', 'MG_249'	MG_008', 'MG_009', 'MG_012', 'MG_014', 'MG_015', 'MG_020', 'MG_022', 'MG_027', 'MG_029', 'MG_030', 'MG_039', 'MG_040', 'MG_046', 'MG_048', 'MG_050', 'MG_052', 'MG_055', 'MG_059', 'MG_061', 'MG_062', 'MG_063', 'MG_064', 'MG_065', 'MG_072', 'MG_073', 'MG_075', 'MG_083', 'MG_084', 'MG_085', 'MG_086', 'MG_097', 'MG_101', 'MG_476', 'MG_104', 'MG_105', 'MG_109', 'MG_110', 'MG_119', 'MG_120', 'MG_121', …	-	2	Essential	Non Essential	Essential	Essential	Essential	Essential	Essential	Essential	Essential	Non Essential
20	MG_177', 'MG_282'	MG_008', 'MG_009', 'MG_012', 'MG_014', 'MG_015', 'MG_020', 'MG_022', 'MG_027', 'MG_029', 'MG_030', 'MG_039', 'MG_040', 'MG_046', 'MG_048', 'MG_050', 'MG_052', 'MG_055', 'MG_059', 'MG_061', 'MG_062', 'MG_063', 'MG_064', 'MG_065', 'MG_072', 'MG_073', 'MG_075', 'MG_083', 'MG_084', 'MG_085', 'MG_086', 'MG_097', 'MG_101', 'MG_476', 'MG_104', 'MG_105', 'MG_109', 'MG_110', 'MG_119', 'MG_120', 'MG_121', …	-	2	Non Essential	Essential	Essential	Essential	Essential	Non Essential	Essential	Essential	Essential	Essential
21	MG_177', 'MG_340'	MG_008', 'MG_009', 'MG_012', 'MG_014', 'MG_015', 'MG_020', 'MG_022', 'MG_027', 'MG_029', 'MG_030', 'MG_039', 'MG_040', 'MG_046', 'MG_048', 'MG_050', 'MG_052', 'MG_055', 'MG_059', 'MG_061', 'MG_062', 'MG_063', 'MG_064', 'MG_065', 'MG_072', 'MG_073', 'MG_075', 'MG_083', 'MG_084', 'MG_085', 'MG_086', 'MG_097', 'MG_101', 'MG_476', 'MG_104', 'MG_105', 'MG_109', 'MG_110', 'MG_119', 'MG_120', 'MG_121', …	-	0	Essential	Essential	Essential	Essential	Essential	Essential	Essential	Essential	Essential	Essential
22	MG_177', 'MG_341'	MG_008', 'MG_009', 'MG_012', 'MG_014', 'MG_015', 'MG_020', 'MG_022', 'MG_027', 'MG_029', 'MG_030', 'MG_039', 'MG_040', 'MG_046', 'MG_048', 'MG_050', 'MG_052', 'MG_055', 'MG_059', 'MG_061', 'MG_062', 'MG_063', 'MG_064', 'MG_065', 'MG_072', 'MG_073', 'MG_075', 'MG_083', 'MG_084', 'MG_085', 'MG_086', 'MG_097', 'MG_101', 'MG_476', 'MG_104', 'MG_105', 'MG_109', 'MG_110', 'MG_119', 'MG_120', 'MG_121', …	-	2	Essential	Essential	Essential	Non Essential	Essential	Essential	Non Essential	Essential	Essential	Essential
23	MG_249', 'MG_282'	MG_008', 'MG_009', 'MG_012', 'MG_014', 'MG_015', 'MG_020', 'MG_022', 'MG_027', 'MG_029', 'MG_030', 'MG_039', 'MG_040', 'MG_046', 'MG_048', 'MG_050', 'MG_052', 'MG_055', 'MG_059', 'MG_061', 'MG_062', 'MG_063', 'MG_064', 'MG_065', 'MG_072', 'MG_073', 'MG_075', 'MG_083', 'MG_084', 'MG_085', 'MG_086', 'MG_097', 'MG_101', 'MG_476', 'MG_104', 'MG_105', 'MG_109', 'MG_110', 'MG_119', 'MG_120', 'MG_121', …	-	0	Essential	Essential	Essential	Essential	Essential	Essential	Essential	Essential	Essential	Essential
24	MG_249', 'MG_340'	MG_008', 'MG_009', 'MG_012', 'MG_014', 'MG_015', 'MG_020', 'MG_022', 'MG_027', 'MG_029', 'MG_030', 'MG_039', 'MG_040', 'MG_046', 'MG_048', 'MG_050', 'MG_052', 'MG_055', 'MG_059', 'MG_061', 'MG_062', 'MG_063', 'MG_064', 'MG_065', 'MG_072', 'MG_073', 'MG_075', 'MG_083', 'MG_084', 'MG_085', 'MG_086', 'MG_097', 'MG_101', 'MG_476', 'MG_104', 'MG_105', 'MG_109', 'MG_110', 'MG_119', 'MG_120', 'MG_121', …	-	2	Essential	Essential	Essential	Essential	Non Essential	Non Essential	Essential	Essential	Essential	Essential
25	MG_249', 'MG_341'	MG_008', 'MG_009', 'MG_012', 'MG_014', 'MG_015', 'MG_020', 'MG_022', 'MG_027', 'MG_029', 'MG_030', 'MG_039', 'MG_040', 'MG_046', 'MG_048', 'MG_050', 'MG_052', 'MG_055', 'MG_059', 'MG_061', 'MG_062', 'MG_063', 'MG_064', 'MG_065', 'MG_072', 'MG_073', 'MG_075', 'MG_083', 'MG_084', 'MG_085', 'MG_086', 'MG_097', 'MG_101', 'MG_476', 'MG_104', 'MG_105', 'MG_109', 'MG_110', 'MG_119', 'MG_120', 'MG_121', …	-	1	Essential	Essential	Essential	Essential	Essential	Non Essential	Essential	Essential	Essential	Essential
26	MG_282', 'MG_340'	MG_008', 'MG_009', 'MG_012', 'MG_014', 'MG_015', 'MG_020', 'MG_022', 'MG_027', 'MG_029', 'MG_030', 'MG_039', 'MG_040', 'MG_046', 'MG_048', 'MG_050', 'MG_052', 'MG_055', 'MG_059', 'MG_061', 'MG_062', 'MG_063', 'MG_064', 'MG_065', 'MG_072', 'MG_073', 'MG_075', 'MG_083', 'MG_084', 'MG_085', 'MG_086', 'MG_097', 'MG_101', 'MG_476', 'MG_104', 'MG_105', 'MG_109', 'MG_110', 'MG_119', 'MG_120', 'MG_121', …	-	3	Non Essential	Essential	Essential	Non Essential	Essential	Essential	Essential	Essential	Essential	Non Essential
27	MG_282', 'MG_341'	MG_008', 'MG_009', 'MG_012', 'MG_014', 'MG_015', 'MG_020', 'MG_022', 'MG_027', 'MG_029', 'MG_030', 'MG_039', 'MG_040', 'MG_046', 'MG_048', 'MG_050', 'MG_052', 'MG_055', 'MG_059', 'MG_061', 'MG_062', 'MG_063', 'MG_064', 'MG_065', 'MG_072', 'MG_073', 'MG_075', 'MG_083', 'MG_084', 'MG_085', 'MG_086', 'MG_097', 'MG_101', 'MG_476', 'MG_104', 'MG_105', 'MG_109', 'MG_110', 'MG_119', 'MG_120', 'MG_121', …	-	1	Essential	Non Essential	Essential	Essential	Essential	Essential	Essential	Essential	Essential	Essential
28	MG_340', 'MG_341'	MG_008', 'MG_009', 'MG_012', 'MG_014', 'MG_015', 'MG_020', 'MG_022', 'MG_027', 'MG_029', 'MG_030', 'MG_039', 'MG_040', 'MG_046', 'MG_048', 'MG_050', 'MG_052', 'MG_055', 'MG_059', 'MG_061', 'MG_062', 'MG_063', 'MG_064', 'MG_065', 'MG_072', 'MG_073', 'MG_075', 'MG_083', 'MG_084', 'MG_085', 'MG_086', 'MG_097', 'MG_101', 'MG_476', 'MG_104', 'MG_105', 'MG_109', 'MG_110', 'MG_119', 'MG_120', 'MG_121', …	-	0	Essential	Essential	Essential	Essential	Essential	Essential	Essential	Essential	Essential	Essential
29	MG_022', 'MG_141', 'MG_177'	MG_008', 'MG_009', 'MG_012', 'MG_014', 'MG_015', 'MG_020', 'MG_027', 'MG_029', 'MG_030', 'MG_039', 'MG_040', 'MG_046', 'MG_048', 'MG_050', 'MG_052', 'MG_055', 'MG_059', 'MG_061', 'MG_062', 'MG_063', 'MG_064', 'MG_065', 'MG_072', 'MG_073', 'MG_075', 'MG_083', 'MG_084', 'MG_085', 'MG_086', 'MG_097', 'MG_101', 'MG_476', 'MG_104', 'MG_105', 'MG_109', 'MG_110', 'MG_119', 'MG_120', 'MG_121', 'MG_122', …	-	4	Non Essential	Essential	Essential	Essential	Non Essential	Non Essential	Essential	Essential	Essential	Non Essential
30	MG_022', 'MG_141', 'MG_249'	MG_008', 'MG_009', 'MG_012', 'MG_014', 'MG_015', 'MG_020', 'MG_027', 'MG_029', 'MG_030', 'MG_039', 'MG_040', 'MG_046', 'MG_048', 'MG_050', 'MG_052', 'MG_055', 'MG_059', 'MG_061', 'MG_062', 'MG_063', 'MG_064', 'MG_065', 'MG_072', 'MG_073', 'MG_075', 'MG_083', 'MG_084', 'MG_085', 'MG_086', 'MG_097', 'MG_101', 'MG_476', 'MG_104', 'MG_105', 'MG_109', 'MG_110', 'MG_119', 'MG_120', 'MG_121', 'MG_122', …	-	0	Essential	Essential	Essential	Essential	Essential	Essential	Essential	Essential	Essential	Essential
31	MG_022', 'MG_141', 'MG_282'	MG_008', 'MG_009', 'MG_012', 'MG_014', 'MG_015', 'MG_020', 'MG_027', 'MG_029', 'MG_030', 'MG_039', 'MG_040', 'MG_046', 'MG_048', 'MG_050', 'MG_052', 'MG_055', 'MG_059', 'MG_061', 'MG_062', 'MG_063', 'MG_064', 'MG_065', 'MG_072', 'MG_073', 'MG_075', 'MG_083', 'MG_084', 'MG_085', 'MG_086', 'MG_097', 'MG_101', 'MG_476', 'MG_104', 'MG_105', 'MG_109', 'MG_110', 'MG_119', 'MG_120', 'MG_121', 'MG_122', …	-	2	Essential	Non Essential	Essential	Essential	Essential	Essential	Non Essential	Essential	Essential	Essential
32	MG_022', 'MG_141', 'MG_340'	MG_008', 'MG_009', 'MG_012', 'MG_014', 'MG_015', 'MG_020', 'MG_027', 'MG_029', 'MG_030', 'MG_039', 'MG_040', 'MG_046', 'MG_048', 'MG_050', 'MG_052', 'MG_055', 'MG_059', 'MG_061', 'MG_062', 'MG_063', 'MG_064', 'MG_065', 'MG_072', 'MG_073', 'MG_075', 'MG_083', 'MG_084', 'MG_085', 'MG_086', 'MG_097', 'MG_101', 'MG_476', 'MG_104', 'MG_105', 'MG_109', 'MG_110', 'MG_119', 'MG_120', 'MG_121', 'MG_122', …	-	3	Essential	Non Essential	Essential	Essential	Essential	Essential	Essential	Non Essential	Non Essential	Essential
33	MG_022', 'MG_141', 'MG_341'	MG_008', 'MG_009', 'MG_012', 'MG_014', 'MG_015', 'MG_020', 'MG_027', 'MG_029', 'MG_030', 'MG_039', 'MG_040', 'MG_046', 'MG_048', 'MG_050', 'MG_052', 'MG_055', 'MG_059', 'MG_061', 'MG_062', 'MG_063', 'MG_064', 'MG_065', 'MG_072', 'MG_073', 'MG_075', 'MG_083', 'MG_084', 'MG_085', 'MG_086', 'MG_097', 'MG_101', 'MG_476', 'MG_104', 'MG_105', 'MG_109', 'MG_110', 'MG_119', 'MG_120', 'MG_121', 'MG_122', …	-	2	Essential	Essential	Non Essential	Essential	Essential	Essential	Essential	Essential	Non Essential	Essential
34	MG_022', 'MG_177', 'MG_249'	MG_008', 'MG_009', 'MG_012', 'MG_014', 'MG_015', 'MG_020', 'MG_027', 'MG_029', 'MG_030', 'MG_039', 'MG_040', 'MG_046', 'MG_048', 'MG_050', 'MG_052', 'MG_055', 'MG_059', 'MG_061', 'MG_062', 'MG_063', 'MG_064', 'MG_065', 'MG_072', 'MG_073', 'MG_075', 'MG_083', 'MG_084', 'MG_085', 'MG_086', 'MG_097', 'MG_101', 'MG_476', 'MG_104', 'MG_105', 'MG_109', 'MG_110', 'MG_119', 'MG_120', 'MG_121', 'MG_122', …	-	3	Essential	Essential	Essential	Essential	Essential	Essential	Non Essential	Essential	Non Essential	Non Essential
35	MG_022', 'MG_177', 'MG_282'	MG_008', 'MG_009', 'MG_012', 'MG_014', 'MG_015', 'MG_020', 'MG_027', 'MG_029', 'MG_030', 'MG_039', 'MG_040', 'MG_046', 'MG_048', 'MG_050', 'MG_052', 'MG_055', 'MG_059', 'MG_061', 'MG_062', 'MG_063', 'MG_064', 'MG_065', 'MG_072', 'MG_073', 'MG_075', 'MG_083', 'MG_084', 'MG_085', 'MG_086', 'MG_097', 'MG_101', 'MG_476', 'MG_104', 'MG_105', 'MG_109', 'MG_110', 'MG_119', 'MG_120', 'MG_121', 'MG_122', …	-	2	Essential	Essential	Non Essential	Essential	Essential	Non Essential	Essential	Essential	Essential	Essential
36	MG_022', 'MG_177', 'MG_340'	MG_008', 'MG_009', 'MG_012', 'MG_014', 'MG_015', 'MG_020', 'MG_027', 'MG_029', 'MG_030', 'MG_039', 'MG_040', 'MG_046', 'MG_048', 'MG_050', 'MG_052', 'MG_055', 'MG_059', 'MG_061', 'MG_062', 'MG_063', 'MG_064', 'MG_065', 'MG_072', 'MG_073', 'MG_075', 'MG_083', 'MG_084', 'MG_085', 'MG_086', 'MG_097', 'MG_101', 'MG_476', 'MG_104', 'MG_105', 'MG_109', 'MG_110', 'MG_119', 'MG_120', 'MG_121', 'MG_122', …	-	2	Essential	Essential	Essential	Essential	Essential	Essential	Non Essential	Essential	Essential	Non Essential
37	MG_022', 'MG_177', 'MG_341'	MG_008', 'MG_009', 'MG_012', 'MG_014', 'MG_015', 'MG_020', 'MG_027', 'MG_029', 'MG_030', 'MG_039', 'MG_040', 'MG_046', 'MG_048', 'MG_050', 'MG_052', 'MG_055', 'MG_059', 'MG_061', 'MG_062', 'MG_063', 'MG_064', 'MG_065', 'MG_072', 'MG_073', 'MG_075', 'MG_083', 'MG_084', 'MG_085', 'MG_086', 'MG_097', 'MG_101', 'MG_476', 'MG_104', 'MG_105', 'MG_109', 'MG_110', 'MG_119', 'MG_120', 'MG_121', 'MG_122', …	-	1	Essential	Essential	Essential	Essential	Essential	Essential	Essential	Essential	Essential	Non Essential
38	MG_022', 'MG_249', 'MG_282'	MG_008', 'MG_009', 'MG_012', 'MG_014', 'MG_015', 'MG_020', 'MG_027', 'MG_029', 'MG_030', 'MG_039', 'MG_040', 'MG_046', 'MG_048', 'MG_050', 'MG_052', 'MG_055', 'MG_059', 'MG_061', 'MG_062', 'MG_063', 'MG_064', 'MG_065', 'MG_072', 'MG_073', 'MG_075', 'MG_083', 'MG_084', 'MG_085', 'MG_086', 'MG_097', 'MG_101', 'MG_476', 'MG_104', 'MG_105', 'MG_109', 'MG_110', 'MG_119', 'MG_120', 'MG_121', 'MG_122', …	-	3	Non Essential	Essential	Non Essential	Essential	Essential	Essential	Essential	Essential	Non Essential	Essential
39	MG_022', 'MG_249', 'MG_340'	MG_008', 'MG_009', 'MG_012', 'MG_014', 'MG_015', 'MG_020', 'MG_027', 'MG_029', 'MG_030', 'MG_039', 'MG_040', 'MG_046', 'MG_048', 'MG_050', 'MG_052', 'MG_055', 'MG_059', 'MG_061', 'MG_062', 'MG_063', 'MG_064', 'MG_065', 'MG_072', 'MG_073', 'MG_075', 'MG_083', 'MG_084', 'MG_085', 'MG_086', 'MG_097', 'MG_101', 'MG_476', 'MG_104', 'MG_105', 'MG_109', 'MG_110', 'MG_119', 'MG_120', 'MG_121', 'MG_122', …	-	0	Essential	Essential	Essential	Essential	Essential	Essential	Essential	Essential	Essential	Essential
40	MG_022', 'MG_249', 'MG_341'	MG_008', 'MG_009', 'MG_012', 'MG_014', 'MG_015', 'MG_020', 'MG_027', 'MG_029', 'MG_030', 'MG_039', 'MG_040', 'MG_046', 'MG_048', 'MG_050', 'MG_052', 'MG_055', 'MG_059', 'MG_061', 'MG_062', 'MG_063', 'MG_064', 'MG_065', 'MG_072', 'MG_073', 'MG_075', 'MG_083', 'MG_084', 'MG_085', 'MG_086', 'MG_097', 'MG_101', 'MG_476', 'MG_104', 'MG_105', 'MG_109', 'MG_110', 'MG_119', 'MG_120', 'MG_121', 'MG_122', …	-	0	Essential	Essential	Essential	Essential	Essential	Essential	Essential	Essential	Essential	Essential
41	MG_022', 'MG_282', 'MG_340'	MG_008', 'MG_009', 'MG_012', 'MG_014', 'MG_015', 'MG_020', 'MG_027', 'MG_029', 'MG_030', 'MG_039', 'MG_040', 'MG_046', 'MG_048', 'MG_050', 'MG_052', 'MG_055', 'MG_059', 'MG_061', 'MG_062', 'MG_063', 'MG_064', 'MG_065', 'MG_072', 'MG_073', 'MG_075', 'MG_083', 'MG_084', 'MG_085', 'MG_086', 'MG_097', 'MG_101', 'MG_476', 'MG_104', 'MG_105', 'MG_109', 'MG_110', 'MG_119', 'MG_120', 'MG_121', 'MG_122', …	-	1	Non Essential	Essential	Essential	Essential	Essential	Essential	Essential	Essential	Essential	Essential
42	MG_022', 'MG_282', 'MG_341'	MG_008', 'MG_009', 'MG_012', 'MG_014', 'MG_015', 'MG_020', 'MG_027', 'MG_029', 'MG_030', 'MG_039', 'MG_040', 'MG_046', 'MG_048', 'MG_050', 'MG_052', 'MG_055', 'MG_059', 'MG_061', 'MG_062', 'MG_063', 'MG_064', 'MG_065', 'MG_072', 'MG_073', 'MG_075', 'MG_083', 'MG_084', 'MG_085', 'MG_086', 'MG_097', 'MG_101', 'MG_476', 'MG_104', 'MG_105', 'MG_109', 'MG_110', 'MG_119', 'MG_120', 'MG_121', 'MG_122', …	-	3	Essential	Non Essential	Essential	Non Essential	Essential	Essential	Essential	Non Essential	Essential	Essential
43	MG_022', 'MG_340', 'MG_341'	MG_008', 'MG_009', 'MG_012', 'MG_014', 'MG_015', 'MG_020', 'MG_027', 'MG_029', 'MG_030', 'MG_039', 'MG_040', 'MG_046', 'MG_048', 'MG_050', 'MG_052', 'MG_055', 'MG_059', 'MG_061', 'MG_062', 'MG_063', 'MG_064', 'MG_065', 'MG_072', 'MG_073', 'MG_075', 'MG_083', 'MG_084', 'MG_085', 'MG_086', 'MG_097', 'MG_101', 'MG_476', 'MG_104', 'MG_105', 'MG_109', 'MG_110', 'MG_119', 'MG_120', 'MG_121', 'MG_122', …	-	2	Essential	Non Essential	Essential	Essential	Essential	Essential	Non Essential	Essential	Essential	Essential
44	MG_141', 'MG_177', 'MG_249'	MG_008', 'MG_009', 'MG_012', 'MG_014', 'MG_015', 'MG_020', 'MG_022', 'MG_027', 'MG_029', 'MG_030', 'MG_039', 'MG_040', 'MG_046', 'MG_048', 'MG_050', 'MG_052', 'MG_055', 'MG_059', 'MG_061', 'MG_062', 'MG_063', 'MG_064', 'MG_065', 'MG_072', 'MG_073', 'MG_075', 'MG_083', 'MG_084', 'MG_085', 'MG_086', 'MG_097', 'MG_101', 'MG_476', 'MG_104', 'MG_105', 'MG_109', 'MG_110', 'MG_119', 'MG_120', 'MG_121', …	-	2	Essential	Non Essential	Essential	Essential	Essential	Essential	Essential	Essential	Non Essential	Essential
45	MG_141', 'MG_177', 'MG_282'	MG_008', 'MG_009', 'MG_012', 'MG_014', 'MG_015', 'MG_020', 'MG_022', 'MG_027', 'MG_029', 'MG_030', 'MG_039', 'MG_040', 'MG_046', 'MG_048', 'MG_050', 'MG_052', 'MG_055', 'MG_059', 'MG_061', 'MG_062', 'MG_063', 'MG_064', 'MG_065', 'MG_072', 'MG_073', 'MG_075', 'MG_083', 'MG_084', 'MG_085', 'MG_086', 'MG_097', 'MG_101', 'MG_476', 'MG_104', 'MG_105', 'MG_109', 'MG_110', 'MG_119', 'MG_120', 'MG_121', …	-	2	Essential	Essential	Essential	Essential	Non Essential	Essential	Essential	Essential	Non Essential	Essential
46	MG_141', 'MG_177', 'MG_340'	MG_008', 'MG_009', 'MG_012', 'MG_014', 'MG_015', 'MG_020', 'MG_022', 'MG_027', 'MG_029', 'MG_030', 'MG_039', 'MG_040', 'MG_046', 'MG_048', 'MG_050', 'MG_052', 'MG_055', 'MG_059', 'MG_061', 'MG_062', 'MG_063', 'MG_064', 'MG_065', 'MG_072', 'MG_073', 'MG_075', 'MG_083', 'MG_084', 'MG_085', 'MG_086', 'MG_097', 'MG_101', 'MG_476', 'MG_104', 'MG_105', 'MG_109', 'MG_110', 'MG_119', 'MG_120', 'MG_121', …	-	0	Essential	Essential	Essential	Essential	Essential	Essential	Essential	Essential	Essential	Essential
47	MG_141', 'MG_177', 'MG_341'	MG_008', 'MG_009', 'MG_012', 'MG_014', 'MG_015', 'MG_020', 'MG_022', 'MG_027', 'MG_029', 'MG_030', 'MG_039', 'MG_040', 'MG_046', 'MG_048', 'MG_050', 'MG_052', 'MG_055', 'MG_059', 'MG_061', 'MG_062', 'MG_063', 'MG_064', 'MG_065', 'MG_072', 'MG_073', 'MG_075', 'MG_083', 'MG_084', 'MG_085', 'MG_086', 'MG_097', 'MG_101', 'MG_476', 'MG_104', 'MG_105', 'MG_109', 'MG_110', 'MG_119', 'MG_120', 'MG_121', …	-	3	Non Essential	Essential	Essential	Essential	Essential	Non Essential	Essential	Non Essential	Essential	Essential
48	MG_141', 'MG_249', 'MG_282'	MG_008', 'MG_009', 'MG_012', 'MG_014', 'MG_015', 'MG_020', 'MG_022', 'MG_027', 'MG_029', 'MG_030', 'MG_039', 'MG_040', 'MG_046', 'MG_048', 'MG_050', 'MG_052', 'MG_055', 'MG_059', 'MG_061', 'MG_062', 'MG_063', 'MG_064', 'MG_065', 'MG_072', 'MG_073', 'MG_075', 'MG_083', 'MG_084', 'MG_085', 'MG_086', 'MG_097', 'MG_101', 'MG_476', 'MG_104', 'MG_105', 'MG_109', 'MG_110', 'MG_119', 'MG_120', 'MG_121', …	-	2	Non Essential	Essential	Essential	Essential	Essential	Essential	Essential	Essential	Non Essential	Essential
49	MG_141', 'MG_249', 'MG_340'	MG_008', 'MG_009', 'MG_012', 'MG_014', 'MG_015', 'MG_020', 'MG_022', 'MG_027', 'MG_029', 'MG_030', 'MG_039', 'MG_040', 'MG_046', 'MG_048', 'MG_050', 'MG_052', 'MG_055', 'MG_059', 'MG_061', 'MG_062', 'MG_063', 'MG_064', 'MG_065', 'MG_072', 'MG_073', 'MG_075', 'MG_083', 'MG_084', 'MG_085', 'MG_086', 'MG_097', 'MG_101', 'MG_476', 'MG_104', 'MG_105', 'MG_109', 'MG_110', 'MG_119', 'MG_120', 'MG_121', …	-	3	Essential	Essential	Essential	Non Essential	Essential	Non Essential	Essential	Essential	Essential	Non Essential
50	MG_141', 'MG_249', 'MG_341'	MG_008', 'MG_009', 'MG_012', 'MG_014', 'MG_015', 'MG_020', 'MG_022', 'MG_027', 'MG_029', 'MG_030', 'MG_039', 'MG_040', 'MG_046', 'MG_048', 'MG_050', 'MG_052', 'MG_055', 'MG_059', 'MG_061', 'MG_062', 'MG_063', 'MG_064', 'MG_065', 'MG_072', 'MG_073', 'MG_075', 'MG_083', 'MG_084', 'MG_085', 'MG_086', 'MG_097', 'MG_101', 'MG_476', 'MG_104', 'MG_105', 'MG_109', 'MG_110', 'MG_119', 'MG_120', 'MG_121', …	-	4	Non Essential	Essential	Essential	Essential	Essential	Essential	Non Essential	Non Essential	Non Essential	Essential
51	MG_141', 'MG_282', 'MG_340'	MG_008', 'MG_009', 'MG_012', 'MG_014', 'MG_015', 'MG_020', 'MG_022', 'MG_027', 'MG_029', 'MG_030', 'MG_039', 'MG_040', 'MG_046', 'MG_048', 'MG_050', 'MG_052', 'MG_055', 'MG_059', 'MG_061', 'MG_062', 'MG_063', 'MG_064', 'MG_065', 'MG_072', 'MG_073', 'MG_075', 'MG_083', 'MG_084', 'MG_085', 'MG_086', 'MG_097', 'MG_101', 'MG_476', 'MG_104', 'MG_105', 'MG_109', 'MG_110', 'MG_119', 'MG_120', 'MG_121', …	-	0	Essential	Essential	Essential	Essential	Essential	Essential	Essential	Essential	Essential	Essential
52	MG_141', 'MG_282', 'MG_341'	MG_008', 'MG_009', 'MG_012', 'MG_014', 'MG_015', 'MG_020', 'MG_022', 'MG_027', 'MG_029', 'MG_030', 'MG_039', 'MG_040', 'MG_046', 'MG_048', 'MG_050', 'MG_052', 'MG_055', 'MG_059', 'MG_061', 'MG_062', 'MG_063', 'MG_064', 'MG_065', 'MG_072', 'MG_073', 'MG_075', 'MG_083', 'MG_084', 'MG_085', 'MG_086', 'MG_097', 'MG_101', 'MG_476', 'MG_104', 'MG_105', 'MG_109', 'MG_110', 'MG_119', 'MG_120', 'MG_121', …	-	2	Essential	Non Essential	Essential	Non Essential	Essential	Essential	Essential	Essential	Essential	Essential
53	MG_141', 'MG_340', 'MG_341'	MG_008', 'MG_009', 'MG_012', 'MG_014', 'MG_015', 'MG_020', 'MG_022', 'MG_027', 'MG_029', 'MG_030', 'MG_039', 'MG_040', 'MG_046', 'MG_048', 'MG_050', 'MG_052', 'MG_055', 'MG_059', 'MG_061', 'MG_062', 'MG_063', 'MG_064', 'MG_065', 'MG_072', 'MG_073', 'MG_075', 'MG_083', 'MG_084', 'MG_085', 'MG_086', 'MG_097', 'MG_101', 'MG_476', 'MG_104', 'MG_105', 'MG_109', 'MG_110', 'MG_119', 'MG_120', 'MG_121', …	-	3	Essential	Essential	Essential	Essential	Non Essential	Essential	Essential	Non Essential	Essential	Non Essential
54	MG_177', 'MG_249', 'MG_282'	MG_008', 'MG_009', 'MG_012', 'MG_014', 'MG_015', 'MG_020', 'MG_022', 'MG_027', 'MG_029', 'MG_030', 'MG_039', 'MG_040', 'MG_046', 'MG_048', 'MG_050', 'MG_052', 'MG_055', 'MG_059', 'MG_061', 'MG_062', 'MG_063', 'MG_064', 'MG_065', 'MG_072', 'MG_073', 'MG_075', 'MG_083', 'MG_084', 'MG_085', 'MG_086', 'MG_097', 'MG_101', 'MG_476', 'MG_104', 'MG_105', 'MG_109', 'MG_110', 'MG_119', 'MG_120', 'MG_121', …	-	5	Essential	Non Essential	Essential	Non Essential	Non Essential	Non Essential	Essential	Essential	Non Essential	Essential
55	MG_177', 'MG_249', 'MG_340'	MG_008', 'MG_009', 'MG_012', 'MG_014', 'MG_015', 'MG_020', 'MG_022', 'MG_027', 'MG_029', 'MG_030', 'MG_039', 'MG_040', 'MG_046', 'MG_048', 'MG_050', 'MG_052', 'MG_055', 'MG_059', 'MG_061', 'MG_062', 'MG_063', 'MG_064', 'MG_065', 'MG_072', 'MG_073', 'MG_075', 'MG_083', 'MG_084', 'MG_085', 'MG_086', 'MG_097', 'MG_101', 'MG_476', 'MG_104', 'MG_105', 'MG_109', 'MG_110', 'MG_119', 'MG_120', 'MG_121', …	-	2	Essential	Essential	Essential	Essential	Essential	Essential	Non Essential	Essential	Non Essential	Essential
56	MG_177', 'MG_249', 'MG_341'	MG_008', 'MG_009', 'MG_012', 'MG_014', 'MG_015', 'MG_020', 'MG_022', 'MG_027', 'MG_029', 'MG_030', 'MG_039', 'MG_040', 'MG_046', 'MG_048', 'MG_050', 'MG_052', 'MG_055', 'MG_059', 'MG_061', 'MG_062', 'MG_063', 'MG_064', 'MG_065', 'MG_072', 'MG_073', 'MG_075', 'MG_083', 'MG_084', 'MG_085', 'MG_086', 'MG_097', 'MG_101', 'MG_476', 'MG_104', 'MG_105', 'MG_109', 'MG_110', 'MG_119', 'MG_120', 'MG_121', …	-	4	Essential	Non Essential	Non Essential	Essential	Non Essential	Non Essential	Essential	Essential	Essential	Essential
57	MG_177', 'MG_282', 'MG_340'	MG_008', 'MG_009', 'MG_012', 'MG_014', 'MG_015', 'MG_020', 'MG_022', 'MG_027', 'MG_029', 'MG_030', 'MG_039', 'MG_040', 'MG_046', 'MG_048', 'MG_050', 'MG_052', 'MG_055', 'MG_059', 'MG_061', 'MG_062', 'MG_063', 'MG_064', 'MG_065', 'MG_072', 'MG_073', 'MG_075', 'MG_083', 'MG_084', 'MG_085', 'MG_086', 'MG_097', 'MG_101', 'MG_476', 'MG_104', 'MG_105', 'MG_109', 'MG_110', 'MG_119', 'MG_120', 'MG_121', …	-	4	Essential	Essential	Essential	Non Essential	Essential	Essential	Non Essential	Essential	Non Essential	Non Essential
58	MG_177', 'MG_282', 'MG_341'	MG_008', 'MG_009', 'MG_012', 'MG_014', 'MG_015', 'MG_020', 'MG_022', 'MG_027', 'MG_029', 'MG_030', 'MG_039', 'MG_040', 'MG_046', 'MG_048', 'MG_050', 'MG_052', 'MG_055', 'MG_059', 'MG_061', 'MG_062', 'MG_063', 'MG_064', 'MG_065', 'MG_072', 'MG_073', 'MG_075', 'MG_083', 'MG_084', 'MG_085', 'MG_086', 'MG_097', 'MG_101', 'MG_476', 'MG_104', 'MG_105', 'MG_109', 'MG_110', 'MG_119', 'MG_120', 'MG_121', …	-	0	Essential	Essential	Essential	Essential	Essential	Essential	Essential	Essential	Essential	Essential
59	MG_177', 'MG_340', 'MG_341'	MG_008', 'MG_009', 'MG_012', 'MG_014', 'MG_015', 'MG_020', 'MG_022', 'MG_027', 'MG_029', 'MG_030', 'MG_039', 'MG_040', 'MG_046', 'MG_048', 'MG_050', 'MG_052', 'MG_055', 'MG_059', 'MG_061', 'MG_062', 'MG_063', 'MG_064', 'MG_065', 'MG_072', 'MG_073', 'MG_075', 'MG_083', 'MG_084', 'MG_085', 'MG_086', 'MG_097', 'MG_101', 'MG_476', 'MG_104', 'MG_105', 'MG_109', 'MG_110', 'MG_119', 'MG_120', 'MG_121', …	-	2	Essential	Essential	Non Essential	Essential	Essential	Non Essential	Essential	Essential	Essential	Essential
60	MG_249', 'MG_282', 'MG_340'	MG_008', 'MG_009', 'MG_012', 'MG_014', 'MG_015', 'MG_020', 'MG_022', 'MG_027', 'MG_029', 'MG_030', 'MG_039', 'MG_040', 'MG_046', 'MG_048', 'MG_050', 'MG_052', 'MG_055', 'MG_059', 'MG_061', 'MG_062', 'MG_063', 'MG_064', 'MG_065', 'MG_072', 'MG_073', 'MG_075', 'MG_083', 'MG_084', 'MG_085', 'MG_086', 'MG_097', 'MG_101', 'MG_476', 'MG_104', 'MG_105', 'MG_109', 'MG_110', 'MG_119', 'MG_120', 'MG_121', …	-	2	Essential	Essential	Non Essential	Essential	Essential	Essential	Essential	Essential	Non Essential	Essential
61	MG_249', 'MG_282', 'MG_341'	MG_008', 'MG_009', 'MG_012', 'MG_014', 'MG_015', 'MG_020', 'MG_022', 'MG_027', 'MG_029', 'MG_030', 'MG_039', 'MG_040', 'MG_046', 'MG_048', 'MG_050', 'MG_052', 'MG_055', 'MG_059', 'MG_061', 'MG_062', 'MG_063', 'MG_064', 'MG_065', 'MG_072', 'MG_073', 'MG_075', 'MG_083', 'MG_084', 'MG_085', 'MG_086', 'MG_097', 'MG_101', 'MG_476', 'MG_104', 'MG_105', 'MG_109', 'MG_110', 'MG_119', 'MG_120', 'MG_121', …	-	4	Essential	Essential	Essential	Essential	Non Essential	Non Essential	Essential	Essential	Non Essential	Non Essential
62	MG_249', 'MG_340', 'MG_341'	MG_008', 'MG_009', 'MG_012', 'MG_014', 'MG_015', 'MG_020', 'MG_022', 'MG_027', 'MG_029', 'MG_030', 'MG_039', 'MG_040', 'MG_046', 'MG_048', 'MG_050', 'MG_052', 'MG_055', 'MG_059', 'MG_061', 'MG_062', 'MG_063', 'MG_064', 'MG_065', 'MG_072', 'MG_073', 'MG_075', 'MG_083', 'MG_084', 'MG_085', 'MG_086', 'MG_097', 'MG_101', 'MG_476', 'MG_104', 'MG_105', 'MG_109', 'MG_110', 'MG_119', 'MG_120', 'MG_121', …	-	1	Essential	Essential	Essential	Essential		Essential		Essential	Non Essential	Essential
63	MG_282', 'MG_340', 'MG_341'	MG_008', 'MG_009', 'MG_012', 'MG_014', 'MG_015', 'MG_020', 'MG_022', 'MG_027', 'MG_029', 'MG_030', 'MG_039', 'MG_040', 'MG_046', 'MG_048', 'MG_050', 'MG_052', 'MG_055', 'MG_059', 'MG_061', 'MG_062', 'MG_063', 'MG_064', 'MG_065', 'MG_072', 'MG_073', 'MG_075', 'MG_083', 'MG_084', 'MG_085', 'MG_086', 'MG_097', 'MG_101', 'MG_476', 'MG_104', 'MG_105', 'MG_109', 'MG_110', 'MG_119', 'MG_120', 'MG_121', …	-	1	Essential	Essential	Essential	Essential	Essential	Essential	Essential	Essential	Essential	Non Essential
64	MG_022', 'MG_141', 'MG_177', 'MG_249'	MG_008', 'MG_009', 'MG_012', 'MG_014', 'MG_015', 'MG_020', 'MG_027', 'MG_029', 'MG_030', 'MG_039', 'MG_040', 'MG_046', 'MG_048', 'MG_050', 'MG_052', 'MG_055', 'MG_059', 'MG_061', 'MG_062', 'MG_063', 'MG_064', 'MG_065', 'MG_072', 'MG_073', 'MG_075', 'MG_083', 'MG_084', 'MG_085', 'MG_086', 'MG_097', 'MG_101', 'MG_476', 'MG_104', 'MG_105', 'MG_109', 'MG_110', 'MG_119', 'MG_120', 'MG_121', 'MG_122', …	-	1	Essential	Essential	Essential	Non Essential	Essential	Essential	Essential	Essential	Essential	Essential
65	MG_022', 'MG_141', 'MG_177', 'MG_282'	MG_008', 'MG_009', 'MG_012', 'MG_014', 'MG_015', 'MG_020', 'MG_027', 'MG_029', 'MG_030', 'MG_039', 'MG_040', 'MG_046', 'MG_048', 'MG_050', 'MG_052', 'MG_055', 'MG_059', 'MG_061', 'MG_062', 'MG_063', 'MG_064', 'MG_065', 'MG_072', 'MG_073', 'MG_075', 'MG_083', 'MG_084', 'MG_085', 'MG_086', 'MG_097', 'MG_101', 'MG_476', 'MG_104', 'MG_105', 'MG_109', 'MG_110', 'MG_119', 'MG_120', 'MG_121', 'MG_122', …	-	2	Essential	Essential	Essential	Essential	Non Essential	Essential	Essential	Non Essential	Essential	Essential
66	MG_022', 'MG_141', 'MG_177', 'MG_340'	MG_008', 'MG_009', 'MG_012', 'MG_014', 'MG_015', 'MG_020', 'MG_027', 'MG_029', 'MG_030', 'MG_039', 'MG_040', 'MG_046', 'MG_048', 'MG_050', 'MG_052', 'MG_055', 'MG_059', 'MG_061', 'MG_062', 'MG_063', 'MG_064', 'MG_065', 'MG_072', 'MG_073', 'MG_075', 'MG_083', 'MG_084', 'MG_085', 'MG_086', 'MG_097', 'MG_101', 'MG_476', 'MG_104', 'MG_105', 'MG_109', 'MG_110', 'MG_119', 'MG_120', 'MG_121', 'MG_122', …	-	2	Essential	Non Essential	Essential	Essential	Essential	Essential	Essential	Essential	Essential	Non Essential
67	MG_022', 'MG_141', 'MG_177', 'MG_341'	MG_008', 'MG_009', 'MG_012', 'MG_014', 'MG_015', 'MG_020', 'MG_027', 'MG_029', 'MG_030', 'MG_039', 'MG_040', 'MG_046', 'MG_048', 'MG_050', 'MG_052', 'MG_055', 'MG_059', 'MG_061', 'MG_062', 'MG_063', 'MG_064', 'MG_065', 'MG_072', 'MG_073', 'MG_075', 'MG_083', 'MG_084', 'MG_085', 'MG_086', 'MG_097', 'MG_101', 'MG_476', 'MG_104', 'MG_105', 'MG_109', 'MG_110', 'MG_119', 'MG_120', 'MG_121', 'MG_122', …	-	0	Essential	Essential	Essential	Essential	Essential	Essential	Essential	Essential	Essential	Essential
68	MG_022', 'MG_141', 'MG_249', 'MG_282'	MG_008', 'MG_009', 'MG_012', 'MG_014', 'MG_015', 'MG_020', 'MG_027', 'MG_029', 'MG_030', 'MG_039', 'MG_040', 'MG_046', 'MG_048', 'MG_050', 'MG_052', 'MG_055', 'MG_059', 'MG_061', 'MG_062', 'MG_063', 'MG_064', 'MG_065', 'MG_072', 'MG_073', 'MG_075', 'MG_083', 'MG_084', 'MG_085', 'MG_086', 'MG_097', 'MG_101', 'MG_476', 'MG_104', 'MG_105', 'MG_109', 'MG_110', 'MG_119', 'MG_120', 'MG_121', 'MG_122', …	-	1	Essential	Essential	Essential	Essential	Essential	Essential	Essential	Non Essential	Essential	Essential
69	MG_022', 'MG_141', 'MG_249', 'MG_340'	MG_008', 'MG_009', 'MG_012', 'MG_014', 'MG_015', 'MG_020', 'MG_027', 'MG_029', 'MG_030', 'MG_039', 'MG_040', 'MG_046', 'MG_048', 'MG_050', 'MG_052', 'MG_055', 'MG_059', 'MG_061', 'MG_062', 'MG_063', 'MG_064', 'MG_065', 'MG_072', 'MG_073', 'MG_075', 'MG_083', 'MG_084', 'MG_085', 'MG_086', 'MG_097', 'MG_101', 'MG_476', 'MG_104', 'MG_105', 'MG_109', 'MG_110', 'MG_119', 'MG_120', 'MG_121', 'MG_122', …	-	0	Essential	Essential	Essential	Essential	Essential	Essential	Essential	Essential	Essential	Essential
70	MG_022', 'MG_141', 'MG_249', 'MG_341'	MG_008', 'MG_009', 'MG_012', 'MG_014', 'MG_015', 'MG_020', 'MG_027', 'MG_029', 'MG_030', 'MG_039', 'MG_040', 'MG_046', 'MG_048', 'MG_050', 'MG_052', 'MG_055', 'MG_059', 'MG_061', 'MG_062', 'MG_063', 'MG_064', 'MG_065', 'MG_072', 'MG_073', 'MG_075', 'MG_083', 'MG_084', 'MG_085', 'MG_086', 'MG_097', 'MG_101', 'MG_476', 'MG_104', 'MG_105', 'MG_109', 'MG_110', 'MG_119', 'MG_120', 'MG_121', 'MG_122', …	-	2	Essential	Non Essential	Non Essential	Essential	Essential	Essential	Essential	Essential	Essential	Essential
71	MG_022', 'MG_141', 'MG_282', 'MG_340'	MG_008', 'MG_009', 'MG_012', 'MG_014', 'MG_015', 'MG_020', 'MG_027', 'MG_029', 'MG_030', 'MG_039', 'MG_040', 'MG_046', 'MG_048', 'MG_050', 'MG_052', 'MG_055', 'MG_059', 'MG_061', 'MG_062', 'MG_063', 'MG_064', 'MG_065', 'MG_072', 'MG_073', 'MG_075', 'MG_083', 'MG_084', 'MG_085', 'MG_086', 'MG_097', 'MG_101', 'MG_476', 'MG_104', 'MG_105', 'MG_109', 'MG_110', 'MG_119', 'MG_120', 'MG_121', 'MG_122', …	-	0	Essential	Essential	Essential	Essential	Essential	Essential	Essential	Essential	Essential	Essential
72	MG_022', 'MG_141', 'MG_282', 'MG_341'	MG_008', 'MG_009', 'MG_012', 'MG_014', 'MG_015', 'MG_020', 'MG_027', 'MG_029', 'MG_030', 'MG_039', 'MG_040', 'MG_046', 'MG_048', 'MG_050', 'MG_052', 'MG_055', 'MG_059', 'MG_061', 'MG_062', 'MG_063', 'MG_064', 'MG_065', 'MG_072', 'MG_073', 'MG_075', 'MG_083', 'MG_084', 'MG_085', 'MG_086', 'MG_097', 'MG_101', 'MG_476', 'MG_104', 'MG_105', 'MG_109', 'MG_110', 'MG_119', 'MG_120', 'MG_121', 'MG_122', …	-	5	Essential	Non Essential	Non Essential	Essential	Essential	Essential	Non Essential	Essential	Non Essential	Non Essential
73	MG_022', 'MG_141', 'MG_340', 'MG_341'	MG_008', 'MG_009', 'MG_012', 'MG_014', 'MG_015', 'MG_020', 'MG_027', 'MG_029', 'MG_030', 'MG_039', 'MG_040', 'MG_046', 'MG_048', 'MG_050', 'MG_052', 'MG_055', 'MG_059', 'MG_061', 'MG_062', 'MG_063', 'MG_064', 'MG_065', 'MG_072', 'MG_073', 'MG_075', 'MG_083', 'MG_084', 'MG_085', 'MG_086', 'MG_097', 'MG_101', 'MG_476', 'MG_104', 'MG_105', 'MG_109', 'MG_110', 'MG_119', 'MG_120', 'MG_121', 'MG_122', …	-	2	Non Essential	Non Essential	Essential	Essential	Essential	Essential	Essential	Essential	Essential	Essential
74	MG_022', 'MG_177', 'MG_249', 'MG_282'	MG_008', 'MG_009', 'MG_012', 'MG_014', 'MG_015', 'MG_020', 'MG_027', 'MG_029', 'MG_030', 'MG_039', 'MG_040', 'MG_046', 'MG_048', 'MG_050', 'MG_052', 'MG_055', 'MG_059', 'MG_061', 'MG_062', 'MG_063', 'MG_064', 'MG_065', 'MG_072', 'MG_073', 'MG_075', 'MG_083', 'MG_084', 'MG_085', 'MG_086', 'MG_097', 'MG_101', 'MG_476', 'MG_104', 'MG_105', 'MG_109', 'MG_110', 'MG_119', 'MG_120', 'MG_121', 'MG_122', …	-	2	Non Essential	Essential	Essential	Essential	Non Essential	Essential	Essential	Essential	Essential	Essential
75	MG_022', 'MG_177', 'MG_249', 'MG_340'	MG_008', 'MG_009', 'MG_012', 'MG_014', 'MG_015', 'MG_020', 'MG_027', 'MG_029', 'MG_030', 'MG_039', 'MG_040', 'MG_046', 'MG_048', 'MG_050', 'MG_052', 'MG_055', 'MG_059', 'MG_061', 'MG_062', 'MG_063', 'MG_064', 'MG_065', 'MG_072', 'MG_073', 'MG_075', 'MG_083', 'MG_084', 'MG_085', 'MG_086', 'MG_097', 'MG_101', 'MG_476', 'MG_104', 'MG_105', 'MG_109', 'MG_110', 'MG_119', 'MG_120', 'MG_121', 'MG_122', …	-	3	Essential	Non Essential	Essential	Essential	Essential	Non Essential	Essential	Essential	Essential	Non Essential
76	MG_022', 'MG_177', 'MG_249', 'MG_341'	MG_008', 'MG_009', 'MG_012', 'MG_014', 'MG_015', 'MG_020', 'MG_027', 'MG_029', 'MG_030', 'MG_039', 'MG_040', 'MG_046', 'MG_048', 'MG_050', 'MG_052', 'MG_055', 'MG_059', 'MG_061', 'MG_062', 'MG_063', 'MG_064', 'MG_065', 'MG_072', 'MG_073', 'MG_075', 'MG_083', 'MG_084', 'MG_085', 'MG_086', 'MG_097', 'MG_101', 'MG_476', 'MG_104', 'MG_105', 'MG_109', 'MG_110', 'MG_119', 'MG_120', 'MG_121', 'MG_122', …	-	0	Essential	Essential	Essential	Essential	Essential	Essential	Essential	Essential	Essential	Essential
77	MG_022', 'MG_177', 'MG_282', 'MG_340'	MG_008', 'MG_009', 'MG_012', 'MG_014', 'MG_015', 'MG_020', 'MG_027', 'MG_029', 'MG_030', 'MG_039', 'MG_040', 'MG_046', 'MG_048', 'MG_050', 'MG_052', 'MG_055', 'MG_059', 'MG_061', 'MG_062', 'MG_063', 'MG_064', 'MG_065', 'MG_072', 'MG_073', 'MG_075', 'MG_083', 'MG_084', 'MG_085', 'MG_086', 'MG_097', 'MG_101', 'MG_476', 'MG_104', 'MG_105', 'MG_109', 'MG_110', 'MG_119', 'MG_120', 'MG_121', 'MG_122', …	-	1	Essential	Essential	Essential	Non Essential	Essential	Essential	Essential	Essential	Essential	Essential
78	MG_022', 'MG_177', 'MG_282', 'MG_341'	MG_008', 'MG_009', 'MG_012', 'MG_014', 'MG_015', 'MG_020', 'MG_027', 'MG_029', 'MG_030', 'MG_039', 'MG_040', 'MG_046', 'MG_048', 'MG_050', 'MG_052', 'MG_055', 'MG_059', 'MG_061', 'MG_062', 'MG_063', 'MG_064', 'MG_065', 'MG_072', 'MG_073', 'MG_075', 'MG_083', 'MG_084', 'MG_085', 'MG_086', 'MG_097', 'MG_101', 'MG_476', 'MG_104', 'MG_105', 'MG_109', 'MG_110', 'MG_119', 'MG_120', 'MG_121', 'MG_122', …	-	1	Essential	Essential	Essential	Essential	Essential	Essential	Essential	Essential	Essential	Non Essential
79	MG_022', 'MG_177', 'MG_340', 'MG_341'	MG_008', 'MG_009', 'MG_012', 'MG_014', 'MG_015', 'MG_020', 'MG_027', 'MG_029', 'MG_030', 'MG_039', 'MG_040', 'MG_046', 'MG_048', 'MG_050', 'MG_052', 'MG_055', 'MG_059', 'MG_061', 'MG_062', 'MG_063', 'MG_064', 'MG_065', 'MG_072', 'MG_073', 'MG_075', 'MG_083', 'MG_084', 'MG_085', 'MG_086', 'MG_097', 'MG_101', 'MG_476', 'MG_104', 'MG_105', 'MG_109', 'MG_110', 'MG_119', 'MG_120', 'MG_121', 'MG_122', …	-	1	Essential	Non Essential	Essential	Essential	Essential	Essential	Essential	Essential	Essential	Essential
80	MG_022', 'MG_249', 'MG_282', 'MG_340'	MG_008', 'MG_009', 'MG_012', 'MG_014', 'MG_015', 'MG_020', 'MG_027', 'MG_029', 'MG_030', 'MG_039', 'MG_040', 'MG_046', 'MG_048', 'MG_050', 'MG_052', 'MG_055', 'MG_059', 'MG_061', 'MG_062', 'MG_063', 'MG_064', 'MG_065', 'MG_072', 'MG_073', 'MG_075', 'MG_083', 'MG_084', 'MG_085', 'MG_086', 'MG_097', 'MG_101', 'MG_476', 'MG_104', 'MG_105', 'MG_109', 'MG_110', 'MG_119', 'MG_120', 'MG_121', 'MG_122', …	-	0	Essential	Essential	Essential	Essential	Essential	Essential	Essential	Essential	Essential	Essential
81	MG_022', 'MG_249', 'MG_282', 'MG_341'	MG_008', 'MG_009', 'MG_012', 'MG_014', 'MG_015', 'MG_020', 'MG_027', 'MG_029', 'MG_030', 'MG_039', 'MG_040', 'MG_046', 'MG_048', 'MG_050', 'MG_052', 'MG_055', 'MG_059', 'MG_061', 'MG_062', 'MG_063', 'MG_064', 'MG_065', 'MG_072', 'MG_073', 'MG_075', 'MG_083', 'MG_084', 'MG_085', 'MG_086', 'MG_097', 'MG_101', 'MG_476', 'MG_104', 'MG_105', 'MG_109', 'MG_110', 'MG_119', 'MG_120', 'MG_121', 'MG_122', …	-	2	Essential	Non Essential	Essential	Non Essential	Essential	Essential	Essential	Essential	Essential	Essential
82	MG_022', 'MG_249', 'MG_340', 'MG_341'	MG_008', 'MG_009', 'MG_012', 'MG_014', 'MG_015', 'MG_020', 'MG_027', 'MG_029', 'MG_030', 'MG_039', 'MG_040', 'MG_046', 'MG_048', 'MG_050', 'MG_052', 'MG_055', 'MG_059', 'MG_061', 'MG_062', 'MG_063', 'MG_064', 'MG_065', 'MG_072', 'MG_073', 'MG_075', 'MG_083', 'MG_084', 'MG_085', 'MG_086', 'MG_097', 'MG_101', 'MG_476', 'MG_104', 'MG_105', 'MG_109', 'MG_110', 'MG_119', 'MG_120', 'MG_121', 'MG_122', …	-	1	Essential	Essential	Essential	Essential	Essential	Essential	Essential	Non Essential	Essential	Essential
83	MG_022', 'MG_282', 'MG_340', 'MG_341'	MG_008', 'MG_009', 'MG_012', 'MG_014', 'MG_015', 'MG_020', 'MG_027', 'MG_029', 'MG_030', 'MG_039', 'MG_040', 'MG_046', 'MG_048', 'MG_050', 'MG_052', 'MG_055', 'MG_059', 'MG_061', 'MG_062', 'MG_063', 'MG_064', 'MG_065', 'MG_072', 'MG_073', 'MG_075', 'MG_083', 'MG_084', 'MG_085', 'MG_086', 'MG_097', 'MG_101', 'MG_476', 'MG_104', 'MG_105', 'MG_109', 'MG_110', 'MG_119', 'MG_120', 'MG_121', 'MG_122', …	-	1	Essential	Essential	Essential	Essential	Essential	Essential	Essential	Non Essential	Essential	Essential
84	MG_141', 'MG_177', 'MG_249', 'MG_282'	MG_008', 'MG_009', 'MG_012', 'MG_014', 'MG_015', 'MG_020', 'MG_022', 'MG_027', 'MG_029', 'MG_030', 'MG_039', 'MG_040', 'MG_046', 'MG_048', 'MG_050', 'MG_052', 'MG_055', 'MG_059', 'MG_061', 'MG_062', 'MG_063', 'MG_064', 'MG_065', 'MG_072', 'MG_073', 'MG_075', 'MG_083', 'MG_084', 'MG_085', 'MG_086', 'MG_097', 'MG_101', 'MG_476', 'MG_104', 'MG_105', 'MG_109', 'MG_110', 'MG_119', 'MG_120', 'MG_121', …	-	2	Non Essential	Non Essential	Essential	Essential	Essential	Essential	Essential	Essential	Essential	Essential
85	MG_141', 'MG_177', 'MG_249', 'MG_340'	MG_008', 'MG_009', 'MG_012', 'MG_014', 'MG_015', 'MG_020', 'MG_022', 'MG_027', 'MG_029', 'MG_030', 'MG_039', 'MG_040', 'MG_046', 'MG_048', 'MG_050', 'MG_052', 'MG_055', 'MG_059', 'MG_061', 'MG_062', 'MG_063', 'MG_064', 'MG_065', 'MG_072', 'MG_073', 'MG_075', 'MG_083', 'MG_084', 'MG_085', 'MG_086', 'MG_097', 'MG_101', 'MG_476', 'MG_104', 'MG_105', 'MG_109', 'MG_110', 'MG_119', 'MG_120', 'MG_121', …	-	3	Essential	Essential	Essential	Essential	Non Essential	Essential	Essential	Essential	Non Essential	Non Essential
86	MG_141', 'MG_177', 'MG_249', 'MG_341'	MG_008', 'MG_009', 'MG_012', 'MG_014', 'MG_015', 'MG_020', 'MG_022', 'MG_027', 'MG_029', 'MG_030', 'MG_039', 'MG_040', 'MG_046', 'MG_048', 'MG_050', 'MG_052', 'MG_055', 'MG_059', 'MG_061', 'MG_062', 'MG_063', 'MG_064', 'MG_065', 'MG_072', 'MG_073', 'MG_075', 'MG_083', 'MG_084', 'MG_085', 'MG_086', 'MG_097', 'MG_101', 'MG_476', 'MG_104', 'MG_105', 'MG_109', 'MG_110', 'MG_119', 'MG_120', 'MG_121', …	-	3	Essential	Essential	Essential	Essential	Non Essential	Essential	Essential	Non Essential	Non Essential	Essential
87	MG_141', 'MG_177', 'MG_282', 'MG_340'	MG_008', 'MG_009', 'MG_012', 'MG_014', 'MG_015', 'MG_020', 'MG_022', 'MG_027', 'MG_029', 'MG_030', 'MG_039', 'MG_040', 'MG_046', 'MG_048', 'MG_050', 'MG_052', 'MG_055', 'MG_059', 'MG_061', 'MG_062', 'MG_063', 'MG_064', 'MG_065', 'MG_072', 'MG_073', 'MG_075', 'MG_083', 'MG_084', 'MG_085', 'MG_086', 'MG_097', 'MG_101', 'MG_476', 'MG_104', 'MG_105', 'MG_109', 'MG_110', 'MG_119', 'MG_120', 'MG_121', …	-	2	Essential	Essential	Essential	Essential	Essential	Non Essential	Essential	Essential	Non Essential	Essential
88	MG_141', 'MG_177', 'MG_282', 'MG_341'	MG_008', 'MG_009', 'MG_012', 'MG_014', 'MG_015', 'MG_020', 'MG_022', 'MG_027', 'MG_029', 'MG_030', 'MG_039', 'MG_040', 'MG_046', 'MG_048', 'MG_050', 'MG_052', 'MG_055', 'MG_059', 'MG_061', 'MG_062', 'MG_063', 'MG_064', 'MG_065', 'MG_072', 'MG_073', 'MG_075', 'MG_083', 'MG_084', 'MG_085', 'MG_086', 'MG_097', 'MG_101', 'MG_476', 'MG_104', 'MG_105', 'MG_109', 'MG_110', 'MG_119', 'MG_120', 'MG_121', …	-	3	Non Essential	Non Essential	Essential	Essential	Essential	Essential	Essential	Essential	Non Essential	Essential
89	MG_141', 'MG_177', 'MG_340', 'MG_341'	MG_008', 'MG_009', 'MG_012', 'MG_014', 'MG_015', 'MG_020', 'MG_022', 'MG_027', 'MG_029', 'MG_030', 'MG_039', 'MG_040', 'MG_046', 'MG_048', 'MG_050', 'MG_052', 'MG_055', 'MG_059', 'MG_061', 'MG_062', 'MG_063', 'MG_064', 'MG_065', 'MG_072', 'MG_073', 'MG_075', 'MG_083', 'MG_084', 'MG_085', 'MG_086', 'MG_097', 'MG_101', 'MG_476', 'MG_104', 'MG_105', 'MG_109', 'MG_110', 'MG_119', 'MG_120', 'MG_121', …	-	1	Essential	Essential	Non Essential	Essential	Essential	Essential	Essential	Essential	Essential	Essential
90	MG_141', 'MG_249', 'MG_282', 'MG_340'	MG_008', 'MG_009', 'MG_012', 'MG_014', 'MG_015', 'MG_020', 'MG_022', 'MG_027', 'MG_029', 'MG_030', 'MG_039', 'MG_040', 'MG_046', 'MG_048', 'MG_050', 'MG_052', 'MG_055', 'MG_059', 'MG_061', 'MG_062', 'MG_063', 'MG_064', 'MG_065', 'MG_072', 'MG_073', 'MG_075', 'MG_083', 'MG_084', 'MG_085', 'MG_086', 'MG_097', 'MG_101', 'MG_476', 'MG_104', 'MG_105', 'MG_109', 'MG_110', 'MG_119', 'MG_120', 'MG_121', …	-	3	Non Essential	Essential	Essential	Essential	Essential	Essential	Non Essential	Essential	Non Essential	Essential
91	MG_141', 'MG_249', 'MG_282', 'MG_341'	MG_008', 'MG_009', 'MG_012', 'MG_014', 'MG_015', 'MG_020', 'MG_022', 'MG_027', 'MG_029', 'MG_030', 'MG_039', 'MG_040', 'MG_046', 'MG_048', 'MG_050', 'MG_052', 'MG_055', 'MG_059', 'MG_061', 'MG_062', 'MG_063', 'MG_064', 'MG_065', 'MG_072', 'MG_073', 'MG_075', 'MG_083', 'MG_084', 'MG_085', 'MG_086', 'MG_097', 'MG_101', 'MG_476', 'MG_104', 'MG_105', 'MG_109', 'MG_110', 'MG_119', 'MG_120', 'MG_121', …	-	2	Essential	Essential	Essential	Essential	Non Essential	Essential	Essential	Non Essential	Essential	Essential
92	MG_141', 'MG_249', 'MG_340', 'MG_341'	MG_008', 'MG_009', 'MG_012', 'MG_014', 'MG_015', 'MG_020', 'MG_022', 'MG_027', 'MG_029', 'MG_030', 'MG_039', 'MG_040', 'MG_046', 'MG_048', 'MG_050', 'MG_052', 'MG_055', 'MG_059', 'MG_061', 'MG_062', 'MG_063', 'MG_064', 'MG_065', 'MG_072', 'MG_073', 'MG_075', 'MG_083', 'MG_084', 'MG_085', 'MG_086', 'MG_097', 'MG_101', 'MG_476', 'MG_104', 'MG_105', 'MG_109', 'MG_110', 'MG_119', 'MG_120', 'MG_121', …	-	3	Non Essential	Non Essential	Essential	Essential	Non Essential	Essential	Essential	Essential	Essential	Essential
93	MG_141', 'MG_282', 'MG_340', 'MG_341'	MG_008', 'MG_009', 'MG_012', 'MG_014', 'MG_015', 'MG_020', 'MG_022', 'MG_027', 'MG_029', 'MG_030', 'MG_039', 'MG_040', 'MG_046', 'MG_048', 'MG_050', 'MG_052', 'MG_055', 'MG_059', 'MG_061', 'MG_062', 'MG_063', 'MG_064', 'MG_065', 'MG_072', 'MG_073', 'MG_075', 'MG_083', 'MG_084', 'MG_085', 'MG_086', 'MG_097', 'MG_101', 'MG_476', 'MG_104', 'MG_105', 'MG_109', 'MG_110', 'MG_119', 'MG_120', 'MG_121', …	-	3	Essential	Essential	Non Essential	Essential	Essential	Non Essential	Essential	Non Essential	Essential	Essential
94	MG_177', 'MG_249', 'MG_282', 'MG_340'	MG_008', 'MG_009', 'MG_012', 'MG_014', 'MG_015', 'MG_020', 'MG_022', 'MG_027', 'MG_029', 'MG_030', 'MG_039', 'MG_040', 'MG_046', 'MG_048', 'MG_050', 'MG_052', 'MG_055', 'MG_059', 'MG_061', 'MG_062', 'MG_063', 'MG_064', 'MG_065', 'MG_072', 'MG_073', 'MG_075', 'MG_083', 'MG_084', 'MG_085', 'MG_086', 'MG_097', 'MG_101', 'MG_476', 'MG_104', 'MG_105', 'MG_109', 'MG_110', 'MG_119', 'MG_120', 'MG_121', …	-	1	Essential	Essential	Essential	Essential	Essential	Essential	Essential	Essential	Essential	Non Essential
95	MG_177', 'MG_249', 'MG_282', 'MG_341'	MG_008', 'MG_009', 'MG_012', 'MG_014', 'MG_015', 'MG_020', 'MG_022', 'MG_027', 'MG_029', 'MG_030', 'MG_039', 'MG_040', 'MG_046', 'MG_048', 'MG_050', 'MG_052', 'MG_055', 'MG_059', 'MG_061', 'MG_062', 'MG_063', 'MG_064', 'MG_065', 'MG_072', 'MG_073', 'MG_075', 'MG_083', 'MG_084', 'MG_085', 'MG_086', 'MG_097', 'MG_101', 'MG_476', 'MG_104', 'MG_105', 'MG_109', 'MG_110', 'MG_119', 'MG_120', 'MG_121', …	-	5	Non Essential	Essential	Essential	Non Essential	Essential	Essential	Non Essential	Essential	Non Essential	Non Essential
96	MG_177', 'MG_249', 'MG_340', 'MG_341'	MG_008', 'MG_009', 'MG_012', 'MG_014', 'MG_015', 'MG_020', 'MG_022', 'MG_027', 'MG_029', 'MG_030', 'MG_039', 'MG_040', 'MG_046', 'MG_048', 'MG_050', 'MG_052', 'MG_055', 'MG_059', 'MG_061', 'MG_062', 'MG_063', 'MG_064', 'MG_065', 'MG_072', 'MG_073', 'MG_075', 'MG_083', 'MG_084', 'MG_085', 'MG_086', 'MG_097', 'MG_101', 'MG_476', 'MG_104', 'MG_105', 'MG_109', 'MG_110', 'MG_119', 'MG_120', 'MG_121', …	-	1	Essential	Essential	Essential	Essential	-	-	-	-	Non Essential	Essential
97	MG_177', 'MG_282', 'MG_340', 'MG_341'	MG_008', 'MG_009', 'MG_012', 'MG_014', 'MG_015', 'MG_020', 'MG_022', 'MG_027', 'MG_029', 'MG_030', 'MG_039', 'MG_040', 'MG_046', 'MG_048', 'MG_050', 'MG_052', 'MG_055', 'MG_059', 'MG_061', 'MG_062', 'MG_063', 'MG_064', 'MG_065', 'MG_072', 'MG_073', 'MG_075', 'MG_083', 'MG_084', 'MG_085', 'MG_086', 'MG_097', 'MG_101', 'MG_476', 'MG_104', 'MG_105', 'MG_109', 'MG_110', 'MG_119', 'MG_120', 'MG_121', …	-	1	Essential	Essential	Essential	Essential	Essential	Non Essential	Essential	Essential	Essential	Essential
98	MG_249', 'MG_282', 'MG_340', 'MG_341'	MG_008', 'MG_009', 'MG_012', 'MG_014', 'MG_015', 'MG_020', 'MG_022', 'MG_027', 'MG_029', 'MG_030', 'MG_039', 'MG_040', 'MG_046', 'MG_048', 'MG_050', 'MG_052', 'MG_055', 'MG_059', 'MG_061', 'MG_062', 'MG_063', 'MG_064', 'MG_065', 'MG_072', 'MG_073', 'MG_075', 'MG_083', 'MG_084', 'MG_085', 'MG_086', 'MG_097', 'MG_101', 'MG_476', 'MG_104', 'MG_105', 'MG_109', 'MG_110', 'MG_119', 'MG_120', 'MG_121', …	-	2	Essential	Essential	Non Essential	Essential	Essential	Essential	Essential	Essential	Non Essential	Essential
99	MG_022', 'MG_141', 'MG_177', 'MG_249', 'MG_282'	MG_008', 'MG_009', 'MG_012', 'MG_014', 'MG_015', 'MG_020', 'MG_027', 'MG_029', 'MG_030', 'MG_039', 'MG_040', 'MG_046', 'MG_048', 'MG_050', 'MG_052', 'MG_055', 'MG_059', 'MG_061', 'MG_062', 'MG_063', 'MG_064', 'MG_065', 'MG_072', 'MG_073', 'MG_075', 'MG_083', 'MG_084', 'MG_085', 'MG_086', 'MG_097', 'MG_101', 'MG_476', 'MG_104', 'MG_105', 'MG_109', 'MG_110', 'MG_119', 'MG_120', 'MG_121', 'MG_122', …	-	2	Essential		Essential	Non Essential	Essential	Non Essential	Essential	Essential	Essential	Essential
100	MG_022', 'MG_141', 'MG_177', 'MG_249', 'MG_340'	MG_008', 'MG_009', 'MG_012', 'MG_014', 'MG_015', 'MG_020', 'MG_027', 'MG_029', 'MG_030', 'MG_039', 'MG_040', 'MG_046', 'MG_048', 'MG_050', 'MG_052', 'MG_055', 'MG_059', 'MG_061', 'MG_062', 'MG_063', 'MG_064', 'MG_065', 'MG_072', 'MG_073', 'MG_075', 'MG_083', 'MG_084', 'MG_085', 'MG_086', 'MG_097', 'MG_101', 'MG_476', 'MG_104', 'MG_105', 'MG_109', 'MG_110', 'MG_119', 'MG_120', 'MG_121', 'MG_122', …	-	2	Essential	Non Essential	Essential	Essential	Essential	Essential	Essential	Essential	Non Essential	Essential
101	MG_022', 'MG_141', 'MG_177', 'MG_249', 'MG_341'	MG_008', 'MG_009', 'MG_012', 'MG_014', 'MG_015', 'MG_020', 'MG_027', 'MG_029', 'MG_030', 'MG_039', 'MG_040', 'MG_046', 'MG_048', 'MG_050', 'MG_052', 'MG_055', 'MG_059', 'MG_061', 'MG_062', 'MG_063', 'MG_064', 'MG_065', 'MG_072', 'MG_073', 'MG_075', 'MG_083', 'MG_084', 'MG_085', 'MG_086', 'MG_097', 'MG_101', 'MG_476', 'MG_104', 'MG_105', 'MG_109', 'MG_110', 'MG_119', 'MG_120', 'MG_121', 'MG_122', …	-	3	Essential	Essential	Essential	Non Essential	Essential	Non Essential	Essential	Essential	Essential	Non Essential
102	MG_022', 'MG_141', 'MG_177', 'MG_282', 'MG_340'	MG_008', 'MG_009', 'MG_012', 'MG_014', 'MG_015', 'MG_020', 'MG_027', 'MG_029', 'MG_030', 'MG_039', 'MG_040', 'MG_046', 'MG_048', 'MG_050', 'MG_052', 'MG_055', 'MG_059', 'MG_061', 'MG_062', 'MG_063', 'MG_064', 'MG_065', 'MG_072', 'MG_073', 'MG_075', 'MG_083', 'MG_084', 'MG_085', 'MG_086', 'MG_097', 'MG_101', 'MG_476', 'MG_104', 'MG_105', 'MG_109', 'MG_110', 'MG_119', 'MG_120', 'MG_121', 'MG_122', …	-	1	Essential	Essential	Essential	Non Essential	Essential	Essential	Essential	Essential	Essential	Essential
103	MG_022', 'MG_141', 'MG_177', 'MG_282', 'MG_341'	MG_008', 'MG_009', 'MG_012', 'MG_014', 'MG_015', 'MG_020', 'MG_027', 'MG_029', 'MG_030', 'MG_039', 'MG_040', 'MG_046', 'MG_048', 'MG_050', 'MG_052', 'MG_055', 'MG_059', 'MG_061', 'MG_062', 'MG_063', 'MG_064', 'MG_065', 'MG_072', 'MG_073', 'MG_075', 'MG_083', 'MG_084', 'MG_085', 'MG_086', 'MG_097', 'MG_101', 'MG_476', 'MG_104', 'MG_105', 'MG_109', 'MG_110', 'MG_119', 'MG_120', 'MG_121', 'MG_122', …	-	0	Essential	Essential	Essential	Essential	Essential	Essential	Essential	Essential	Essential	Essential
104	MG_022', 'MG_141', 'MG_177', 'MG_340', 'MG_341'	MG_008', 'MG_009', 'MG_012', 'MG_014', 'MG_015', 'MG_020', 'MG_027', 'MG_029', 'MG_030', 'MG_039', 'MG_040', 'MG_046', 'MG_048', 'MG_050', 'MG_052', 'MG_055', 'MG_059', 'MG_061', 'MG_062', 'MG_063', 'MG_064', 'MG_065', 'MG_072', 'MG_073', 'MG_075', 'MG_083', 'MG_084', 'MG_085', 'MG_086', 'MG_097', 'MG_101', 'MG_476', 'MG_104', 'MG_105', 'MG_109', 'MG_110', 'MG_119', 'MG_120', 'MG_121', 'MG_122', …	-	4	Essential	Non Essential	Essential	Essential	Non Essential	Non Essential	Non Essential	Essential	Essential	Essential
105	MG_022', 'MG_141', 'MG_249', 'MG_282', 'MG_340'	MG_008', 'MG_009', 'MG_012', 'MG_014', 'MG_015', 'MG_020', 'MG_027', 'MG_029', 'MG_030', 'MG_039', 'MG_040', 'MG_046', 'MG_048', 'MG_050', 'MG_052', 'MG_055', 'MG_059', 'MG_061', 'MG_062', 'MG_063', 'MG_064', 'MG_065', 'MG_072', 'MG_073', 'MG_075', 'MG_083', 'MG_084', 'MG_085', 'MG_086', 'MG_097', 'MG_101', 'MG_476', 'MG_104', 'MG_105', 'MG_109', 'MG_110', 'MG_119', 'MG_120', 'MG_121', 'MG_122', …	-	3	Non Essential	Essential	Essential	Non Essential	Essential	Essential	Essential	Essential	Non Essential	Essential
106	MG_022', 'MG_141', 'MG_249', 'MG_282', 'MG_341'	MG_008', 'MG_009', 'MG_012', 'MG_014', 'MG_015', 'MG_020', 'MG_027', 'MG_029', 'MG_030', 'MG_039', 'MG_040', 'MG_046', 'MG_048', 'MG_050', 'MG_052', 'MG_055', 'MG_059', 'MG_061', 'MG_062', 'MG_063', 'MG_064', 'MG_065', 'MG_072', 'MG_073', 'MG_075', 'MG_083', 'MG_084', 'MG_085', 'MG_086', 'MG_097', 'MG_101', 'MG_476', 'MG_104', 'MG_105', 'MG_109', 'MG_110', 'MG_119', 'MG_120', 'MG_121', 'MG_122', …	-	2	Essential	Essential	Essential	Essential	Non Essential	Essential	Non Essential	Essential	Essential	Essential
107	MG_022', 'MG_141', 'MG_249', 'MG_340', 'MG_341'	MG_008', 'MG_009', 'MG_012', 'MG_014', 'MG_015', 'MG_020', 'MG_027', 'MG_029', 'MG_030', 'MG_039', 'MG_040', 'MG_046', 'MG_048', 'MG_050', 'MG_052', 'MG_055', 'MG_059', 'MG_061', 'MG_062', 'MG_063', 'MG_064', 'MG_065', 'MG_072', 'MG_073', 'MG_075', 'MG_083', 'MG_084', 'MG_085', 'MG_086', 'MG_097', 'MG_101', 'MG_476', 'MG_104', 'MG_105', 'MG_109', 'MG_110', 'MG_119', 'MG_120', 'MG_121', 'MG_122', …	-	1	Essential	Essential	Essential	Essential	Essential	Essential	Essential	Essential	Non Essential	Essential
108	MG_022', 'MG_141', 'MG_282', 'MG_340', 'MG_341'	MG_008', 'MG_009', 'MG_012', 'MG_014', 'MG_015', 'MG_020', 'MG_027', 'MG_029', 'MG_030', 'MG_039', 'MG_040', 'MG_046', 'MG_048', 'MG_050', 'MG_052', 'MG_055', 'MG_059', 'MG_061', 'MG_062', 'MG_063', 'MG_064', 'MG_065', 'MG_072', 'MG_073', 'MG_075', 'MG_083', 'MG_084', 'MG_085', 'MG_086', 'MG_097', 'MG_101', 'MG_476', 'MG_104', 'MG_105', 'MG_109', 'MG_110', 'MG_119', 'MG_120', 'MG_121', 'MG_122', …	-	1	Essential	Essential	Essential	Essential	Essential	Essential	Essential	Essential	Non Essential	Essential
109	MG_022', 'MG_177', 'MG_249', 'MG_282', 'MG_340'	MG_008', 'MG_009', 'MG_012', 'MG_014', 'MG_015', 'MG_020', 'MG_027', 'MG_029', 'MG_030', 'MG_039', 'MG_040', 'MG_046', 'MG_048', 'MG_050', 'MG_052', 'MG_055', 'MG_059', 'MG_061', 'MG_062', 'MG_063', 'MG_064', 'MG_065', 'MG_072', 'MG_073', 'MG_075', 'MG_083', 'MG_084', 'MG_085', 'MG_086', 'MG_097', 'MG_101', 'MG_476', 'MG_104', 'MG_105', 'MG_109', 'MG_110', 'MG_119', 'MG_120', 'MG_121', 'MG_122', …	-	2	Non Essential	Essential	Essential	Essential	Essential	Essential	Essential	Essential	Non Essential	Essential
110	MG_022', 'MG_177', 'MG_249', 'MG_282', 'MG_341'	MG_008', 'MG_009', 'MG_012', 'MG_014', 'MG_015', 'MG_020', 'MG_027', 'MG_029', 'MG_030', 'MG_039', 'MG_040', 'MG_046', 'MG_048', 'MG_050', 'MG_052', 'MG_055', 'MG_059', 'MG_061', 'MG_062', 'MG_063', 'MG_064', 'MG_065', 'MG_072', 'MG_073', 'MG_075', 'MG_083', 'MG_084', 'MG_085', 'MG_086', 'MG_097', 'MG_101', 'MG_476', 'MG_104', 'MG_105', 'MG_109', 'MG_110', 'MG_119', 'MG_120', 'MG_121', 'MG_122', …	-	1	Essential	Essential	Essential	Essential	Essential	Essential	Essential	Essential	Non Essential	Essential
111	MG_022', 'MG_177', 'MG_249', 'MG_340', 'MG_341'	MG_008', 'MG_009', 'MG_012', 'MG_014', 'MG_015', 'MG_020', 'MG_027', 'MG_029', 'MG_030', 'MG_039', 'MG_040', 'MG_046', 'MG_048', 'MG_050', 'MG_052', 'MG_055', 'MG_059', 'MG_061', 'MG_062', 'MG_063', 'MG_064', 'MG_065', 'MG_072', 'MG_073', 'MG_075', 'MG_083', 'MG_084', 'MG_085', 'MG_086', 'MG_097', 'MG_101', 'MG_476', 'MG_104', 'MG_105', 'MG_109', 'MG_110', 'MG_119', 'MG_120', 'MG_121', 'MG_122', …	-	0	Essential	Essential	Essential	Essential	Essential	Essential	Essential	Essential	Essential	Essential
112	MG_022', 'MG_177', 'MG_282', 'MG_340', 'MG_341'	MG_008', 'MG_009', 'MG_012', 'MG_014', 'MG_015', 'MG_020', 'MG_027', 'MG_029', 'MG_030', 'MG_039', 'MG_040', 'MG_046', 'MG_048', 'MG_050', 'MG_052', 'MG_055', 'MG_059', 'MG_061', 'MG_062', 'MG_063', 'MG_064', 'MG_065', 'MG_072', 'MG_073', 'MG_075', 'MG_083', 'MG_084', 'MG_085', 'MG_086', 'MG_097', 'MG_101', 'MG_476', 'MG_104', 'MG_105', 'MG_109', 'MG_110', 'MG_119', 'MG_120', 'MG_121', 'MG_122', …	-	3	Essential	Non Essential	Non Essential	Essential	Essential	Essential	Essential	Essential	Essential	Non Essential
113	MG_022', 'MG_249', 'MG_282', 'MG_340', 'MG_341'	MG_008', 'MG_009', 'MG_012', 'MG_014', 'MG_015', 'MG_020', 'MG_027', 'MG_029', 'MG_030', 'MG_039', 'MG_040', 'MG_046', 'MG_048', 'MG_050', 'MG_052', 'MG_055', 'MG_059', 'MG_061', 'MG_062', 'MG_063', 'MG_064', 'MG_065', 'MG_072', 'MG_073', 'MG_075', 'MG_083', 'MG_084', 'MG_085', 'MG_086', 'MG_097', 'MG_101', 'MG_476', 'MG_104', 'MG_105', 'MG_109', 'MG_110', 'MG_119', 'MG_120', 'MG_121', 'MG_122', …	-	1	Essential	Essential	Essential	Essential	Essential	Essential	Non Essential	Essential	Essential	Essential
114	MG_141', 'MG_177', 'MG_249', 'MG_282', 'MG_340'	MG_008', 'MG_009', 'MG_012', 'MG_014', 'MG_015', 'MG_020', 'MG_022', 'MG_027', 'MG_029', 'MG_030', 'MG_039', 'MG_040', 'MG_046', 'MG_048', 'MG_050', 'MG_052', 'MG_055', 'MG_059', 'MG_061', 'MG_062', 'MG_063', 'MG_064', 'MG_065', 'MG_072', 'MG_073', 'MG_075', 'MG_083', 'MG_084', 'MG_085', 'MG_086', 'MG_097', 'MG_101', 'MG_476', 'MG_104', 'MG_105', 'MG_109', 'MG_110', 'MG_119', 'MG_120', 'MG_121', …	-	2	Essential	Essential	Non Essential	Essential	Essential	Essential	Essential	Non Essential	Essential	Essential
115	MG_141', 'MG_177', 'MG_249', 'MG_282', 'MG_341'	MG_008', 'MG_009', 'MG_012', 'MG_014', 'MG_015', 'MG_020', 'MG_022', 'MG_027', 'MG_029', 'MG_030', 'MG_039', 'MG_040', 'MG_046', 'MG_048', 'MG_050', 'MG_052', 'MG_055', 'MG_059', 'MG_061', 'MG_062', 'MG_063', 'MG_064', 'MG_065', 'MG_072', 'MG_073', 'MG_075', 'MG_083', 'MG_084', 'MG_085', 'MG_086', 'MG_097', 'MG_101', 'MG_476', 'MG_104', 'MG_105', 'MG_109', 'MG_110', 'MG_119', 'MG_120', 'MG_121', …	-	3	Non Essential	Essential	Non Essential	Essential	Essential	Essential	Essential	Essential	Non Essential	Essential
116	MG_141', 'MG_177', 'MG_249', 'MG_340', 'MG_341'	MG_008', 'MG_009', 'MG_012', 'MG_014', 'MG_015', 'MG_020', 'MG_022', 'MG_027', 'MG_029', 'MG_030', 'MG_039', 'MG_040', 'MG_046', 'MG_048', 'MG_050', 'MG_052', 'MG_055', 'MG_059', 'MG_061', 'MG_062', 'MG_063', 'MG_064', 'MG_065', 'MG_072', 'MG_073', 'MG_075', 'MG_083', 'MG_084', 'MG_085', 'MG_086', 'MG_097', 'MG_101', 'MG_476', 'MG_104', 'MG_105', 'MG_109', 'MG_110', 'MG_119', 'MG_120', 'MG_121', …	-	0	Essential	Essential	Essential	Essential	Essential	Essential	Essential	Essential	Essential	Essential
117	MG_141', 'MG_177', 'MG_282', 'MG_340', 'MG_341'	MG_008', 'MG_009', 'MG_012', 'MG_014', 'MG_015', 'MG_020', 'MG_022', 'MG_027', 'MG_029', 'MG_030', 'MG_039', 'MG_040', 'MG_046', 'MG_048', 'MG_050', 'MG_052', 'MG_055', 'MG_059', 'MG_061', 'MG_062', 'MG_063', 'MG_064', 'MG_065', 'MG_072', 'MG_073', 'MG_075', 'MG_083', 'MG_084', 'MG_085', 'MG_086', 'MG_097', 'MG_101', 'MG_476', 'MG_104', 'MG_105', 'MG_109', 'MG_110', 'MG_119', 'MG_120', 'MG_121', …	-	2	Essential	Essential	Essential	Non Essential	Non Essential	Essential	Essential	Essential	Essential	Essential
118	MG_141', 'MG_249', 'MG_282', 'MG_340', 'MG_341'	MG_008', 'MG_009', 'MG_012', 'MG_014', 'MG_015', 'MG_020', 'MG_022', 'MG_027', 'MG_029', 'MG_030', 'MG_039', 'MG_040', 'MG_046', 'MG_048', 'MG_050', 'MG_052', 'MG_055', 'MG_059', 'MG_061', 'MG_062', 'MG_063', 'MG_064', 'MG_065', 'MG_072', 'MG_073', 'MG_075', 'MG_083', 'MG_084', 'MG_085', 'MG_086', 'MG_097', 'MG_101', 'MG_476', 'MG_104', 'MG_105', 'MG_109', 'MG_110', 'MG_119', 'MG_120', 'MG_121', …	-	2	Non Essential	Essential	Essential	Essential	Essential	Essential	Essential	Essential	Non Essential	Essential
119	MG_177', 'MG_249', 'MG_282', 'MG_340', 'MG_341'	MG_008', 'MG_009', 'MG_012', 'MG_014', 'MG_015', 'MG_020', 'MG_022', 'MG_027', 'MG_029', 'MG_030', 'MG_039', 'MG_040', 'MG_046', 'MG_048', 'MG_050', 'MG_052', 'MG_055', 'MG_059', 'MG_061', 'MG_062', 'MG_063', 'MG_064', 'MG_065', 'MG_072', 'MG_073', 'MG_075', 'MG_083', 'MG_084', 'MG_085', 'MG_086', 'MG_097', 'MG_101', 'MG_476', 'MG_104', 'MG_105', 'MG_109', 'MG_110', 'MG_119', 'MG_120', 'MG_121', …	-	2	Essential	Essential	Essential	Essential	Non Essential	Non Essential	Essential	Essential	Essential	Essential
120	MG_022', 'MG_141', 'MG_177', 'MG_249', 'MG_282', 'MG_340'	MG_008', 'MG_009', 'MG_012', 'MG_014', 'MG_015', 'MG_020', 'MG_027', 'MG_029', 'MG_030', 'MG_039', 'MG_040', 'MG_046', 'MG_048', 'MG_050', 'MG_052', 'MG_055', 'MG_059', 'MG_061', 'MG_062', 'MG_063', 'MG_064', 'MG_065', 'MG_072', 'MG_073', 'MG_075', 'MG_083', 'MG_084', 'MG_085', 'MG_086', 'MG_097', 'MG_101', 'MG_476', 'MG_104', 'MG_105', 'MG_109', 'MG_110', 'MG_119', 'MG_120', 'MG_121', 'MG_122', …	-	2	Non Essential	Essential	Essential	Non Essential	Essential	Essential	Essential	Essential	Essential	Essential
121	MG_022', 'MG_141', 'MG_177', 'MG_249', 'MG_282', 'MG_341'	MG_008', 'MG_009', 'MG_012', 'MG_014', 'MG_015', 'MG_020', 'MG_027', 'MG_029', 'MG_030', 'MG_039', 'MG_040', 'MG_046', 'MG_048', 'MG_050', 'MG_052', 'MG_055', 'MG_059', 'MG_061', 'MG_062', 'MG_063', 'MG_064', 'MG_065', 'MG_072', 'MG_073', 'MG_075', 'MG_083', 'MG_084', 'MG_085', 'MG_086', 'MG_097', 'MG_101', 'MG_476', 'MG_104', 'MG_105', 'MG_109', 'MG_110', 'MG_119', 'MG_120', 'MG_121', 'MG_122', …	-	4	Non Essential	Essential	Essential	Non Essential	Essential	Non Essential	Essential	Essential	Non Essential	Essential
122	MG_022', 'MG_141', 'MG_177', 'MG_249', 'MG_340', 'MG_341'	MG_008', 'MG_009', 'MG_012', 'MG_014', 'MG_015', 'MG_020', 'MG_027', 'MG_029', 'MG_030', 'MG_039', 'MG_040', 'MG_046', 'MG_048', 'MG_050', 'MG_052', 'MG_055', 'MG_059', 'MG_061', 'MG_062', 'MG_063', 'MG_064', 'MG_065', 'MG_072', 'MG_073', 'MG_075', 'MG_083', 'MG_084', 'MG_085', 'MG_086', 'MG_097', 'MG_101', 'MG_476', 'MG_104', 'MG_105', 'MG_109', 'MG_110', 'MG_119', 'MG_120', 'MG_121', 'MG_122', …	-	1	Essential	Essential	Essential	Essential	Essential	Essential	Essential	Essential	Essential	Non Essential
123	MG_022', 'MG_141', 'MG_177', 'MG_282', 'MG_340', 'MG_341'	MG_008', 'MG_009', 'MG_012', 'MG_014', 'MG_015', 'MG_020', 'MG_027', 'MG_029', 'MG_030', 'MG_039', 'MG_040', 'MG_046', 'MG_048', 'MG_050', 'MG_052', 'MG_055', 'MG_059', 'MG_061', 'MG_062', 'MG_063', 'MG_064', 'MG_065', 'MG_072', 'MG_073', 'MG_075', 'MG_083', 'MG_084', 'MG_085', 'MG_086', 'MG_097', 'MG_101', 'MG_476', 'MG_104', 'MG_105', 'MG_109', 'MG_110', 'MG_119', 'MG_120', 'MG_121', 'MG_122', …	-	2	Essential	Non Essential	Non Essential	Essential	Essential	Essential	Essential	Essential	Essential	Essential
124	MG_022', 'MG_141', 'MG_249', 'MG_282', 'MG_340', 'MG_341'	MG_008', 'MG_009', 'MG_012', 'MG_014', 'MG_015', 'MG_020', 'MG_027', 'MG_029', 'MG_030', 'MG_039', 'MG_040', 'MG_046', 'MG_048', 'MG_050', 'MG_052', 'MG_055', 'MG_059', 'MG_061', 'MG_062', 'MG_063', 'MG_064', 'MG_065', 'MG_072', 'MG_073', 'MG_075', 'MG_083', 'MG_084', 'MG_085', 'MG_086', 'MG_097', 'MG_101', 'MG_476', 'MG_104', 'MG_105', 'MG_109', 'MG_110', 'MG_119', 'MG_120', 'MG_121', 'MG_122', …	-	0	Essential	Essential	Essential	Essential	Essential	Essential	Essential	Essential	Essential	Essential
125	MG_022', 'MG_177', 'MG_249', 'MG_282', 'MG_340', 'MG_341'	MG_008', 'MG_009', 'MG_012', 'MG_014', 'MG_015', 'MG_020', 'MG_027', 'MG_029', 'MG_030', 'MG_039', 'MG_040', 'MG_046', 'MG_048', 'MG_050', 'MG_052', 'MG_055', 'MG_059', 'MG_061', 'MG_062', 'MG_063', 'MG_064', 'MG_065', 'MG_072', 'MG_073', 'MG_075', 'MG_083', 'MG_084', 'MG_085', 'MG_086', 'MG_097', 'MG_101', 'MG_476', 'MG_104', 'MG_105', 'MG_109', 'MG_110', 'MG_119', 'MG_120', 'MG_121', 'MG_122', …	-	1	Essential	Essential	Essential	Essential	Essential	Essential	Essential	Essential	Non Essential	Essential
126	MG_141', 'MG_177', 'MG_249', 'MG_282', 'MG_340', 'MG_341'	MG_008', 'MG_009', 'MG_012', 'MG_014', 'MG_015', 'MG_020', 'MG_022', 'MG_027', 'MG_029', 'MG_030', 'MG_039', 'MG_040', 'MG_046', 'MG_048', 'MG_050', 'MG_052', 'MG_055', 'MG_059', 'MG_061', 'MG_062', 'MG_063', 'MG_064', 'MG_065', 'MG_072', 'MG_073', 'MG_075', 'MG_083', 'MG_084', 'MG_085', 'MG_086', 'MG_097', 'MG_101', 'MG_476', 'MG_104', 'MG_105', 'MG_109', 'MG_110', 'MG_119', 'MG_120', 'MG_121', …	-	2	Essential	Essential	Essential	Essential	Essential	Non Essential	Essential	Essential	Essential	Non Essential
127	MG_022', 'MG_141', 'MG_177', 'MG_249', 'MG_282', 'MG_340', 'MG_341'	MG_008', 'MG_009', 'MG_012', 'MG_014', 'MG_015', 'MG_020', 'MG_027', 'MG_029', 'MG_030', 'MG_039', 'MG_040', 'MG_046', 'MG_048', 'MG_050', 'MG_052', 'MG_055', 'MG_059', 'MG_061', 'MG_062', 'MG_063', 'MG_064', 'MG_065', 'MG_072', 'MG_073', 'MG_075', 'MG_083', 'MG_084', 'MG_085', 'MG_086', 'MG_097', 'MG_101', 'MG_476', 'MG_104', 'MG_105', 'MG_109', 'MG_110', 'MG_119', 'MG_120', 'MG_121', 'MG_122', …	-	3	Essential	Essential	Non Essential	Essential	Essential	Non Essential	Non Essential	Essential	Essential	Essential
	Top 4 from the Powerset
A	Combination 8: 'MG_022', 'MG_141'
B	Combination 54: 'MG_177', 'MG_249', 'MG_282'
C	Combination 72: 'MG_022', 'MG_141', 'MG_282', 'MG_341'
D	Combination 95: 'MG_177', 'MG_249', 'MG_282', 'MG_341')
	Top 4	A	B	C	D
	N of Dividing Cells	14	23	20	17
	1	Essential	Non Essential	Non Essential	Essential
	2	Essential	Non Essential	Essential	Essential
	3	Essential	Non Essential	Essential	Essential
	4	Essential	Non Essential	Essential	Essential
	5	Essential	Essential	Non Essential	Essential
	6	Essential	Essential	Essential	Essential
	7	Essential	Essential	Essential	Essential
	8	Non Essential	Essential	Essential	Essential
	9	Essential	Non Essential	Essential	Essential
	10	Non Essential	Essential	Essential	Essential
	11	Essential	Essential	Essential	Essential
	12	Essential	Non Essential	Essential	Non Essential
	13	Essential	Essential	Non Essential	Essential
	14	Essential	Essential	Essential	Essential
	15	Essential	Non Essential	Essential	Essential
	16	Essential	Essential	Essential	Non Essential
	17	Essential	Essential	Essential	Essential
	18	Non Essential	Essential	Essential	Essential
	19	Essential	Essential	Essential	Essential
	20	Essential	Non Essential	Essential	Non Essential
	21	Essential	Essential	Non Essential	Essential
	22	Essential	Essential	Essential	Essential
	23	Essential	Essential	Essential	Non Essential
	24	Essential	Essential	Essential	Essential
	25	Essential	Essential	Essential	Non Essential
	26	Essential	Essential	Non Essential	Essential
	27	Essential	Essential	Non Essential	Essential
	28	Essential	Essential	Essential	Essential
	29	Essential	Essential	Non Essential	Essential
	30	Essential	Essential	Non Essential	Essential
	31	Non Essential	Essential	Essential	Essential
	32	Essential	Non Essential	Essential	Non Essential
	33	Non Essential	Essential	Essential	Essential
	34	Essential	Essential	Essential	Essential
	35	Essential	Essential	Essential	Essential
	36	Essential	Essential	Essential	Essential
	37	Essential	Essential	Essential	Essential
	38	Essential	Essential	Essential	Non Essential
	39	Non Essential	Non Essential	Essential	Essential
	40	Non Essential	Non Essential	Essential	Non Essential
	41	Essential	Essential	Essential	Essential
	42	Essential	Essential	Essential	Essential
	43	Essential	Non Essential	Non Essential	Essential
	44	Essential	Essential	Non Essential	Essential
	45	Essential	Essential	Essential	Non Essential
	46	Essential	Non Essential	Non Essential	Essential
	47	Essential	Essential	Essential	Essential
	48	Essential	Essential	Essential	Essential
	49	Essential	Essential	Essential	Essential
	50	Essential	Essential	Essential	Essential
	51	Essential	Essential	Essential	Essential
	52	Essential	Essential	Essential	Essential
	53	Essential	Essential	Essential	Essential
	54	Essential	Essential	Essential	Essential
	55	Essential	Essential	Essential	Essential
	56	Non Essential	Essential	Essential	Essential
	57	Non Essential	Essential	Essential	Non Essential
	58	Essential	Essential	Essential	Essential
	59	Essential	Essential	Essential	Essential
	60	Essential	Essential	Essential	Essential
	61	Essential	Essential	Essential	Essential
	62	Essential	Essential	Essential	Non Essential
	63	Essential	Essential	Essential	Essential
	64	Essential	Essential	Essential	Non Essential
	65	Essential	Non Essential	Essential	Essential
	66	Essential	Essential	Essential	Essential
	67	Non Essential	Essential	Essential	Essential
	68	Essential	Essential	Essential	Essential
	69	Essential	Essential	Non Essential	Non Essential
	70	Essential	Essential	Essential	Essential
	71	Essential	Essential	Essential	Essential
	72	Essential	Essential	Essential	Essential
	73	Essential	Essential	Essential	Non Essential
	74	Essential	Non Essential	Essential	Essential
	75	Essential	Essential	Essential	Essential
	76	Essential	Essential	Essential	Essential
	77	Essential	Essential	Essential	Essential
	78	Essential	Essential	Essential	Essential
	79	Essential	Essential	Non Essential	Essential
	80	Essential	Non Essential	Essential	Essential
	81	Essential	Non Essential	Non Essential	Essential
	82	Non Essential	Non Essential	Non Essential	Essential
	83	Essential	Non Essential	Essential	Essential
	84	Non Essential	Essential	Essential	Essential
	85	Essential	Essential	Essential	Essential
	86	Essential	Essential	Essential	Essential
	87	Essential	Non Essential	Non Essential	Non Essential
	88	Essential	Essential	Essential	Essential
	89	Essential	Essential	Essential	Non Essential
	90	Essential	Essential	Essential	Essential
	91	Non Essential	Essential	Essential	Non Essential
	92	Essential	Non Essential	Essential	Essential
	93	Essential	Essential	Non Essential	Essential
	94	Non Essential	Essential	Essential	Essential
	95	Essential	Essential	Essential	Essential
	96	Essential	Non Essential	Essential	Essential
	97	Essential	Non Essential	Non Essential	Essential
	98	Essential	Essential	Non Essential	Essential
	99	Essential	Essential	Essential	Essential
	100	Essential	Essential	Non Essential	Essential
