# Supplementary material for: Designing minimal genomes using whole-cell models
Source: Nat Commun. 2020 Feb 11;11:836. doi: 10.1038/s41467-020-14545-0 (PMC7012841; doi:10.1038/s41467-020-14545-0)
Supplement: Supplementary file 20 — Supplementary Data 17 [file 41467_2020_14545_MOESM20_ESM.xlsx]

## Sheet: 17
Reactions that produce ATP in the M.g whole cell model
Referenced in the GO Term Proton Transport discussion (line 311-316)
The minimal genome still contains intact phosphoglycerate kinase (MG_300) and pyruvate kinase (MG_216) that both produce ATP as part of glycolysis. Additionally, there are 15 reversible reactions in the model, that produce ATP in the reverse reaction
From Karr et al 2012, mmc4-O (Reactions)
																								Kinetics
	Cross References								Macromolecule Modification			Enzyme Catalysis							Thermodynamics					Forward				Backward				Bounds
ID	BioCyc	BiGG	SABIO-RK ID (Forward)	SABIO-RK ID (Backward)	Name	Type	EC	Stoichiometry	Molecule	Compartment	Position	Enzyme	Enzyme Compartment	Coenzymes	Optimal pH	Optimal Temperature (°C)	Activators	Inhibitors	Spontaneous	Direction	Observed ΔG	Calculated ΔG	Keq	Rate Law	Km	Vmax	Vmax Unit	Rate Law	Km	Vmax	Vmax Unit	Lower	Upper	Units	Process	State	Comments
Removed ATP Synthase reaction
AtpA	3.6.3.14-RXN	ATPS4rpp	4655		ATP synthase (four protons for one ATP) (periplasm)	chemical	3.6.3.14	ADP[c] + (4) H[e] + H[c] + PI[c] <==> ATP[c] + (4) H[c] + H2O[c]				MG_398_399_400_401_402_403_404_405_22MER	m		8		2,4-Dinitrophenol		N	R		6.7	1.46886e-05					Vmax*ATP/(Km+ATP)	23	294	1/min	-1000	1000	mmol/gDCW/h	Process_Metabolism
Intact phosphoglycerate kinase reaction
Pgk1	PHOSGLYPHOS-RXN	PGK	10648		phosphoglycerate kinase	chemical	2.7.2.3	[c]: ADP + DPG <==> ATP + G3P				MG_300_MONOMER	c		7.4	40	(NH4)2SO4, ATP4-, Sodium CIT, Sodium selenate, Sodium SUCC, SO42-, AC, 1,3-Diphosphoglycerate		N	R		3	0.00685427	Vmax*ADP/(Km+ADP)	10000	10	U/mg	Vmax*ATP/(Km+ATP)	1200	1.5	U/mg	-1000	1000	mmol/gDCW/h	Process_Metabolism
Intact pyruvate kinase reaction
Pyk_ADP	PEPDEPHOS-RXN	PYK	12737		pyruvate kinase	chemical	2.7.1.40	[c]: ADP + H + PEP <==> ATP + PYR				MG_216_TETRAMER	c		6.8	51	ASP, PEP, FDP, ASN, F6P, TAG6P, E4P, TAG16P, 6-Phosphogluconate, ASP, G1P	AMP,Potassium sulfate	N	R		5.3	0.000150267	Vmax*ADP*PEP/(Km1*Km2+Km1*PEP+Km2*ADP)	1000, 170	98	U/mg					-1000	1000	mmol/gDCW/h	Process_Metabolism
Intact reversible reactions that produce ATP (13 total)
AckA	ACETATEKIN-RXN	ACKr	5895		acetate kinase	chemical	2.7.2.1	[c]: ACTP + ADP <==> AC + ATP				MG_357_DIMER	c		7.5	62	GL3P, Glucose-1,6-bisphosphate, FDP, SUCC		N	R	-3.1	4.5	0.000567468	Vmax*ADP*ACTP/(Km1*Km2+Km3*ACTP+Km2*ADP+ADP*ACTP)	50, 0.34, 360	68	U/mg	Vmax*ATP*AC/(Km1*Km2+Km3*AC+Km2*ATP+ATP*AC)	350, 5.8, 20	70	U/mg	-1000	1000	mmol/gDCW/h	Process_Metabolism
Adk4			13278		deoxyadenylate kinase (dADP)	chemical	2.7.4.3	[c]: ATP + DAMP <==> ADP + DADP	< SHOULD be switched left and right sides			MG_171_MONOMER	c		7.5	45	Sulfhydryl compounds, Urea, CYS, 2-MercaptoETOH, KCl, NH4Cl, (NH4)2SO4, AKG, Alanine, CDP, cis-Aconitate, FUM, GDP, ICIT, L-HIS, MAL, TDP, Threonine, UDP, Prostaglandins, CIT, Dithiothreitol, NaCl		N	R			1					Vmax*DADP/(Km+DADP)	850	875	U/mg	-1000	1000	mmol/gDCW/h	Process_Metabolism
CholK	CHOLINE-KINASE-RXN				choline kinase	chemical	2.7.1.32	[c]: ATP + CHOL ==> ADP + H + pCHOL				MG_356_MONOMER	c						N	F			0									0	1000	mmol/gDCW/h	Process_Metabolism
CmkA1	RXN-7913	CYTK2	17214		cytidylate kinase (dCMP)	chemical	2.7.4.14	[c]: ATP + DCMP <==> ADP + DCDP				MG_330_MONOMER	c		7.2		2-MercaptoETOH, Glutathione, CYS, OTHIO, reduced DL-alpha-lipoic acid, NADPH, Dithiothreitol		N	R			1	Vmax*DCMP/(Km1+DCMP+(DCMP^2/Km2))	94, 2800	263	U/mg					-1000	1000	mmol/gDCW/h	Process_Metabolism
CmkA2	CMPKI-RXN	CYTK1	17209		cytidylate kinase (CMP)	chemical	2.7.4.14	[c]: ATP + CMP <==> ADP + CDP				MG_330_MONOMER	c		7.2		2-MercaptoETOH, Glutathione, CYS, OTHIO, reduced DL-alpha-lipoic acid, NADPH, Dithiothreitol		N	R			1	Vmax*ATP*CMP/(Km1*Km2+Km1*CMP+Km2*ATP)	38, 35	250	U/mg					-1000	1000	mmol/gDCW/h	Process_Metabolism
CmkB3	UMPKI-RXN	UMPK	17923		UMP kinase	chemical	2.7.4.14	[c]: ATP + UMP <==> ADP + UDP				MG_434_HEXAMER	c		7.2		2-MercaptoETOH, Glutathione, CYS, OTHIO, reduced DL-alpha-lipoic acid, NADPH, Dithiothreitol		N	R			1	Vmax*ATP*UMP/(Km1*Km2+Km1*UMP+Km2*ATP)	920, 100	399	U/mg					-1000	1000	mmol/gDCW/h	Process_Metabolism
FthC					methylenetetrahydrofolate cyclohydrase	chemical	6.3.3.2	[c]: ATP + FTHF10 + (3) H <==> ADP + METTHF + PI				MG_245_MONOMER	c		6.7	31	5-formyltetrahydrofolate polyGLU		N	R		-4.3	1264.12	Vmax*FTHF10/(Km+FTHF10)	2	37	U/mg					-1000	1000	mmol/gDCW/h	Process_Metabolism
Gmk1	GUANYL-KIN-RXN	GK1			guanylate kinase (GMP:ATP)	chemical	2.7.4.8	[c]: ATP + GMP <==> ADP + GDP				MG_107_DIMER	c		7.6	31			N	R			1	Vmax*GMP/(Km+GMP)	41	1581	U/mg					-1000	1000	mmol/gDCW/h	Process_Metabolism
Gmk2		DGK1			deoxyguanylate kinase (dGMP:ATP)	chemical	2.7.4.8	[c]: ATP + DGMP <==> ADP + DGDP				MG_107_DIMER	c		7.6	31			N	R			1	Vmax*DGMP/(Km+DGMP)	300	187	U/mg					-1000	1000	mmol/gDCW/h	Process_Metabolism
NadK	NAD-KIN-RXN	NADK	2013		NAD kinase	chemical	2.7.1.23	[c]: ATP + NAD <==> ADP + NADP				MG_128_HEXAMER	c		7.6	49	CA+2, Adenine, AMP, Caffeine, R5P, imidazole, Nicotinic acid, Pyridine, Calmodulin, Quinolinic acid		N	R		-3.8	550.955	Vmax*NAD/(Km+NAD)	730	3.82	U/mg					-1000	1000	mmol/gDCW/h	Process_Metabolism
PrsA	PRPPSYN-RXN	PRPPS			phosphoribosylpyrophosphate synthetase	chemical	2.7.6.1	[c]: ATP + R5P <==> AMP + H + PRPP				MG_058_HEXAMER	c		8	42	1-Aminoethylphosphonate, EDTA, PI, Arsenate, SO42-, DTT, Sulfate		N	R		-3.8	550.955	Vmax*R5P*ATP/(Km1*Km2+Km1*R5P+Km2*ATP)	660, 480	190	U/mg					-1000	1000	mmol/gDCW/h	Process_Metabolism
ThiL		TMPK			thiamine-phosphate kinase	chemical	2.7.4.16	[c]: ATP + THMP <==> ADP + TPP				MG_372_DIMER	c		8				N	R			1	Vmax*ATP*THMP/(Km1*Km2+Km1*ATP+Km2*THMP)	1.1, 270	0.000197	U/mg					-1000	1000	mmol/gDCW/h	Process_Metabolism
Tmk	DTMPKI-RXN	TMK			thiamine kinase	chemical	2.7.1.89	[c]: ATP + DTMP <==> ADP + DTDP				MG_006_DIMER	c		7.9	45			N	R		-3.8	550.955	Vmax*DTMP/(Km+DTMP)	4.9	0.0833	U/mg					-1000	1000	mmol/gDCW/h	Process_Metabolism		Measured Vmax=0.833 U/mg. Vmax set 10X lower to 0.0833 U/mg to fit observed mass doubling time.
